# Supplementary material for: Lattice strain-enhanced exsolution of nanoparticles in thin films
Source: Nat Commun. 2019 Apr 1;10:1471. doi: 10.1038/s41467-019-09395-4 (PMC6443801; doi:10.1038/s41467-019-09395-4)
Supplement: Supplementary file 2 — Supplementary Data 1 [file 41467_2019_9395_MOESM2_ESM.xlsx]

## Sheet: Figure 1b
2theta	LSAT_dep	2theta	LSAT_red	2theta	STO_dep	2theta	STO_red	2theta	DSO_dep	2theta	DSO_red	2theta	GSO_dep	2theta	GSO_red
43	0	43	0	43	6.6	43	6.6	43	13.2	43	13.2	43	20.4021	43	19.8
43.01	0	43.01	0.30103	43.01	6.6	43.01	6.6	43.01	13.2	43.01	13.2	43.01	19.8	43.01	19.8
43.02	0	43.02	0	43.02	6.6	43.02	6.6	43.02	13.501	43.02	13.2	43.02	19.8	43.02	19.8
43.03	0	43.03	0	43.03	6.6	43.03	6.6	43.03	13.2	43.03	13.2	43.03	19.8	43.03	20.499
43.04	0	43.04	0	43.04	6.6	43.04	6.90103	43.04	13.2	43.04	13.2	43.04	19.8	43.04	19.8
43.05	0	43.05	0.30103	43.05	6.6	43.05	6.6	43.05	13.2	43.05	13.2	43.05	19.8	43.05	19.8
43.06	0	43.06	0	43.06	6.6	43.06	6.6	43.06	13.2	43.06	13.2	43.06	19.8	43.06	19.8
43.07	0	43.07	0	43.07	6.6	43.07	6.6	43.07	13.2	43.07	13.501	43.07	19.8	43.07	19.8
43.08	0	43.08	0	43.08	6.6	43.08	6.6	43.08	13.2	43.08	13.2	43.08	19.8	43.08	19.8
43.09	0	43.09	0	43.09	6.6	43.09	6.6	43.09	13.2	43.09	13.2	43.09	20.101	43.09	19.8
43.1	0	43.1	0	43.1	6.90103	43.1	6.90103	43.1	13.2	43.1	13.2	43.1	19.8	43.1	19.8
43.11	0	43.11	0	43.11	6.6	43.11	6.6	43.11	13.2	43.11	13.2	43.11	19.8	43.11	19.8
43.12	0	43.12	0	43.12	6.6	43.12	6.6	43.12	13.2	43.12	13.2	43.12	19.8	43.12	19.8
43.13	0	43.13	0	43.13	6.6	43.13	6.6	43.13	13.2	43.13	13.2	43.13	19.8	43.13	19.8
43.14	0	43.14	0	43.14	6.6	43.14	6.6	43.14	13.2	43.14	13.2	43.14	19.8	43.14	19.8
43.15	0	43.15	0	43.15	6.6	43.15	6.6	43.15	13.2	43.15	13.2	43.15	19.8	43.15	20.101
43.16	0	43.16	0	43.16	6.6	43.16	6.6	43.16	13.2	43.16	13.2	43.16	19.8	43.16	19.8
43.17	0	43.17	0	43.17	6.6	43.17	6.6	43.17	13.2	43.17	13.2	43.17	19.8	43.17	19.8
43.18	0	43.18	0	43.18	6.6	43.18	6.6	43.18	13.2	43.18	13.2	43.18	19.8	43.18	19.8
43.19	0.47712	43.19	0	43.19	6.6	43.19	6.6	43.19	13.2	43.19	13.501	43.19	19.8	43.19	19.8
43.2	0	43.2	0	43.2	6.6	43.2	6.6	43.2	13.2	43.2	13.2	43.2	19.8	43.2	19.8
43.21	0	43.21	0	43.21	6.90103	43.21	6.6	43.21	13.2	43.21	13.501	43.21	19.8	43.21	20.101
43.22	0	43.22	0	43.22	6.6	43.22	6.6	43.22	13.2	43.22	13.501	43.22	19.8	43.22	19.8
43.23	0	43.23	0	43.23	6.6	43.23	6.6	43.23	13.2	43.23	13.2	43.23	19.8	43.23	19.8
43.24	0	43.24	0	43.24	6.6	43.24	6.6	43.24	13.501	43.24	13.2	43.24	20.101	43.24	19.8
43.25	0	43.25	0.30103	43.25	6.6	43.25	6.6	43.25	13.2	43.25	13.2	43.25	19.8	43.25	19.8
43.26	0	43.26	0	43.26	6.6	43.26	6.90103	43.26	13.2	43.26	13.2	43.26	19.8	43.26	19.8
43.27	0	43.27	0	43.27	6.6	43.27	6.6	43.27	13.2	43.27	13.2	43.27	19.8	43.27	19.8
43.28	0	43.28	0	43.28	6.6	43.28	6.6	43.28	13.2	43.28	13.2	43.28	19.8	43.28	19.8
43.29	0	43.29	0	43.29	6.6	43.29	6.6	43.29	13.2	43.29	13.2	43.29	19.8	43.29	19.8
43.3	0	43.3	0	43.3	6.6	43.3	6.6	43.3	13.501	43.3	13.2	43.3	19.8	43.3	19.8
43.31	0	43.31	0	43.31	6.6	43.31	6.6	43.31	13.2	43.31	13.2	43.31	19.8	43.31	20.101
43.32	0	43.32	0	43.32	6.6	43.32	6.6	43.32	13.2	43.32	13.2	43.32	19.8	43.32	19.8
43.33	0.30103	43.33	0	43.33	6.6	43.33	7.07712	43.33	13.2	43.33	13.2	43.33	19.8	43.33	19.8
43.34	0	43.34	0	43.34	6.6	43.34	6.6	43.34	13.2	43.34	13.2	43.34	19.8	43.34	19.8
43.35	0	43.35	0	43.35	6.6	43.35	6.6	43.35	13.501	43.35	13.2	43.35	19.8	43.35	19.8
43.36	0	43.36	0	43.36	6.6	43.36	6.6	43.36	13.2	43.36	13.2	43.36	19.8	43.36	19.8
43.37	0	43.37	0.30103	43.37	6.6	43.37	6.6	43.37	13.2	43.37	13.2	43.37	19.8	43.37	19.8
43.38	0	43.38	0	43.38	6.6	43.38	6.6	43.38	13.2	43.38	13.2	43.38	20.101	43.38	20.101
43.39	0	43.39	0	43.39	6.6	43.39	6.6	43.39	13.501	43.39	13.2	43.39	19.8	43.39	19.8
43.4	0	43.4	0	43.4	6.6	43.4	6.6	43.4	13.2	43.4	13.2	43.4	20.101	43.4	19.8
43.41	0	43.41	0.47712	43.41	6.6	43.41	6.6	43.41	13.2	43.41	13.501	43.41	20.101	43.41	19.8
43.42	0	43.42	0	43.42	6.6	43.42	6.6	43.42	13.2	43.42	13.2	43.42	20.101	43.42	19.8
43.43	0	43.43	0	43.43	6.6	43.43	6.6	43.43	13.2	43.43	13.2	43.43	19.8	43.43	19.8
43.44	0	43.44	0	43.44	6.6	43.44	6.6	43.44	13.2	43.44	13.2	43.44	19.8	43.44	19.8
43.45	0	43.45	0	43.45	6.6	43.45	6.6	43.45	13.2	43.45	13.2	43.45	19.8	43.45	19.8
43.46	0	43.46	0	43.46	6.90103	43.46	6.6	43.46	13.501	43.46	13.501	43.46	19.8	43.46	19.8
43.47	0	43.47	0	43.47	6.6	43.47	6.6	43.47	13.2	43.47	13.2	43.47	19.8	43.47	19.8
43.48	0.30103	43.48	0	43.48	7.20206	43.48	6.90103	43.48	13.2	43.48	13.2	43.48	19.8	43.48	19.8
43.49	0.30103	43.49	0	43.49	6.90103	43.49	6.6	43.49	13.2	43.49	13.2	43.49	20.101	43.49	19.8
43.5	0	43.5	0	43.5	6.6	43.5	6.6	43.5	13.2	43.5	13.2	43.5	19.8	43.5	19.8
43.51	0	43.51	0	43.51	6.6	43.51	6.6	43.51	13.2	43.51	13.501	43.51	19.8	43.51	19.8
43.52	0	43.52	0	43.52	6.6	43.52	6.6	43.52	13.2	43.52	13.501	43.52	20.2771	43.52	19.8
43.53	0.47712	43.53	0	43.53	6.6	43.53	6.6	43.53	13.2	43.53	13.2	43.53	19.8	43.53	19.8
43.54	0	43.54	0	43.54	6.6	43.54	6.6	43.54	13.2	43.54	13.2	43.54	19.8	43.54	19.8
43.55	0	43.55	0	43.55	6.6	43.55	6.6	43.55	13.2	43.55	13.2	43.55	19.8	43.55	19.8
43.56	0	43.56	0	43.56	6.6	43.56	6.6	43.56	13.501	43.56	13.2	43.56	19.8	43.56	19.8
43.57	0	43.57	0	43.57	6.6	43.57	6.6	43.57	13.2	43.57	13.2	43.57	19.8	43.57	19.8
43.58	0	43.58	0.30103	43.58	6.6	43.58	6.6	43.58	13.2	43.58	13.2	43.58	19.8	43.58	19.8
43.59	0	43.59	0	43.59	6.6	43.59	6.6	43.59	13.6771	43.59	13.2	43.59	19.8	43.59	19.8
43.6	0	43.6	0	43.6	6.90103	43.6	6.6	43.6	13.2	43.6	13.2	43.6	19.8	43.6	19.8
43.61	0	43.61	0	43.61	6.6	43.61	6.6	43.61	13.501	43.61	13.2	43.61	19.8	43.61	19.8
43.62	0.30103	43.62	0	43.62	6.6	43.62	6.6	43.62	13.2	43.62	13.2	43.62	19.8	43.62	19.8
43.63	0	43.63	0	43.63	6.6	43.63	6.6	43.63	13.2	43.63	13.501	43.63	19.8	43.63	19.8
43.64	0	43.64	0	43.64	6.6	43.64	6.6	43.64	13.2	43.64	13.2	43.64	19.8	43.64	19.8
43.65	0	43.65	0	43.65	6.6	43.65	6.6	43.65	13.2	43.65	13.2	43.65	19.8	43.65	19.8
43.66	0	43.66	0	43.66	7.07712	43.66	6.6	43.66	13.2	43.66	13.2	43.66	19.8	43.66	19.8
43.67	0	43.67	0.30103	43.67	6.6	43.67	6.6	43.67	13.2	43.67	13.2	43.67	19.8	43.67	20.101
43.68	0	43.68	0	43.68	6.6	43.68	6.6	43.68	13.2	43.68	13.2	43.68	19.8	43.68	20.101
43.69	0	43.69	0	43.69	6.6	43.69	6.6	43.69	13.2	43.69	13.2	43.69	19.8	43.69	20.101
43.7	0	43.7	0	43.7	6.6	43.7	6.6	43.7	13.2	43.7	13.2	43.7	19.8	43.7	19.8
43.71	0	43.71	0.30103	43.71	6.6	43.71	6.6	43.71	13.501	43.71	13.2	43.71	19.8	43.71	19.8
43.72	0	43.72	0	43.72	6.6	43.72	6.6	43.72	13.2	43.72	13.2	43.72	19.8	43.72	19.8
43.73	0	43.73	0	43.73	6.6	43.73	6.6	43.73	13.2	43.73	13.2	43.73	20.101	43.73	19.8
43.74	0	43.74	0	43.74	6.6	43.74	6.6	43.74	13.2	43.74	13.2	43.74	19.8	43.74	19.8
43.75	0	43.75	0	43.75	6.6	43.75	6.6	43.75	13.2	43.75	13.501	43.75	19.8	43.75	19.8
43.76	0.30103	43.76	0	43.76	6.6	43.76	6.6	43.76	13.2	43.76	13.2	43.76	19.8	43.76	19.8
43.77	0	43.77	0	43.77	6.6	43.77	6.6	43.77	13.2	43.77	13.2	43.77	19.8	43.77	19.8
43.78	0	43.78	0.30103	43.78	6.6	43.78	6.6	43.78	13.2	43.78	13.2	43.78	19.8	43.78	19.8
43.79	0	43.79	0	43.79	6.90103	43.79	6.6	43.79	13.2	43.79	13.2	43.79	19.8	43.79	20.2771
43.8	0	43.8	0	43.8	6.6	43.8	6.6	43.8	13.2	43.8	13.2	43.8	19.8	43.8	19.8
43.81	0	43.81	0	43.81	6.6	43.81	6.6	43.81	13.2	43.81	13.2	43.81	19.8	43.81	20.101
43.82	0	43.82	0	43.82	6.6	43.82	6.6	43.82	13.2	43.82	13.2	43.82	19.8	43.82	19.8
43.83	0	43.83	0	43.83	6.90103	43.83	6.6	43.83	13.2	43.83	13.2	43.83	19.8	43.83	19.8
43.84	0	43.84	0	43.84	6.6	43.84	6.6	43.84	13.2	43.84	13.2	43.84	20.101	43.84	19.8
43.85	0	43.85	0	43.85	6.6	43.85	6.6	43.85	13.2	43.85	13.501	43.85	19.8	43.85	19.8
43.86	0	43.86	0.30103	43.86	6.6	43.86	6.6	43.86	13.501	43.86	13.2	43.86	19.8	43.86	19.8
43.87	0	43.87	0.30103	43.87	6.6	43.87	6.6	43.87	13.501	43.87	13.2	43.87	19.8	43.87	19.8
43.88	0	43.88	0	43.88	6.6	43.88	6.90103	43.88	13.2	43.88	13.2	43.88	19.8	43.88	19.8
43.89	0	43.89	0	43.89	6.6	43.89	6.6	43.89	13.2	43.89	13.2	43.89	20.2771	43.89	20.101
43.9	0	43.9	0	43.9	6.90103	43.9	6.6	43.9	13.2	43.9	13.2	43.9	19.8	43.9	19.8
43.91	0	43.91	0	43.91	6.6	43.91	6.6	43.91	13.2	43.91	13.2	43.91	19.8	43.91	19.8
43.92	0	43.92	0	43.92	6.6	43.92	6.6	43.92	13.2	43.92	13.2	43.92	19.8	43.92	20.101
43.93	0	43.93	0.30103	43.93	6.90103	43.93	6.6	43.93	13.2	43.93	13.501	43.93	20.101	43.93	20.101
43.94	0	43.94	0	43.94	7.07712	43.94	6.6	43.94	13.2	43.94	13.2	43.94	19.8	43.94	19.8
43.95	0.30103	43.95	0	43.95	6.90103	43.95	6.6	43.95	13.2	43.95	13.2	43.95	19.8	43.95	19.8
43.96	0	43.96	0	43.96	6.90103	43.96	6.6	43.96	13.2	43.96	13.501	43.96	19.8	43.96	20.2771
43.97	0	43.97	0	43.97	6.6	43.97	6.6	43.97	13.2	43.97	13.2	43.97	19.8	43.97	20.101
43.98	0.47712	43.98	0.30103	43.98	7.07712	43.98	6.90103	43.98	13.2	43.98	13.501	43.98	19.8	43.98	19.8
43.99	0	43.99	0.60206	43.99	6.6	43.99	6.6	43.99	13.501	43.99	13.501	43.99	20.101	43.99	19.8
44	0	44	0.47712	44	6.6	44	6.6	44	13.501	44	13.2	44	19.8	44	20.101
44.01	0	44.01	0	44.01	6.6	44.01	6.6	44.01	13.2	44.01	13.2	44.01	20.101	44.01	20.2771
44.02	0	44.02	0.30103	44.02	7.07712	44.02	6.6	44.02	13.2	44.02	13.501	44.02	20.2771	44.02	20.101
44.03	0.30103	44.03	0.30103	44.03	6.90103	44.03	6.6	44.03	13.2	44.03	13.6771	44.03	19.8	44.03	19.8
44.04	0.47712	44.04	0	44.04	6.6	44.04	6.6	44.04	13.2	44.04	13.2	44.04	20.101	44.04	19.8
44.05	0	44.05	0.30103	44.05	6.90103	44.05	6.6	44.05	13.8021	44.05	13.2	44.05	20.101	44.05	19.8
44.06	0.47712	44.06	0.60206	44.06	6.6	44.06	6.90103	44.06	13.6771	44.06	13.6771	44.06	20.2771	44.06	20.101
44.07	0	44.07	0	44.07	6.6	44.07	6.6	44.07	13.2	44.07	13.501	44.07	20.101	44.07	20.2771
44.08	0.47712	44.08	0.30103	44.08	7.29897	44.08	7.20206	44.08	13.6771	44.08	13.2	44.08	20.2771	44.08	19.8
44.09	0	44.09	0.30103	44.09	6.6	44.09	6.90103	44.09	13.2	44.09	13.2	44.09	20.4021	44.09	20.4021
44.1	0.69897	44.1	0.30103	44.1	6.6	44.1	7.07712	44.1	13.501	44.1	13.501	44.1	20.2771	44.1	20.101
44.11	0.47712	44.11	0	44.11	7.37815	44.11	6.90103	44.11	13.2	44.11	13.8021	44.11	20.2771	44.11	20.2771
44.12	0.30103	44.12	0.47712	44.12	6.90103	44.12	6.6	44.12	13.501	44.12	13.2	44.12	20.101	44.12	20.101
44.13	0	44.13	0.30103	44.13	6.90103	44.13	7.20206	44.13	13.6771	44.13	13.501	44.13	19.8	44.13	20.2771
44.14	0.77815	44.14	0.60206	44.14	6.90103	44.14	6.6	44.14	13.501	44.14	13.501	44.14	19.8	44.14	20.101
44.15	0	44.15	0.47712	44.15	7.29897	44.15	6.6	44.15	13.2	44.15	13.501	44.15	20.101	44.15	20.2771
44.16	0.77815	44.16	0	44.16	6.90103	44.16	6.6	44.16	13.2	44.16	13.2	44.16	20.499	44.16	20.2771
44.17	0.30103	44.17	0	44.17	6.6	44.17	7.07712	44.17	13.6771	44.17	13.501	44.17	19.8	44.17	20.101
44.18	0.30103	44.18	0	44.18	7.07712	44.18	6.90103	44.18	13.6771	44.18	13.8021	44.18	19.8	44.18	20.101
44.19	0.30103	44.19	0.47712	44.19	7.20206	44.19	6.90103	44.19	13.8021	44.19	13.6771	44.19	20.2771	44.19	20.4021
44.2	0.47712	44.2	0.47712	44.2	7.29897	44.2	6.6	44.2	13.501	44.2	13.501	44.2	19.8	44.2	20.101
44.21	0	44.21	0.30103	44.21	7.29897	44.21	7.29897	44.21	13.6771	44.21	13.501	44.21	20.2771	44.21	20.101
44.22	0	44.22	0.47712	44.22	7.20206	44.22	7.07712	44.22	13.9781	44.22	13.501	44.22	19.8	44.22	19.8
44.23	0.30103	44.23	0	44.23	6.6	44.23	6.90103	44.23	13.501	44.23	13.501	44.23	19.8	44.23	20.5782
44.24	0.47712	44.24	0	44.24	6.90103	44.24	7.29897	44.24	13.501	44.24	13.899	44.24	20.2771	44.24	20.2771
44.25	0.60206	44.25	0	44.25	7.07712	44.25	6.6	44.25	13.501	44.25	13.6771	44.25	20.4021	44.25	20.5782
44.26	0	44.26	0	44.26	7.37815	44.26	6.6	44.26	13.501	44.26	13.899	44.26	20.499	44.26	20.2771
44.27	0	44.27	0.30103	44.27	7.20206	44.27	6.6	44.27	13.2	44.27	13.6771	44.27	20.499	44.27	19.8
44.28	0.30103	44.28	0	44.28	6.90103	44.28	6.90103	44.28	13.8021	44.28	13.2	44.28	19.8	44.28	19.8
44.29	0.90309	44.29	0	44.29	6.6	44.29	7.07712	44.29	13.899	44.29	13.2	44.29	20.2771	44.29	20.4021
44.3	0.30103	44.3	0	44.3	7.07712	44.3	6.6	44.3	13.6771	44.3	13.6771	44.3	20.4021	44.3	20.4021
44.31	0	44.31	0	44.31	6.6	44.31	6.6	44.31	13.501	44.31	13.501	44.31	20.2771	44.31	19.8
44.32	0.30103	44.32	0	44.32	6.6	44.32	6.6	44.32	13.2	44.32	13.2	44.32	19.8	44.32	20.101
44.33	0.30103	44.33	0	44.33	6.6	44.33	7.07712	44.33	13.501	44.33	13.2	44.33	20.2771	44.33	20.101
44.34	0.30103	44.34	0	44.34	6.6	44.34	6.6	44.34	13.2	44.34	13.501	44.34	19.8	44.34	20.101
44.35	0	44.35	0	44.35	6.90103	44.35	6.6	44.35	13.501	44.35	13.2	44.35	19.8	44.35	19.8
44.36	0	44.36	0	44.36	6.6	44.36	6.6	44.36	13.2	44.36	13.2	44.36	19.8	44.36	20.101
44.37	0	44.37	0	44.37	6.6	44.37	6.90103	44.37	13.6771	44.37	13.2	44.37	19.8	44.37	19.8
44.38	0	44.38	0.30103	44.38	6.90103	44.38	6.90103	44.38	13.2	44.38	13.2	44.38	19.8	44.38	19.8
44.39	0	44.39	0	44.39	6.6	44.39	7.07712	44.39	13.2	44.39	13.2	44.39	20.101	44.39	20.101
44.4	0.30103	44.4	0.30103	44.4	6.6	44.4	6.6	44.4	13.6771	44.4	13.2	44.4	20.101	44.4	20.2771
44.41	0	44.41	0	44.41	6.6	44.41	6.90103	44.41	13.2	44.41	13.2	44.41	19.8	44.41	19.8
44.42	0	44.42	0.47712	44.42	6.6	44.42	6.90103	44.42	13.2	44.42	13.2	44.42	19.8	44.42	19.8
44.43	0	44.43	0	44.43	6.6	44.43	6.6	44.43	13.501	44.43	13.2	44.43	19.8	44.43	19.8
44.44	0	44.44	0	44.44	7.20206	44.44	6.6	44.44	13.2	44.44	13.2	44.44	19.8	44.44	19.8
44.45	0.30103	44.45	0	44.45	6.6	44.45	6.6	44.45	13.2	44.45	13.2	44.45	19.8	44.45	19.8
44.46	0.30103	44.46	0	44.46	6.6	44.46	6.6	44.46	13.2	44.46	13.2	44.46	19.8	44.46	19.8
44.47	0	44.47	0	44.47	6.6	44.47	6.6	44.47	13.2	44.47	13.2	44.47	19.8	44.47	19.8
44.48	0	44.48	0	44.48	6.6	44.48	6.6	44.48	13.2	44.48	13.2	44.48	19.8	44.48	20.101
44.49	0	44.49	0	44.49	6.6	44.49	6.6	44.49	13.6771	44.49	13.2	44.49	19.8	44.49	20.101
44.5	0	44.5	0	44.5	6.6	44.5	6.6	44.5	13.2	44.5	13.2	44.5	19.8	44.5	19.8
44.51	0	44.51	0	44.51	6.6	44.51	6.6	44.51	13.2	44.51	13.2	44.51	19.8	44.51	19.8
44.52	0	44.52	0	44.52	6.6	44.52	6.90103	44.52	13.2	44.52	13.2	44.52	19.8	44.52	19.8
44.53	0	44.53	0	44.53	6.6	44.53	6.6	44.53	13.2	44.53	13.2	44.53	19.8	44.53	19.8
44.54	0	44.54	0	44.54	6.6	44.54	6.90103	44.54	13.501	44.54	13.2	44.54	19.8	44.54	19.8
44.55	0.30103	44.55	0	44.55	6.6	44.55	6.6	44.55	13.2	44.55	13.2	44.55	19.8	44.55	19.8
44.56	0	44.56	0	44.56	6.90103	44.56	6.6	44.56	13.2	44.56	13.2	44.56	19.8	44.56	19.8
44.57	0	44.57	0	44.57	6.6	44.57	6.6	44.57	13.2	44.57	13.2	44.57	19.8	44.57	19.8
44.58	0	44.58	0	44.58	6.6	44.58	6.6	44.58	13.501	44.58	13.2	44.58	19.8	44.58	20.101
44.59	0	44.59	0	44.59	6.6	44.59	6.90103	44.59	13.2	44.59	13.501	44.59	19.8	44.59	19.8
44.6	0	44.6	0	44.6	6.6	44.6	6.6	44.6	13.2	44.6	13.2	44.6	19.8	44.6	19.8
44.61	0	44.61	0	44.61	6.6	44.61	6.6	44.61	13.2	44.61	13.2	44.61	20.101	44.61	19.8
44.62	0	44.62	0	44.62	6.6	44.62	6.6	44.62	13.2	44.62	13.2	44.62	20.101	44.62	19.8
44.63	0	44.63	0	44.63	6.6	44.63	6.6	44.63	13.501	44.63	13.501	44.63	19.8	44.63	20.2771
44.64	0	44.64	0.47712	44.64	6.90103	44.64	6.6	44.64	13.2	44.64	13.2	44.64	19.8	44.64	20.101
44.65	0	44.65	0	44.65	6.6	44.65	6.6	44.65	13.2	44.65	13.2	44.65	19.8	44.65	19.8
44.66	0	44.66	0	44.66	6.6	44.66	6.6	44.66	13.2	44.66	13.2	44.66	19.8	44.66	19.8
44.67	0	44.67	0	44.67	6.6	44.67	6.6	44.67	13.2	44.67	13.2	44.67	19.8	44.67	20.101
44.68	0	44.68	0	44.68	6.6	44.68	6.6	44.68	13.501	44.68	13.501	44.68	19.8	44.68	19.8
44.69	0	44.69	0	44.69	6.6	44.69	7.07712	44.69	13.2	44.69	13.2	44.69	20.2771	44.69	19.8
44.7	0	44.7	0	44.7	6.6	44.7	7.07712	44.7	13.6771	44.7	13.2	44.7	19.8	44.7	19.8
44.71	0	44.71	0	44.71	7.20206	44.71	6.90103	44.71	13.2	44.71	13.2	44.71	19.8	44.71	19.8
44.72	0	44.72	0	44.72	6.6	44.72	6.6	44.72	13.2	44.72	13.2	44.72	19.8	44.72	19.8
44.73	0	44.73	0	44.73	6.6	44.73	6.6	44.73	13.2	44.73	13.2	44.73	19.8	44.73	19.8
44.74	0	44.74	0	44.74	6.6	44.74	6.6	44.74	13.2	44.74	13.501	44.74	19.8	44.74	19.8
44.75	0.47712	44.75	0	44.75	6.90103	44.75	6.90103	44.75	13.2	44.75	13.2	44.75	19.8	44.75	19.8
44.76	0	44.76	0	44.76	6.6	44.76	6.6	44.76	13.6771	44.76	13.2	44.76	19.8	44.76	19.8
44.77	0	44.77	0.30103	44.77	6.6	44.77	6.6	44.77	13.2	44.77	13.2	44.77	19.8	44.77	19.8
44.78	0	44.78	0	44.78	6.90103	44.78	6.6	44.78	13.2	44.78	13.2	44.78	19.8	44.78	20.101
44.79	0	44.79	0	44.79	7.07712	44.79	6.6	44.79	13.2	44.79	13.2	44.79	19.8	44.79	19.8
44.8	0	44.8	0	44.8	6.6	44.8	6.6	44.8	13.2	44.8	13.2	44.8	19.8	44.8	19.8
44.81	0	44.81	0	44.81	6.6	44.81	6.6	44.81	13.2	44.81	13.2	44.81	19.8	44.81	19.8
44.82	0	44.82	0	44.82	6.6	44.82	6.6	44.82	13.2	44.82	13.2	44.82	19.8	44.82	19.8
44.83	0.30103	44.83	0.47712	44.83	6.6	44.83	6.6	44.83	13.2	44.83	13.2	44.83	19.8	44.83	19.8
44.84	0.30103	44.84	0.30103	44.84	6.90103	44.84	6.6	44.84	13.2	44.84	13.501	44.84	19.8	44.84	19.8
44.85	0	44.85	0	44.85	6.6	44.85	7.20206	44.85	13.2	44.85	13.2	44.85	19.8	44.85	19.8
44.86	0	44.86	0	44.86	6.90103	44.86	7.29897	44.86	13.6771	44.86	13.2	44.86	20.2771	44.86	19.8
44.87	0	44.87	0	44.87	6.6	44.87	6.6	44.87	13.2	44.87	13.2	44.87	19.8	44.87	19.8
44.88	0	44.88	0	44.88	7.07712	44.88	6.6	44.88	13.2	44.88	13.2	44.88	19.8	44.88	19.8
44.89	0	44.89	0	44.89	6.6	44.89	6.6	44.89	13.2	44.89	13.2	44.89	19.8	44.89	20.101
44.9	0	44.9	0	44.9	6.90103	44.9	6.90103	44.9	13.2	44.9	13.2	44.9	19.8	44.9	19.8
44.91	0	44.91	0	44.91	6.6	44.91	6.6	44.91	13.2	44.91	13.2	44.91	19.8	44.91	19.8
44.92	0	44.92	0	44.92	6.6	44.92	6.6	44.92	13.2	44.92	13.2	44.92	19.8	44.92	19.8
44.93	0	44.93	0	44.93	6.6	44.93	6.6	44.93	13.2	44.93	13.2	44.93	20.101	44.93	19.8
44.94	0.30103	44.94	0.47712	44.94	6.6	44.94	6.90103	44.94	13.501	44.94	13.501	44.94	19.8	44.94	19.8
44.95	0	44.95	0.30103	44.95	6.90103	44.95	6.6	44.95	13.2	44.95	13.8021	44.95	19.8	44.95	19.8
44.96	0.30103	44.96	0.30103	44.96	6.6	44.96	6.90103	44.96	13.2	44.96	13.2	44.96	19.8	44.96	19.8
44.97	0	44.97	0	44.97	6.90103	44.97	6.6	44.97	13.2	44.97	13.2	44.97	19.8	44.97	19.8
44.98	0	44.98	0	44.98	6.6	44.98	6.6	44.98	13.2	44.98	13.2	44.98	19.8	44.98	20.101
44.99	0	44.99	0	44.99	6.6	44.99	6.90103	44.99	13.2	44.99	13.501	44.99	19.8	44.99	20.101
45	0.69897	45	0.30103	45	6.90103	45	7.07712	45	13.501	45	13.2	45	20.101	45	20.101
45.01	0.47712	45.01	0	45.01	7.07712	45.01	6.6	45.01	13.2	45.01	13.2	45.01	19.8	45.01	19.8
45.02	0	45.02	0.30103	45.02	7.20206	45.02	6.6	45.02	13.2	45.02	13.2	45.02	19.8	45.02	19.8
45.03	0.47712	45.03	0	45.03	6.90103	45.03	6.90103	45.03	13.2	45.03	13.2	45.03	20.101	45.03	19.8
45.04	0.69897	45.04	0	45.04	6.6	45.04	7.07712	45.04	13.2	45.04	13.2	45.04	19.8	45.04	20.101
45.05	0.60206	45.05	0	45.05	6.6	45.05	6.6	45.05	13.2	45.05	13.2	45.05	19.8	45.05	19.8
45.06	0.60206	45.06	0	45.06	7.07712	45.06	6.6	45.06	13.2	45.06	13.2	45.06	20.4021	45.06	19.8
45.07	0.47712	45.07	0	45.07	7.29897	45.07	6.6	45.07	13.2	45.07	13.2	45.07	19.8	45.07	20.101
45.08	0.60206	45.08	0	45.08	7.07712	45.08	6.6	45.08	13.2	45.08	13.2	45.08	19.8	45.08	19.8
45.09	0.60206	45.09	0	45.09	6.6	45.09	6.6	45.09	13.2	45.09	13.2	45.09	19.8	45.09	19.8
45.1	0	45.1	0	45.1	7.37815	45.1	6.90103	45.1	13.2	45.1	13.501	45.1	19.8	45.1	19.8
45.11	0.69897	45.11	0	45.11	7.07712	45.11	6.6	45.11	13.2	45.11	13.2	45.11	20.101	45.11	19.8
45.12	0.47712	45.12	0	45.12	7.07712	45.12	6.6	45.12	13.6771	45.12	13.2	45.12	19.8	45.12	19.8
45.13	0	45.13	0.60206	45.13	7.07712	45.13	6.6	45.13	13.2	45.13	13.2	45.13	20.101	45.13	19.8
45.14	0	45.14	0.30103	45.14	7.07712	45.14	7.29897	45.14	13.2	45.14	13.2	45.14	19.8	45.14	20.101
45.15	0.47712	45.15	0.47712	45.15	7.07712	45.15	6.90103	45.15	13.2	45.15	13.501	45.15	19.8	45.15	19.8
45.16	0	45.16	0.47712	45.16	7.07712	45.16	6.6	45.16	13.2	45.16	13.2	45.16	20.101	45.16	19.8
45.17	0	45.17	0	45.17	6.6	45.17	6.90103	45.17	13.2	45.17	13.2	45.17	19.8	45.17	19.8
45.18	0.30103	45.18	0.30103	45.18	7.07712	45.18	7.07712	45.18	13.2	45.18	13.2	45.18	19.8	45.18	19.8
45.19	0.77815	45.19	0.30103	45.19	7.50309	45.19	6.90103	45.19	13.2	45.19	13.2	45.19	19.8	45.19	20.2771
45.2	0.69897	45.2	0	45.2	6.90103	45.2	7.29897	45.2	13.501	45.2	13.2	45.2	19.8	45.2	19.8
45.21	0.47712	45.21	0.47712	45.21	6.90103	45.21	6.90103	45.21	13.501	45.21	13.2	45.21	19.8	45.21	20.101
45.22	0.60206	45.22	0	45.22	7.37815	45.22	6.6	45.22	13.2	45.22	13.2	45.22	20.101	45.22	20.2771
45.23	0.30103	45.23	0	45.23	7.20206	45.23	6.6	45.23	13.2	45.23	13.2	45.23	20.2771	45.23	19.8
45.24	0.30103	45.24	0.30103	45.24	7.07712	45.24	6.6	45.24	13.501	45.24	13.501	45.24	20.101	45.24	19.8
45.25	0	45.25	0	45.25	7.29897	45.25	7.20206	45.25	13.2	45.25	13.2	45.25	19.8	45.25	19.8
45.26	0.30103	45.26	0	45.26	7.50309	45.26	6.90103	45.26	13.2	45.26	13.2	45.26	19.8	45.26	19.8
45.27	0.47712	45.27	0.30103	45.27	6.90103	45.27	6.6	45.27	13.2	45.27	13.2	45.27	20.101	45.27	20.499
45.28	0.90309	45.28	0	45.28	6.90103	45.28	6.6	45.28	13.501	45.28	13.2	45.28	20.101	45.28	19.8
45.29	0.60206	45.29	0	45.29	7.07712	45.29	6.90103	45.29	13.2	45.29	13.501	45.29	20.4021	45.29	20.101
45.3	0.90309	45.3	0.30103	45.3	6.6	45.3	6.6	45.3	13.2	45.3	13.2	45.3	20.2771	45.3	20.101
45.31	0.8451	45.31	0.30103	45.31	7.07712	45.31	7.07712	45.31	13.2	45.31	13.501	45.31	19.8	45.31	19.8
45.32	0.60206	45.32	0.47712	45.32	7.07712	45.32	7.07712	45.32	13.2	45.32	13.2	45.32	20.5782	45.32	20.2771
45.33	0.30103	45.33	0.30103	45.33	7.4451	45.33	6.6	45.33	13.2	45.33	13.2	45.33	20.101	45.33	20.101
45.34	0.47712	45.34	0.30103	45.34	7.29897	45.34	6.90103	45.34	13.501	45.34	13.2	45.34	20.2771	45.34	20.4021
45.35	0	45.35	0	45.35	7.4451	45.35	6.90103	45.35	13.2	45.35	13.2	45.35	20.4021	45.35	20.4021
45.36	0.69897	45.36	0	45.36	7.4451	45.36	6.6	45.36	13.6771	45.36	13.2	45.36	19.8	45.36	20.4021
45.37	0.77815	45.37	0.60206	45.37	7.50309	45.37	7.29897	45.37	13.501	45.37	13.2	45.37	19.8	45.37	19.8
45.38	0.69897	45.38	0	45.38	7.50309	45.38	7.07712	45.38	13.2	45.38	13.2	45.38	20.101	45.38	20.4021
45.39	0.77815	45.39	0.30103	45.39	7.20206	45.39	7.37815	45.39	13.2	45.39	13.2	45.39	19.8	45.39	19.8
45.4	1	45.4	0	45.4	6.6	45.4	6.6	45.4	13.501	45.4	13.6771	45.4	20.101	45.4	20.499
45.41	0.95424	45.41	0	45.41	7.07712	45.41	6.90103	45.41	13.501	45.41	13.501	45.41	20.5782	45.41	20.2771
45.42	0.60206	45.42	0.30103	45.42	7.20206	45.42	6.90103	45.42	13.2	45.42	13.501	45.42	19.8	45.42	20.2771
45.43	0.30103	45.43	0.30103	45.43	7.07712	45.43	6.6	45.43	13.2	45.43	13.2	45.43	20.499	45.43	20.2771
45.44	0.47712	45.44	0	45.44	7.29897	45.44	6.6	45.44	13.2	45.44	13.501	45.44	19.8	45.44	20.5782
45.45	0.47712	45.45	0.30103	45.45	7.50309	45.45	7.29897	45.45	13.2	45.45	13.501	45.45	20.7031	45.45	20.4021
45.46	0.95424	45.46	0	45.46	7.77609	45.46	7.20206	45.46	13.501	45.46	13.501	45.46	20.101	45.46	20.499
45.47	1	45.47	0.47712	45.47	7.64139	45.47	7.07712	45.47	13.2	45.47	13.8021	45.47	20.7542	45.47	20.7031
45.48	1.14613	45.48	0	45.48	7.50309	45.48	7.07712	45.48	13.2	45.48	13.501	45.48	20.4021	45.48	20.6451
45.49	1.27875	45.49	0.60206	45.49	7.6	45.49	6.6	45.49	13.501	45.49	13.2	45.49	20.5782	45.49	20.9139
45.5	1.04139	45.5	0	45.5	7.20206	45.5	6.90103	45.5	13.2	45.5	13.501	45.5	20.8414	45.5	20.8414
45.51	1.17609	45.51	0.30103	45.51	7.6	45.51	7.29897	45.51	13.6771	45.51	13.2	45.51	20.8792	45.51	20.8
45.52	0.77815	45.52	0.60206	45.52	7.50309	45.52	7.29897	45.52	13.2	45.52	13.2	45.52	20.8414	45.52	21.0041
45.53	0.8451	45.53	0.60206	45.53	7.50309	45.53	7.07712	45.53	13.2	45.53	13.501	45.53	20.8792	45.53	20.9461
45.54	0.77815	45.54	0.30103	45.54	7.6	45.54	7.07712	45.54	13.501	45.54	13.2	45.54	20.8414	45.54	21.101
45.55	1.27875	45.55	0.47712	45.55	7.83045	45.55	7.29897	45.55	13.2	45.55	13.6771	45.55	21.0553	45.55	21.101
45.56	1.32222	45.56	0.30103	45.56	7.71394	45.56	6.90103	45.56	13.8021	45.56	13.899	45.56	20.9139	45.56	21.3185
45.57	1.63347	45.57	0	45.57	7.37815	45.57	7.07712	45.57	13.8021	45.57	13.2	45.57	21.0787	45.57	21.1802
45.58	1.41497	45.58	0.47712	45.58	7.50309	45.58	7.37815	45.58	13.2	45.58	13.2	45.58	21.1979	45.58	21.4021
45.59	1.51851	45.59	0	45.59	7.37815	45.59	7.07712	45.59	13.2	45.59	13.2	45.59	21.1424	45.59	21.499
45.6	1.36173	45.6	0.30103	45.6	7.07712	45.6	7.37815	45.6	13.899	45.6	13.2	45.6	21.2472	45.6	21.5559
45.61	1.25527	45.61	0.60206	45.61	7.4451	45.61	7.37815	45.61	13.9781	45.61	13.6771	45.61	21.3185	45.61	21.6195
45.62	1.07918	45.62	0.47712	45.62	7.74613	45.62	7.29897	45.62	13.8021	45.62	13.2	45.62	21.3798	45.62	21.8414
45.63	1.23045	45.63	0.30103	45.63	7.85527	45.63	7.37815	45.63	13.899	45.63	13.6771	45.63	21.4232	45.63	21.9761
45.64	1.716	45.64	0.60206	45.64	8.04716	45.64	7.29897	45.64	13.2	45.64	13.6771	45.64	21.5482	45.64	22.0624
45.65	1.96848	45.65	0	45.65	8.01497	45.65	7.07712	45.65	13.2	45.65	13.2	45.65	21.7138	45.65	22.1838
45.66	2.10037	45.66	0.47712	45.66	8.13148	45.66	7.07712	45.66	13.8021	45.66	13.8021	45.66	21.8334	45.66	22.4365
45.67	2.21484	45.67	0.47712	45.67	8.11851	45.67	7.37815	45.67	13.501	45.67	13.899	45.67	21.9847	45.67	22.576
45.68	2.21219	45.68	0.60206	45.68	8.10515	45.68	7.07712	45.68	13.9781	45.68	13.501	45.68	22.2346	45.68	22.8338
45.69	2.233	45.69	0.69897	45.69	7.77609	45.69	6.90103	45.69	13.6771	45.69	13.8021	45.69	22.5275	45.69	23.0227
45.7	2.12385	45.7	0.77815	45.7	7.74613	45.7	6.90103	45.7	14.2	45.7	13.501	45.7	22.8162	45.7	23.3284
45.71	2.11059	45.71	0.47712	45.71	7.74613	45.71	7.29897	45.71	13.899	45.71	14.0451	45.71	23.1408	45.71	23.6396
45.72	2.28103	45.72	0.47712	45.72	7.87875	45.72	7.50309	45.72	13.6771	45.72	13.6771	45.72	23.5552	45.72	24.0675
45.73	2.55509	45.73	0.47712	45.73	8.28124	45.73	7.20206	45.73	13.8021	45.73	14.0451	45.73	24.4241	45.73	24.6645
45.74	2.77452	45.74	0.30103	45.74	8.45126	45.74	7.55424	45.74	13.899	45.74	14.0451	45.74	24.727	45.74	24.6132
45.75	2.97818	45.75	0.30103	45.75	8.51381	45.75	7.07712	45.75	13.6771	45.75	14.0451	45.75	24.2429	45.75	24.0758
45.76	3.16137	45.76	0.60206	45.76	8.62938	45.76	7.29897	45.76	14.1542	45.76	14.2	45.76	23.3938	45.76	23.6796
45.77	3.3145	45.77	0	45.77	8.57313	45.77	7.20206	45.77	13.501	45.77	13.8021	45.77	22.9973	45.77	23.3871
45.78	3.38846	45.78	0.69897	45.78	8.43885	45.78	7.37815	45.78	14.1542	45.78	14.0451	45.78	22.6785	45.78	23.1026
45.79	3.45667	45.79	0.30103	45.79	8.39934	45.79	7.20206	45.79	14.2414	45.79	13.899	45.79	22.3877	45.79	22.8527
45.8	3.50079	45.8	0.60206	45.8	8.37815	45.8	7.67918	45.8	14.1542	45.8	14.2	45.8	22.1892	45.8	22.6007
45.81	3.49248	45.81	0.60206	45.81	8.62531	45.81	7.4451	45.81	14.2	45.81	14.2414	45.81	21.9761	45.81	22.4053
45.82	3.45117	45.82	0.30103	45.82	8.98561	45.82	7.67918	45.82	14.3139	45.82	14.4305	45.82	21.9303	45.82	22.2377
45.83	3.40071	45.83	0.8451	45.83	9.30927	45.83	7.50309	45.83	14.1031	45.83	14.501	45.83	21.8128	45.83	22.1201
45.84	3.30643	45.84	0.47712	45.84	9.53601	45.84	7.67918	45.84	14.0451	45.84	14.3461	45.84	21.7777	45.84	22.09
45.85	3.16137	45.85	0.8451	45.85	9.75137	45.85	7.4451	45.85	13.9781	45.85	14.4041	45.85	21.7395	45.85	22.0601
45.86	2.97035	45.86	0.69897	45.86	9.91239	45.86	7.71394	45.86	14.3461	45.86	14.3761	45.86	21.7294	45.86	21.9004
45.87	2.78604	45.87	0.8451	45.87	10.0281	45.87	7.55424	45.87	14.5222	45.87	14.4553	45.87	21.6451	45.87	21.8128
45.88	2.49136	45.88	1.07918	45.88	10.1052	45.88	7.64139	45.88	14.5617	45.88	14.2414	45.88	21.6389	45.88	21.7345
45.89	2.26245	45.89	1	45.89	10.1682	45.89	7.74613	45.89	14.6771	45.89	14.501	45.89	21.4721	45.89	21.6513
45.9	2.14922	45.9	0.95424	45.9	10.1893	45.9	7.67918	45.9	14.6914	45.9	14.5979	45.9	21.4021	45.9	21.7542
45.91	2.2014	45.91	0.30103	45.91	10.2104	45.91	7.85527	45.91	14.5979	45.91	14.7051	45.91	21.4128	45.91	21.6573
45.92	2.38561	45.92	0.95424	45.92	10.1862	45.92	7.77609	45.92	14.3761	45.92	14.899	45.92	21.1617	45.92	21.5853
45.93	2.43136	45.93	0.77815	45.93	10.1353	45.93	7.87875	45.93	14.7185	45.93	15.0921	45.93	21.3315	45.93	21.499
45.94	2.43136	45.94	0.47712	45.94	10.0365	45.94	7.83045	45.94	14.8128	45.94	15.1445	45.94	21.3563	45.94	21.5782
45.95	2.30103	45.95	1.11394	45.95	9.94084	45.95	7.67918	45.95	15.0451	45.95	15.3614	45.95	21.1424	45.95	21.4021
45.96	2.19033	45.96	1.38021	45.96	9.77638	45.96	7.71394	45.96	15.2043	45.96	15.4553	45.96	21.2472	45.96	21.4902
45.97	1.9345	45.97	1.25527	45.97	9.56567	45.97	7.67918	45.97	15.4923	45.97	15.7752	45.97	21.1802	45.97	21.3682
45.98	1.74036	45.98	1.27875	45.98	9.29548	45.98	7.67918	45.98	15.7315	45.98	16.0451	45.98	21.2624	45.98	21.4628
45.99	1.34242	45.99	1.27875	45.99	8.90963	45.99	7.90103	45.99	15.9839	45.99	16.3508	45.99	21.2314	45.99	21.4128
46	1.60206	46	1.25527	46	8.59564	46	7.98021	46	16.3028	46	16.7662	46	21.215	46	21.3315
46.01	1.716	46.01	1.20412	46.01	8.53952	46.01	8.04716	46.01	16.743	46.01	17.455	46.01	21.0787	46.01	21.3911
46.02	1.89209	46.02	1.07918	46.02	8.80952	46.02	8.20206	46.02	17.7183	46.02	18.1438	46.02	21.0041	46.02	21.3563
46.03	1.9345	46.03	1.32222	46.03	8.99967	46.03	8.14407	46.03	18.0346	46.03	17.9039	46.03	21.0553	46.03	21.1979
46.04	1.96379	46.04	1.39794	46.04	9.12892	46.04	8.21278	46.04	17.4926	46.04	16.9907	46.04	21.0304	46.04	21.2914
46.05	1.90309	46.05	1.77085	46.05	9.10651	46.05	7.90103	46.05	16.6165	46.05	16.5757	46.05	21.101	46.05	21.2624
46.06	1.72428	46.06	1.90309	46.06	9.09969	46.06	8.10515	46.06	16.2641	46.06	16.2917	46.06	20.9761	46.06	21.2624
46.07	1.49136	46.07	1.90309	46.07	8.98021	46.07	8.03136	46.07	15.9679	46.07	15.9924	46.07	20.9461	46.07	21.0787
46.08	1.38021	46.08	1.90849	46.08	8.82011	46.08	8.24345	46.08	15.7198	46.08	15.8201	46.08	21.0304	46.08	21.1222
46.09	1.25527	46.09	1.89209	46.09	8.54448	46.09	8.26276	46.09	15.6265	46.09	15.6409	46.09	20.9761	46.09	21.0304
46.1	1.38021	46.1	1.79934	46.1	8.22325	46.1	8.40618	46.1	15.5747	46.1	15.443	46.1	20.9139	46.1	20.9461
46.11	1.54407	46.11	1.68124	46.11	8.17978	46.11	8.51908	46.11	15.5075	46.11	15.4041	46.11	21.0041	46.11	21.0787
46.12	1.70757	46.12	1.77085	46.12	8.26276	46.12	8.67918	46.12	15.3732	46.12	15.3206	46.12	20.7542	46.12	21.0553
46.13	1.61278	46.13	2.13033	46.13	8.50309	46.13	8.68991	46.13	15.3367	46.13	15.4878	46.13	20.6451	46.13	21.0304
46.14	1.50515	46.14	2.44091	46.14	8.73033	46.14	8.64922	46.14	15.2128	46.14	15.3847	46.14	20.9761	46.14	20.8414
46.15	1.39794	46.15	2.57634	46.15	8.78752	46.15	8.63743	46.15	15.0573	46.15	15.3399	46.15	21.1979	46.15	21.1222
46.16	1.27875	46.16	2.83632	46.16	8.78469	46.16	8.54939	46.16	15.1445	46.16	15.2864	46.16	20.9461	46.16	20.6451
46.17	1.04139	46.17	2.98811	46.17	8.70721	46.17	8.43251	46.17	15.1395	46.17	15.1294	46.17	20.9139	46.17	20.9761
46.18	1.07918	46.18	3.077	46.18	8.60432	46.18	8.63743	46.18	15.2756	46.18	14.9781	46.18	20.9139	46.18	20.7542
46.19	1.20412	46.19	3.18041	46.19	8.38533	46.19	8.86482	46.19	15.2899	46.19	14.9709	46.19	21.0041	46.19	21.0304
46.2	1.34242	46.2	3.21775	46.2	8.22325	46.2	9.17171	46.2	15.2792	46.2	14.916	46.2	20.9761	46.2	20.7542
46.21	1.54407	46.21	3.24797	46.21	8.10515	46.21	9.43696	46.21	15.0808	46.21	15.0195	46.21	21.0041	46.21	21.0787
46.22	1.5563	46.22	3.23172	46.22	8.21278	46.22	9.59651	46.22	14.9781	46.22	14.9853	46.22	20.8792	46.22	20.6451
46.23	1.49136	46.23	3.20439	46.23	8.47506	46.23	9.75473	46.23	14.7051	46.23	15.0692	46.23	20.8	46.23	20.8792
46.24	1.44716	46.24	3.15351	46.24	8.62531	46.24	9.86293	46.24	14.7563	46.24	14.9924	46.24	20.9461	46.24	20.8792
46.25	1.14613	46.25	3.04883	46.25	8.64532	46.25	9.93925	46.25	15.0129	46.25	14.9324	46.25	21.1222	46.25	20.7031
46.26	1.04139	46.26	2.94201	46.26	8.72385	46.26	10.0026	46.26	15.1823	46.26	14.8232	46.26	21.1222	46.26	20.9761
46.27	1.25527	46.27	2.76193	46.27	8.68991	46.27	10.0512	46.27	15.4405	46.27	14.6771	46.27	21.0787	46.27	20.6451
46.28	1.07918	46.28	2.52634	46.28	8.65308	46.28	10.0583	46.28	15.4988	46.28	14.7051	46.28	20.8414	46.28	20.7542
46.29	1.36173	46.29	2.28103	46.29	8.39934	46.29	10.0296	46.29	15.481	46.29	14.6771	46.29	21.1802	46.29	20.9461
46.3	1.57978	46.3	2.07555	46.3	8.43251	46.3	9.99777	46.3	15.3643	46.3	14.6914	46.3	21.0304	46.3	21.0304
46.31	1.53148	46.31	1.76343	46.31	8.45733	46.31	9.91952	46.31	15.0513	46.31	14.9559	46.31	20.9461	46.31	21.0041
46.32	1.38021	46.32	1.64345	46.32	8.45733	46.32	9.82089	46.32	14.9243	46.32	14.8902	46.32	21.3911	46.32	20.5782
46.33	1.39794	46.33	1.61278	46.33	8.61284	46.33	9.67954	46.33	15.2128	46.33	14.8335	46.33	21.1222	46.33	21.1222
46.34	1.49136	46.34	1.716	46.34	8.6569	46.34	9.543	46.34	15.615	46.34	14.8812	46.34	21.215	46.34	20.9139
46.35	1.43136	46.35	1.74819	46.35	8.71059	46.35	9.39029	46.35	15.952	46.35	14.6771	46.35	21.2624	46.35	20.7542
46.36	1.36173	46.36	1.716	46.36	8.84797	46.36	9.16229	46.36	16.2318	46.36	14.615	46.36	21.3682	46.36	20.8
46.37	1.44716	46.37	1.51851	46.37	8.90103	46.37	8.99967	46.37	16.4164	46.37	14.5222	46.37	21.2771	46.37	20.8
46.38	1.5563	46.38	1.36173	46.38	8.88103	46.38	8.96361	46.38	16.5497	46.38	14.7051	46.38	21.2771	46.38	20.8792
46.39	1.4624	46.39	1.32222	46.39	8.89667	46.39	9.04871	46.39	16.6479	46.39	14.8628	46.39	21.1424	46.39	20.9139
46.4	1.57978	46.4	1.25527	46.4	8.98382	46.4	9.13908	46.4	16.6793	46.4	14.9853	46.4	21.2914	46.4	20.9761
46.41	1.51851	46.41	1.14613	46.41	9.14654	46.41	9.26181	46.41	16.7103	46.41	15.0633	46.41	21.4628	46.41	21.101
46.42	1.47712	46.42	1.34242	46.42	9.27852	46.42	9.34115	46.42	16.7041	46.42	15.0451	46.42	21.5324	46.42	20.9139
46.43	1.54407	46.43	1.47712	46.43	9.51803	46.43	9.49209	46.43	16.6378	46.43	14.9924	46.43	21.6751	46.43	20.8792
46.44	1.39794	46.44	1.4624	46.44	9.81272	46.44	9.64376	46.44	16.5672	46.44	14.7798	46.44	21.8334	46.44	21.0787
46.45	1.41497	46.45	1.20412	46.45	10.1771	46.45	9.9294	46.45	16.4284	46.45	14.5979	46.45	21.7868	46.45	21.2472
46.46	1.43136	46.46	1.32222	46.46	10.5611	46.46	10.254	46.46	16.2554	46.46	14.7563	46.46	21.5853	46.46	21.1424
46.47	1.38021	46.47	1.34242	46.47	11.0467	46.47	10.6337	46.47	15.9716	46.47	14.8335	46.47	21.6513	46.47	21.0041
46.48	1.43136	46.48	1.11394	46.48	11.4483	46.48	11.0961	46.48	15.6548	46.48	15.0513	46.48	21.7395	46.48	21.3185
46.49	1.59106	46.49	0.90309	46.49	11.6986	46.49	11.3804	46.49	15.2374	46.49	15.1638	46.49	21.8212	46.49	21.2624
46.5	1.5563	46.5	1.04139	46.5	11.6421	46.5	11.6295	46.5	14.8335	46.5	15.2828	46.5	22.1324	46.5	21.1979
46.51	1.44716	46.51	1.23045	46.51	11.1996	46.51	11.3725	46.51	14.9076	46.51	15.3004	46.51	22.3289	46.51	21.1222
46.52	1.32222	46.52	1.47712	46.52	10.5267	46.52	10.4676	46.52	15.2086	46.52	15.2756	46.52	22.4776	46.52	21.0787
46.53	1.27875	46.53	1.11394	46.53	10.1171	46.53	10.1052	46.53	15.3614	46.53	15.0451	46.53	22.6306	46.53	21.2771
46.54	1.20412	46.54	1.30103	46.54	9.70755	46.54	9.66183	46.54	15.3492	46.54	14.899	46.54	22.7782	46.54	21.3911
46.55	1.20412	46.55	1.27875	46.55	9.36418	46.55	9.29108	46.55	15.3367	46.55	14.8335	46.55	22.87	46.55	21.5076
46.56	1.36173	46.56	1.27875	46.56	9.06982	46.56	9.05939	46.56	15.2531	46.56	15.1823	46.56	22.9354	46.56	21.4232
46.57	1.47712	46.57	1.34242	46.57	8.93244	46.57	8.86482	46.57	14.9634	46.57	15.4122	46.57	22.9875	46.57	21.6451
46.58	1.49136	46.58	1.17609	46.58	8.84797	46.58	8.78184	46.58	14.501	46.58	15.5483	46.58	22.9667	46.58	21.6261
46.59	1.49136	46.59	1.11394	46.59	8.84797	46.59	8.67188	46.59	14.2414	46.59	15.6742	46.59	22.9749	46.59	21.7191
46.6	1.49136	46.6	1.17609	46.6	8.84055	46.6	8.61284	46.6	14.5222	46.6	15.7453	46.6	22.9196	46.6	21.6692
46.61	1.59106	46.61	1.30103	46.61	8.85042	46.61	8.58227	46.61	14.6914	46.61	15.7132	46.61	22.8473	46.61	21.6062
46.62	1.50515	46.62	1.39794	46.62	8.7271	46.62	8.50849	46.62	14.8335	46.62	15.6116	46.62	22.7385	46.62	21.6129
46.63	1.54407	46.63	1.53148	46.63	8.46923	46.63	8.32428	46.63	14.8532	46.63	15.4175	46.63	22.6195	46.63	21.6692
46.64	1.51851	46.64	1.38021	46.64	8.2721	46.64	8.2721	46.64	14.8812	46.64	15.2828	46.64	22.492	46.64	21.6921
46.65	1.53148	46.65	1.41497	46.65	8.34819	46.65	8.10515	46.65	14.7563	46.65	15.5579	46.65	22.2983	46.65	21.7031
46.66	1.61278	46.66	1.50515	46.66	7.98021	46.66	8.01497	46.66	14.5222	46.66	15.8618	46.66	22.1284	46.66	21.9271
46.67	1.69897	46.67	1.44716	46.67	7.92222	46.67	7.80412	46.67	14.3761	46.67	16.135	46.67	21.9673	46.67	21.9875
46.68	1.6902	46.68	1.43136	46.68	7.90103	46.68	7.71394	46.68	13.8021	46.68	16.3508	46.68	21.8969	46.68	22.0304
46.69	1.73239	46.69	1.44716	46.69	7.87875	46.69	7.67918	46.69	13.9781	46.69	16.5239	46.69	21.8414	46.69	22.1032
46.7	1.73239	46.7	1.5563	46.7	7.94242	46.7	7.50309	46.7	14.2414	46.7	16.6472	46.7	21.8864	46.7	22.1927
46.71	1.75587	46.71	1.59106	46.71	7.77609	46.71	7.6	46.71	14.4305	46.71	16.7167	46.71	21.8128	46.71	22.1385
46.72	1.76343	46.72	1.62325	46.72	7.77609	46.72	7.55424	46.72	14.4787	46.72	16.7524	46.72	21.6865	46.72	22.1201
46.73	1.81954	46.73	1.66276	46.73	7.85527	46.73	7.37815	46.73	14.501	46.73	16.7696	46.73	21.6513	46.73	22.2564
46.74	1.82607	46.74	1.74819	46.74	7.4451	46.74	7.6	46.74	14.2	46.74	16.7452	46.74	21.4532	46.74	22.2698
46.75	1.91381	46.75	1.51851	46.75	7.55424	46.75	7.55424	46.75	14.3761	46.75	16.6862	46.75	21.4532	46.75	22.4042
46.76	1.89763	46.76	1.63347	46.76	7.29897	46.76	7.50309	46.76	13.6771	46.76	16.619	46.76	21.2624	46.76	22.5316
46.77	1.96848	46.77	1.65321	46.77	7.07712	46.77	7.55424	46.77	13.6771	46.77	16.4792	46.77	21.0041	46.77	22.6274
46.78	2.07918	46.78	1.83885	46.78	7.50309	46.78	7.6	46.78	13.501	46.78	16.3235	46.78	21.0553	46.78	22.7149
46.79	2.0569	46.79	1.89763	46.79	7.29897	46.79	7.29897	46.79	13.9781	46.79	16.1165	46.79	21.1424	46.79	22.7805
46.8	2.10721	46.8	1.96379	46.8	7.64139	46.8	7.20206	46.8	14.2792	46.8	15.8712	46.8	21.101	46.8	22.8179
46.81	2.16435	46.81	2.0569	46.81	7.20206	46.81	6.6	46.81	14.0451	46.81	15.5444	46.81	21.0787	46.81	22.8257
46.82	2.233	46.82	2.0569	46.82	7.37815	46.82	6.6	46.82	14.2	46.82	15.0865	46.82	20.8414	46.82	22.8326
46.83	2.29003	46.83	2.13988	46.83	7.74613	46.83	7.29897	46.83	14.2414	46.83	14.7911	46.83	20.9139	46.83	22.8124
46.84	2.44248	46.84	2.29003	46.84	7.37815	46.84	7.07712	46.84	13.8021	46.84	14.7798	46.84	20.8414	46.84	22.7508
46.85	2.51851	46.85	2.38739	46.85	7.20206	46.85	6.6	46.85	13.501	46.85	14.916	46.85	20.6451	46.85	22.6692
46.86	2.65128	46.86	2.55145	46.86	7.64139	46.86	7.37815	46.86	13.8021	46.86	15.0261	46.86	20.5782	46.86	22.5505
46.87	2.81491	46.87	2.75511	46.87	6.90103	46.87	7.07712	46.87	13.8021	46.87	14.899	46.87	20.499	46.87	22.3966
46.88	3.03543	46.88	3.03222	46.88	6.90103	46.88	6.6	46.88	14.0451	46.88	14.916	46.88	20.7031	46.88	22.3211
46.89	3.27989	46.89	3.32736	46.89	6.90103	46.89	7.07712	46.89	13.8021	46.89	14.3461	46.89	20.4021	46.89	22.0648
46.9	3.57403	46.9	3.64748	46.9	7.20206	46.9	7.07712	46.9	14.1542	46.9	14.2414	46.9	20.8	46.9	21.8294
46.91	4.11247	46.91	4.28596	46.91	7.37815	46.91	6.6	46.91	13.899	46.91	14.1542	46.91	20.5782	46.91	21.6633
46.92	5.0649	46.92	5.18239	46.92	7.07712	46.92	6.6	46.92	14.0451	46.92	14.3139	46.92	20.7031	46.92	21.4812
46.93	5.40506	46.93	5.10477	46.93	7.29897	46.93	6.90103	46.93	13.501	46.93	14.5222	46.93	20.7031	46.93	21.3911
46.94	4.67032	46.94	4.29636	46.94	7.20206	46.94	6.90103	46.94	13.501	46.94	14.5979	46.94	20.4021	46.94	21.2914
46.95	3.83677	46.95	3.48101	46.95	7.07712	46.95	7.37815	46.95	13.2	46.95	14.5979	46.95	20.499	46.95	21.1222
46.96	3.48001	46.96	3.25431	46.96	7.20206	46.96	6.6	46.96	13.2	46.96	14.4553	46.96	20.2771	46.96	21.0304
46.97	3.17377	46.97	2.97081	46.97	7.07712	46.97	7.20206	46.97	13.501	46.97	14.2792	46.97	20.2771	46.97	20.9461
46.98	2.92891	46.98	2.67761	46.98	6.6	46.98	7.07712	46.98	13.899	46.98	13.8021	46.98	19.8	46.98	20.9139
46.99	2.68931	46.99	2.43136	46.99	7.07712	46.99	7.20206	46.99	13.8021	46.99	13.2	46.99	20.7031	46.99	20.5782
47	2.55267	47	2.30963	47	7.07712	47	6.6	47	13.899	47	13.899	47	20.2771	47	20.5782
47.01	2.38382	47.01	2.1038	47.01	6.90103	47.01	6.90103	47.01	13.501	47.01	13.9781	47.01	20.2771	47.01	20.5782
47.02	2.34439	47.02	2.09691	47.02	6.6	47.02	6.6	47.02	13.501	47.02	14.1542	47.02	20.4021	47.02	20.499
47.03	2.27184	47.03	2.17898	47.03	6.90103	47.03	6.6	47.03	13.2	47.03	14.4041	47.03	20.2771	47.03	20.7031
47.04	2.22272	47.04	2.15836	47.04	6.6	47.04	6.6	47.04	13.501	47.04	14.2792	47.04	20.4021	47.04	20.8
47.05	2.17898	47.05	2.02119	47.05	6.6	47.05	6.6	47.05	13.2	47.05	13.9781	47.05	20.4021	47.05	20.4021
47.06	2.11059	47.06	1.95904	47.06	6.6	47.06	7.07712	47.06	13.501	47.06	13.6771	47.06	19.8	47.06	20.2771
47.07	1.99564	47.07	1.66276	47.07	7.07712	47.07	7.07712	47.07	13.501	47.07	13.2	47.07	20.101	47.07	20.499
47.08	1.79934	47.08	1.49136	47.08	7.20206	47.08	6.90103	47.08	13.8021	47.08	13.6771	47.08	20.2771	47.08	20.499
47.09	1.77815	47.09	1.23045	47.09	6.90103	47.09	7.07712	47.09	13.501	47.09	13.501	47.09	20.101	47.09	20.2771
47.1	1.6902	47.1	1.27875	47.1	6.6	47.1	7.20206	47.1	13.6771	47.1	13.8021	47.1	20.2771	47.1	20.2771
47.11	1.64345	47.11	1.23045	47.11	6.90103	47.11	6.6	47.11	13.501	47.11	14.2	47.11	20.101	47.11	20.2771
47.12	1.60206	47.12	1.17609	47.12	6.6	47.12	6.6	47.12	13.2	47.12	14.3461	47.12	19.8	47.12	20.2771
47.13	1.53148	47.13	1.36173	47.13	6.90103	47.13	6.6	47.13	13.2	47.13	13.9781	47.13	19.8	47.13	20.101
47.14	1.44716	47.14	1.17609	47.14	6.90103	47.14	6.6	47.14	13.2	47.14	13.9781	47.14	20.101	47.14	20.5782
47.15	1.57978	47.15	0.77815	47.15	6.6	47.15	6.6	47.15	13.2	47.15	13.6771	47.15	19.8	47.15	20.7542
47.16	1.47712	47.16	0.90309	47.16	6.6	47.16	6.6	47.16	13.501	47.16	13.501	47.16	20.2771	47.16	20.4021
47.17	1.41497	47.17	0.90309	47.17	6.6	47.17	6.6	47.17	13.6771	47.17	13.2	47.17	19.8	47.17	20.2771
47.18	1.39794	47.18	0	47.18	6.90103	47.18	6.6	47.18	13.8021	47.18	13.6771	47.18	20.4021	47.18	20.2771
47.19	1.27875	47.19	0.47712	47.19	6.90103	47.19	6.6	47.19	13.6771	47.19	13.8021	47.19	20.5782	47.19	20.2771
47.2	1.30103	47.2	0.90309	47.2	6.90103	47.2	6.6	47.2	13.2	47.2	14.0451	47.2	20.101	47.2	20.6451
47.21	1.17609	47.21	0.30103	47.21	6.6	47.21	6.6	47.21	13.501	47.21	13.899	47.21	19.8	47.21	20.499
47.22	1.20412	47.22	0.8451	47.22	6.6	47.22	6.6	47.22	13.501	47.22	13.899	47.22	20.101	47.22	19.8
47.23	1.17609	47.23	0.90309	47.23	6.6	47.23	6.90103	47.23	13.2	47.23	13.9781	47.23	19.8	47.23	20.101
47.24	1.04139	47.24	1.04139	47.24	6.6	47.24	6.6	47.24	13.2	47.24	13.501	47.24	19.8	47.24	20.101
47.25	1.14613	47.25	0.60206	47.25	6.6	47.25	6.90103	47.25	13.501	47.25	13.501	47.25	20.101	47.25	19.8
47.26	0.95424	47.26	0.47712	47.26	6.6	47.26	6.6	47.26	13.6771	47.26	13.2	47.26	19.8	47.26	19.8
47.27	1.20412	47.27	0.47712	47.27	6.90103	47.27	6.6	47.27	13.501	47.27	13.8021	47.27	19.8	47.27	20.2771
47.28	1	47.28	0	47.28	7.07712	47.28	6.6	47.28	13.6771	47.28	13.501	47.28	19.8	47.28	20.499
47.29	1.07918	47.29	0.90309	47.29	6.6	47.29	6.6	47.29	13.2	47.29	13.6771	47.29	19.8	47.29	20.4021
47.3	0.90309	47.3	0.47712	47.3	6.6	47.3	6.6	47.3	13.2	47.3	13.6771	47.3	20.101	47.3	19.8
47.31	0.69897	47.31	0.47712	47.31	6.6	47.31	6.90103	47.31	13.501	47.31	13.501	47.31	20.101	47.31	20.101
47.32	0.60206	47.32	0	47.32	6.6	47.32	6.90103	47.32	13.2	47.32	13.2	47.32	19.8	47.32	19.8
47.33	0.77815	47.33	0.69897	47.33	6.6	47.33	6.90103	47.33	13.2	47.33	13.6771	47.33	19.8	47.33	20.2771
47.34	0.77815	47.34	0.77815	47.34	6.90103	47.34	6.6	47.34	13.501	47.34	13.2	47.34	19.8	47.34	20.101
47.35	0.60206	47.35	0.30103	47.35	6.6	47.35	6.6	47.35	13.2	47.35	13.2	47.35	19.8	47.35	20.2771
47.36	0.77815	47.36	0.47712	47.36	6.6	47.36	6.6	47.36	13.6771	47.36	13.2	47.36	20.2771	47.36	19.8
47.37	0.77815	47.37	0.30103	47.37	6.6	47.37	6.6	47.37	13.9781	47.37	13.501	47.37	19.8	47.37	19.8
47.38	0.69897	47.38	0.47712	47.38	6.6	47.38	6.6	47.38	13.501	47.38	13.2	47.38	20.2771	47.38	19.8
47.39	0.47712	47.39	0.30103	47.39	7.20206	47.39	6.6	47.39	13.8021	47.39	13.501	47.39	19.8	47.39	20.101
47.4	0.77815	47.4	0.60206	47.4	6.6	47.4	6.6	47.4	13.501	47.4	13.8021	47.4	19.8	47.4	19.8
47.41	0.30103	47.41	0.60206	47.41	6.6	47.41	6.6	47.41	13.501	47.41	13.2	47.41	19.8	47.41	19.8
47.42	0.77815	47.42	0.60206	47.42	6.6	47.42	6.6	47.42	13.2	47.42	13.2	47.42	19.8	47.42	19.8
47.43	0.30103	47.43	0.69897	47.43	6.6	47.43	6.6	47.43	13.501	47.43	13.2	47.43	20.2771	47.43	19.8
47.44	0.47712	47.44	0.47712	47.44	6.6	47.44	7.07712	47.44	13.2	47.44	13.2	47.44	19.8	47.44	19.8
47.45	0.30103	47.45	0.30103	47.45	6.6	47.45	6.6	47.45	13.2	47.45	13.2	47.45	19.8	47.45	20.101
47.46	0.69897	47.46	0.60206	47.46	6.6	47.46	6.6	47.46	13.2	47.46	13.501	47.46	19.8	47.46	19.8
47.47	0.69897	47.47	0.30103	47.47	6.6	47.47	6.6	47.47	13.2	47.47	13.6771	47.47	19.8	47.47	19.8
47.48	0.30103	47.48	0	47.48	6.6	47.48	6.90103	47.48	13.2	47.48	13.2	47.48	19.8	47.48	19.8
47.49	0.60206	47.49	0	47.49	6.6	47.49	6.6	47.49	13.501	47.49	13.501	47.49	20.2771	47.49	19.8
47.5	0.30103	47.5	0	47.5	6.6	47.5	6.6	47.5	13.2	47.5	13.2	47.5	19.8	47.5	19.8
47.51	0	47.51	0.30103	47.51	6.6	47.51	6.6	47.51	13.2	47.51	13.6771	47.51	20.499	47.51	20.101
47.52	0.47712	47.52	0	47.52	6.6	47.52	7.07712	47.52	13.2	47.52	13.2	47.52	19.8	47.52	20.101
47.53	0	47.53	0	47.53	6.6	47.53	6.6	47.53	13.2	47.53	13.2	47.53	19.8	47.53	19.8
47.54	0	47.54	0.47712	47.54	6.6	47.54	6.6	47.54	13.2	47.54	13.2	47.54	20.101	47.54	20.4021
47.55	0	47.55	0	47.55	6.90103	47.55	6.6	47.55	13.2	47.55	13.2	47.55	20.101	47.55	19.8
47.56	0.47712	47.56	0	47.56	6.6	47.56	6.6	47.56	13.2	47.56	13.2	47.56	19.8	47.56	19.8
47.57	0.47712	47.57	0.30103	47.57	6.6	47.57	6.6	47.57	13.2	47.57	13.2	47.57	19.8	47.57	19.8
47.58	0.69897	47.58	0	47.58	6.6	47.58	6.90103	47.58	13.6771	47.58	13.501	47.58	19.8	47.58	19.8
47.59	0.30103	47.59	0.47712	47.59	6.6	47.59	6.6	47.59	13.2	47.59	13.2	47.59	19.8	47.59	19.8
47.6	0	47.6	0	47.6	6.6	47.6	6.90103	47.6	13.2	47.6	13.2	47.6	20.4021	47.6	20.2771
47.61	0	47.61	0.47712	47.61	6.6	47.61	6.6	47.61	13.6771	47.61	13.2	47.61	19.8	47.61	20.2771
47.62	0.30103	47.62	0	47.62	6.6	47.62	6.6	47.62	13.2	47.62	13.2	47.62	19.8	47.62	20.101
47.63	0.30103	47.63	0	47.63	6.6	47.63	6.6	47.63	13.2	47.63	13.2	47.63	20.101	47.63	19.8
47.64	0.60206	47.64	0	47.64	6.6	47.64	6.6	47.64	13.2	47.64	13.2	47.64	19.8	47.64	19.8
47.65	0	47.65	0	47.65	7.07712	47.65	6.6	47.65	13.2	47.65	13.2	47.65	19.8	47.65	19.8
47.66	0	47.66	0.30103	47.66	6.6	47.66	6.6	47.66	13.501	47.66	13.501	47.66	19.8	47.66	19.8
47.67	0	47.67	0	47.67	6.6	47.67	6.6	47.67	13.2	47.67	13.2	47.67	19.8	47.67	19.8
47.68	0.47712	47.68	0.47712	47.68	6.6	47.68	6.6	47.68	13.2	47.68	13.2	47.68	19.8	47.68	19.8
47.69	0	47.69	0.30103	47.69	6.6	47.69	6.6	47.69	13.2	47.69	13.2	47.69	19.8	47.69	19.8
47.7	0	47.7	0	47.7	6.6	47.7	6.6	47.7	13.2	47.7	13.2	47.7	19.8	47.7	19.8
47.71	0.60206	47.71	0	47.71	6.6	47.71	7.29897	47.71	13.2	47.71	13.2	47.71	20.101	47.71	19.8
47.72	0.30103	47.72	0	47.72	7.20206	47.72	6.6	47.72	13.2	47.72	13.501	47.72	19.8	47.72	19.8
47.73	0.30103	47.73	0.30103	47.73	6.6	47.73	6.6	47.73	13.2	47.73	13.2	47.73	20.101	47.73	19.8
47.74	0.30103	47.74	0	47.74	6.90103	47.74	6.6	47.74	13.2	47.74	13.2	47.74	19.8	47.74	19.8
47.75	0.47712	47.75	0	47.75	6.6	47.75	6.6	47.75	13.501	47.75	13.6771	47.75	19.8	47.75	19.8
47.76	0	47.76	0	47.76	6.6	47.76	6.6	47.76	13.501	47.76	13.6771	47.76	19.8	47.76	19.8
47.77	0	47.77	0.30103	47.77	6.6	47.77	6.6	47.77	13.501	47.77	13.8021	47.77	19.8	47.77	19.8
47.78	0	47.78	0	47.78	6.6	47.78	6.6	47.78	13.2	47.78	13.2	47.78	19.8	47.78	19.8
47.79	0.47712	47.79	0	47.79	6.6	47.79	7.07712	47.79	13.2	47.79	13.2	47.79	20.101	47.79	20.101
47.8	0	47.8	0	47.8	6.6	47.8	6.6	47.8	13.501	47.8	13.501	47.8	19.8	47.8	19.8
47.81	0.30103	47.81	0	47.81	7.07712	47.81	6.6	47.81	13.2	47.81	13.2	47.81	19.8	47.81	19.8
47.82	0.30103	47.82	0	47.82	6.6	47.82	6.6	47.82	13.2	47.82	13.2	47.82	19.8	47.82	19.8
47.83	0	47.83	0	47.83	6.6	47.83	6.6	47.83	13.2	47.83	13.501	47.83	19.8	47.83	19.8
47.84	0	47.84	0	47.84	6.6	47.84	6.6	47.84	13.2	47.84	13.2	47.84	20.101	47.84	19.8
47.85	0	47.85	0.30103	47.85	6.6	47.85	6.6	47.85	13.2	47.85	13.501	47.85	20.101	47.85	20.101
47.86	0	47.86	0	47.86	6.6	47.86	6.6	47.86	13.501	47.86	13.2	47.86	19.8	47.86	19.8
47.87	0	47.87	0	47.87	6.6	47.87	6.90103	47.87	13.501	47.87	13.2	47.87	19.8	47.87	19.8
47.88	0	47.88	0	47.88	6.6	47.88	6.6	47.88	13.2	47.88	13.2	47.88	19.8	47.88	19.8
47.89	0	47.89	0	47.89	6.6	47.89	6.6	47.89	13.2	47.89	13.501	47.89	19.8	47.89	19.8
47.9	0	47.9	0	47.9	6.6	47.9	6.6	47.9	13.2	47.9	13.2	47.9	19.8	47.9	19.8
47.91	0	47.91	0	47.91	6.90103	47.91	6.6	47.91	13.2	47.91	13.2	47.91	19.8	47.91	19.8
47.92	0	47.92	0.30103	47.92	6.6	47.92	6.6	47.92	13.2	47.92	13.2	47.92	19.8	47.92	19.8
47.93	0	47.93	0.30103	47.93	6.6	47.93	6.6	47.93	13.2	47.93	13.2	47.93	20.101	47.93	19.8
47.94	0	47.94	0	47.94	6.6	47.94	6.6	47.94	13.2	47.94	13.2	47.94	19.8	47.94	20.101
47.95	0	47.95	0	47.95	6.6	47.95	6.6	47.95	13.2	47.95	13.2	47.95	19.8	47.95	19.8
47.96	0.30103	47.96	0.30103	47.96	6.6	47.96	6.6	47.96	13.501	47.96	13.2	47.96	19.8	47.96	19.8
47.97	0	47.97	0	47.97	6.6	47.97	6.6	47.97	13.2	47.97	13.2	47.97	19.8	47.97	19.8
47.98	0	47.98	0	47.98	6.6	47.98	6.6	47.98	13.501	47.98	13.6771	47.98	19.8	47.98	19.8
47.99	0	47.99	0	47.99	6.6	47.99	6.6	47.99	13.2	47.99	13.501	47.99	19.8	47.99	19.8
48	0	48	0	48	6.6	48	6.6	48	13.2	48	13.2	48	19.8	48	19.8
48.01	0	48.01	0	48.01	6.6	48.01	6.6	48.01	13.501	48.01	13.2	48.01	19.8	48.01	19.8
48.02	0	48.02	0	48.02	6.6	48.02	6.6	48.02	13.2	48.02	13.2	48.02	20.101	48.02	19.8
48.03	0	48.03	0	48.03	6.6	48.03	6.6	48.03	13.2	48.03	13.2	48.03	19.8	48.03	19.8
48.04	0	48.04	0	48.04	6.6	48.04	6.6	48.04	13.2	48.04	13.501	48.04	19.8	48.04	19.8
48.05	0	48.05	0.47712	48.05	6.6	48.05	6.6	48.05	13.2	48.05	13.2	48.05	19.8	48.05	19.8
48.06	0	48.06	0	48.06	6.6	48.06	6.6	48.06	13.2	48.06	13.2	48.06	19.8	48.06	19.8
48.07	0	48.07	0	48.07	6.6	48.07	6.6	48.07	13.2	48.07	13.2	48.07	19.8	48.07	19.8
48.08	0	48.08	0	48.08	6.6	48.08	6.6	48.08	13.2	48.08	13.2	48.08	19.8	48.08	19.8
48.09	0	48.09	0	48.09	6.6	48.09	6.6	48.09	13.2	48.09	13.2	48.09	19.8	48.09	19.8
48.1	0	48.1	0	48.1	6.6	48.1	6.6	48.1	13.2	48.1	13.2	48.1	19.8	48.1	19.8
48.11	0	48.11	0.30103	48.11	6.6	48.11	6.90103	48.11	13.2	48.11	13.2	48.11	19.8	48.11	19.8
48.12	0	48.12	0.30103	48.12	6.6	48.12	6.6	48.12	13.2	48.12	13.2	48.12	19.8	48.12	20.101
48.13	0.30103	48.13	0	48.13	6.6	48.13	6.6	48.13	13.2	48.13	13.2	48.13	20.101	48.13	19.8
48.14	0	48.14	0	48.14	6.6	48.14	6.6	48.14	13.2	48.14	13.2	48.14	20.101	48.14	19.8
48.15	0	48.15	0	48.15	6.6	48.15	6.6	48.15	13.2	48.15	13.2	48.15	19.8	48.15	20.101
48.16	0	48.16	0	48.16	6.90103	48.16	6.6	48.16	13.2	48.16	13.501	48.16	19.8	48.16	19.8
48.17	0	48.17	0	48.17	6.6	48.17	7.07712	48.17	13.2	48.17	13.2	48.17	19.8	48.17	19.8
48.18	0.30103	48.18	0.30103	48.18	6.6	48.18	6.6	48.18	13.2	48.18	13.2	48.18	20.101	48.18	19.8
48.19	0.30103	48.19	0.30103	48.19	6.6	48.19	6.6	48.19	13.2	48.19	13.501	48.19	19.8	48.19	19.8
48.2	0	48.2	0	48.2	6.6	48.2	6.6	48.2	13.2	48.2	13.2	48.2	19.8	48.2	19.8
48.21	0.30103	48.21	0	48.21	6.6	48.21	6.6	48.21	13.2	48.21	13.2	48.21	19.8	48.21	20.101
48.22	0	48.22	0	48.22	6.6	48.22	6.6	48.22	13.2	48.22	13.2	48.22	19.8	48.22	19.8
48.23	0.30103	48.23	0	48.23	6.6	48.23	6.6	48.23	13.2	48.23	13.2	48.23	19.8	48.23	19.8
48.24	0.30103	48.24	0	48.24	6.6	48.24	6.6	48.24	13.2	48.24	13.2	48.24	19.8	48.24	20.101
48.25	0.30103	48.25	0	48.25	6.6	48.25	6.6	48.25	13.2	48.25	13.2	48.25	20.101	48.25	19.8
48.26	0	48.26	0	48.26	6.6	48.26	6.6	48.26	13.2	48.26	13.2	48.26	19.8	48.26	20.101
48.27	0	48.27	0	48.27	6.6	48.27	6.90103	48.27	13.2	48.27	13.2	48.27	19.8	48.27	19.8
48.28	0	48.28	0	48.28	6.6	48.28	6.6	48.28	13.2	48.28	13.2	48.28	19.8	48.28	19.8
48.29	0	48.29	0	48.29	6.6	48.29	6.6	48.29	13.2	48.29	13.2	48.29	20.101	48.29	19.8
48.3	0.30103	48.3	0	48.3	6.6	48.3	6.6	48.3	13.2	48.3	13.501	48.3	20.101	48.3	19.8
48.31	0.30103	48.31	0	48.31	6.6	48.31	6.6	48.31	13.2	48.31	13.2	48.31	20.101	48.31	19.8
48.32	0	48.32	0	48.32	6.6	48.32	6.6	48.32	13.501	48.32	13.2	48.32	19.8	48.32	19.8
48.33	0	48.33	0	48.33	6.6	48.33	7.07712	48.33	13.2	48.33	13.501	48.33	19.8	48.33	19.8
48.34	0	48.34	0	48.34	6.6	48.34	6.6	48.34	13.2	48.34	13.2	48.34	19.8	48.34	19.8
48.35	0.30103	48.35	0	48.35	6.6	48.35	6.6	48.35	13.2	48.35	13.2	48.35	19.8	48.35	19.8
48.36	0.30103	48.36	0	48.36	6.6	48.36	6.6	48.36	13.501	48.36	13.2	48.36	19.8	48.36	19.8
48.37	0	48.37	0	48.37	6.6	48.37	6.6	48.37	13.2	48.37	13.2	48.37	19.8	48.37	19.8
48.38	0	48.38	0.30103	48.38	6.6	48.38	6.6	48.38	13.2	48.38	13.2	48.38	19.8	48.38	19.8
48.39	0	48.39	0	48.39	6.6	48.39	6.6	48.39	13.501	48.39	13.2	48.39	19.8	48.39	19.8
48.4	0	48.4	0	48.4	6.6	48.4	6.6	48.4	13.2	48.4	13.2	48.4	19.8	48.4	19.8
48.41	0	48.41	0	48.41	6.6	48.41	6.6	48.41	13.2	48.41	13.2	48.41	19.8	48.41	19.8
48.42	0	48.42	0	48.42	6.6	48.42	6.6	48.42	13.2	48.42	13.2	48.42	20.101	48.42	19.8
48.43	0	48.43	0	48.43	6.6	48.43	6.6	48.43	13.2	48.43	13.2	48.43	19.8	48.43	19.8
48.44	0	48.44	0	48.44	7.07712	48.44	6.6	48.44	13.2	48.44	13.2	48.44	19.8	48.44	19.8
48.45	0	48.45	0	48.45	6.6	48.45	6.6	48.45	13.2	48.45	13.501	48.45	19.8	48.45	19.8
48.46	0	48.46	0	48.46	6.6	48.46	6.6	48.46	13.2	48.46	13.2	48.46	19.8	48.46	19.8
48.47	0	48.47	0	48.47	6.6	48.47	6.6	48.47	13.2	48.47	13.2	48.47	19.8	48.47	19.8
48.48	0	48.48	0	48.48	6.6	48.48	6.6	48.48	13.2	48.48	13.2	48.48	19.8	48.48	20.101
48.49	0	48.49	0	48.49	6.6	48.49	6.6	48.49	13.2	48.49	13.2	48.49	19.8	48.49	20.101
48.5	0	48.5	0	48.5	6.6	48.5	6.6	48.5	13.2	48.5	13.501	48.5	19.8	48.5	19.8
48.51	0	48.51	0	48.51	6.6	48.51	6.6	48.51	13.2	48.51	13.2	48.51	19.8	48.51	19.8
48.52	0	48.52	0	48.52	6.6	48.52	6.6	48.52	13.2	48.52	13.2	48.52	19.8	48.52	19.8
48.53	0	48.53	0	48.53	6.6	48.53	6.6	48.53	13.2	48.53	13.2	48.53	19.8	48.53	19.8
48.54	0.30103	48.54	0.30103	48.54	6.6	48.54	6.6	48.54	13.2	48.54	13.2	48.54	19.8	48.54	20.101
48.55	0	48.55	0	48.55	6.6	48.55	6.90103	48.55	13.2	48.55	13.2	48.55	20.101	48.55	19.8
48.56	0	48.56	0	48.56	6.6	48.56	6.6	48.56	13.2	48.56	13.2	48.56	19.8	48.56	19.8
48.57	0	48.57	0	48.57	6.6	48.57	6.6	48.57	13.2	48.57	13.2	48.57	19.8	48.57	20.101
48.58	0	48.58	0	48.58	6.6	48.58	6.6	48.58	13.2	48.58	13.2	48.58	20.101	48.58	19.8
48.59	0	48.59	0	48.59	6.6	48.59	6.90103	48.59	13.2	48.59	13.2	48.59	19.8	48.59	19.8
48.6	0	48.6	0	48.6	6.6	48.6	6.6	48.6	13.2	48.6	13.2	48.6	19.8	48.6	19.8
48.61	0	48.61	0	48.61	6.90103	48.61	6.6	48.61	13.2	48.61	13.2	48.61	19.8	48.61	19.8
48.62	0.30103	48.62	0	48.62	6.6	48.62	6.6	48.62	13.2	48.62	13.2	48.62	19.8	48.62	19.8
48.63	0	48.63	0	48.63	6.6	48.63	6.6	48.63	13.501	48.63	13.2	48.63	19.8	48.63	19.8
48.64	0	48.64	0	48.64	6.6	48.64	6.90103	48.64	13.2	48.64	13.501	48.64	19.8	48.64	19.8
48.65	0	48.65	0	48.65	6.90103	48.65	6.6	48.65	13.2	48.65	13.2	48.65	19.8	48.65	19.8
48.66	0	48.66	0	48.66	6.6	48.66	6.6	48.66	13.2	48.66	13.2	48.66	19.8	48.66	19.8
48.67	0	48.67	0	48.67	6.6	48.67	6.6	48.67	13.2	48.67	13.2	48.67	19.8	48.67	19.8
48.68	0	48.68	0	48.68	6.6	48.68	6.6	48.68	13.2	48.68	13.2	48.68	19.8	48.68	19.8
48.69	0	48.69	0	48.69	6.90103	48.69	6.6	48.69	13.2	48.69	13.2	48.69	19.8	48.69	19.8
48.7	0	48.7	0	48.7	6.6	48.7	6.6	48.7	13.2	48.7	13.2	48.7	19.8	48.7	19.8
48.71	0.30103	48.71	0	48.71	6.6	48.71	6.6	48.71	13.2	48.71	13.2	48.71	19.8	48.71	19.8
48.72	0	48.72	0	48.72	6.6	48.72	6.6	48.72	13.6771	48.72	13.2	48.72	20.101	48.72	19.8
48.73	0	48.73	0	48.73	6.6	48.73	6.6	48.73	13.2	48.73	13.2	48.73	19.8	48.73	19.8
48.74	0	48.74	0	48.74	6.6	48.74	6.6	48.74	13.2	48.74	13.2	48.74	19.8	48.74	19.8
48.75	0	48.75	0	48.75	6.6	48.75	6.6	48.75	13.2	48.75	13.2	48.75	19.8	48.75	20.101
48.76	0	48.76	0	48.76	6.90103	48.76	6.6	48.76	13.2	48.76	13.2	48.76	19.8	48.76	19.8
48.77	0	48.77	0	48.77	6.6	48.77	6.90103	48.77	13.2	48.77	13.2	48.77	20.101	48.77	19.8
48.78	0	48.78	0	48.78	6.6	48.78	6.6	48.78	13.2	48.78	13.2	48.78	19.8	48.78	19.8
48.79	0	48.79	0	48.79	6.6	48.79	6.6	48.79	13.2	48.79	13.2	48.79	19.8	48.79	19.8
48.8	0	48.8	0	48.8	6.6	48.8	6.6	48.8	13.2	48.8	13.2	48.8	19.8	48.8	19.8
48.81	0	48.81	0	48.81	6.6	48.81	6.6	48.81	13.2	48.81	13.2	48.81	19.8	48.81	19.8
48.82	0	48.82	0	48.82	6.90103	48.82	6.6	48.82	13.2	48.82	13.2	48.82	19.8	48.82	19.8
48.83	0	48.83	0.30103	48.83	6.6	48.83	6.6	48.83	13.2	48.83	13.2	48.83	19.8	48.83	19.8
48.84	0	48.84	0.30103	48.84	6.6	48.84	6.6	48.84	13.2	48.84	13.2	48.84	19.8	48.84	19.8
48.85	0	48.85	0	48.85	6.6	48.85	6.90103	48.85	13.2	48.85	13.2	48.85	19.8	48.85	19.8
48.86	0	48.86	0	48.86	6.6	48.86	6.6	48.86	13.2	48.86	13.2	48.86	19.8	48.86	19.8
48.87	0	48.87	0	48.87	6.6	48.87	6.6	48.87	13.501	48.87	13.2	48.87	19.8	48.87	19.8
48.88	0	48.88	0	48.88	6.6	48.88	6.6	48.88	13.501	48.88	13.2	48.88	19.8	48.88	19.8
48.89	0	48.89	0	48.89	6.6	48.89	6.6	48.89	13.501	48.89	13.2	48.89	20.101	48.89	19.8
48.9	0	48.9	0	48.9	6.6	48.9	6.6	48.9	13.2	48.9	13.2	48.9	19.8	48.9	19.8
48.91	0	48.91	0	48.91	6.90103	48.91	6.6	48.91	13.2	48.91	13.2	48.91	19.8	48.91	19.8
48.92	0	48.92	0	48.92	6.6	48.92	6.6	48.92	13.501	48.92	13.2	48.92	19.8	48.92	20.101
48.93	0	48.93	0	48.93	6.6	48.93	6.6	48.93	13.2	48.93	13.2	48.93	19.8	48.93	19.8
48.94	0	48.94	0	48.94	6.6	48.94	6.6	48.94	13.2	48.94	13.2	48.94	19.8	48.94	19.8
48.95	0	48.95	0	48.95	6.6	48.95	6.6	48.95	13.2	48.95	13.2	48.95	19.8	48.95	19.8
48.96	0	48.96	0	48.96	6.90103	48.96	6.6	48.96	13.501	48.96	13.2	48.96	19.8	48.96	19.8
48.97	0	48.97	0.30103	48.97	6.6	48.97	6.6	48.97	13.2	48.97	13.2	48.97	19.8	48.97	19.8
48.98	0	48.98	0	48.98	6.6	48.98	6.6	48.98	13.2	48.98	13.2	48.98	19.8	48.98	19.8
48.99	0	48.99	0	48.99	6.6	48.99	6.6	48.99	13.2	48.99	13.2	48.99	19.8	48.99	19.8
49	0	49	0	49	6.6	49	6.6	49	13.2	49	13.6771	49	19.8	49	19.8

## Sheet: Figure 1C
h	l	LSAT_pristine	h	l	LSAT_reduced		h	l	STO_pristine	h	l	STO_reduced		h	l	DSO_pristine	h	l	DSO_reduced		h	l	GSO_pristine	h	l	GSO_reduced
1.0501	2.8499	4.96968e-05	1.03662	2.9319	1.38399e-05		1.0501	2.9399	0	1.0501	2.9005	4.10458e-05		1.9499	2.9849	0.000583431	1.9599	2.9849	0.000696864		1.9499	2.9799	0.00036914	1.9199	2.9799	0.000835073
1.0495	2.8499	2.48484e-05	1.03612	2.9319	0		1.0501	2.9405	6.62193e-05	1.0495	2.9005	4.10458e-05		1.9499	2.9854	0.000583431	1.9599	2.9854	0		1.9499	2.9804	0.00036914	1.9199	2.9804	0.000835073
1.0489	2.8499	1.24242e-05	1.03552	2.9319	0		1.0501	2.9411	0	1.0489	2.9005	1.02615e-05		1.9499	2.986	0.00117	1.9599	2.986	0		1.9499	2.981	0.00036914	1.9199	2.981	0
1.0483	2.8499	2.48484e-05	1.03502	2.9319	0		1.0501	2.9417	2.20731e-05	1.0483	2.9005	3.07844e-05		1.9499	2.9865	0.000583431	1.9599	2.9865	0.000696864		1.9499	2.9815	0	1.9199	2.9815	0.000417537
1.0477	2.8499	2.48484e-05	1.03442	2.9319	0		1.0501	2.9423	0	1.0477	2.9005	4.10458e-05		1.9499	2.9871	0	1.9599	2.9871	0		1.9499	2.9821	0.00036914	1.9199	2.9821	0
1.0471	2.8499	2.48484e-05	1.03382	2.9319	0		1.0501	2.9429	0	1.0471	2.9005	2.05229e-05		1.9499	2.9876	0	1.9599	2.9876	0.000348432		1.9499	2.9827	0.00036914	1.9199	2.9826	0
1.0465	2.8499	2.48484e-05	1.03332	2.9319	0		1.0501	2.9435	4.41462e-05	1.0465	2.9005	1.02615e-05		1.9499	2.9882	0.000583431	1.9599	2.9882	0.00105		1.9499	2.9832	0	1.9199	2.9832	0.000417537
1.0459	2.8499	2.48484e-05	1.03272	2.9319	0		1.0501	2.9441	2.20731e-05	1.0459	2.9005	2.05229e-05		1.9499	2.9887	0	1.9599	2.9887	0.000348432		1.9499	2.9838	0	1.9199	2.9838	0.000835073
1.0453	2.8499	2.48484e-05	1.03222	2.9319	0		1.0501	2.9447	2.20731e-05	1.0453	2.9005	3.07844e-05		1.9499	2.9893	0.00117	1.9599	2.9893	0		1.9499	2.9843	0	1.9199	2.9843	0.000417537
1.0447	2.8499	1.24242e-05	1.03162	2.9319	0		1.0501	2.9453	2.20731e-05	1.0447	2.9005	4.10458e-05		1.9499	2.9898	0.000583431	1.9599	2.9898	0		1.9499	2.9849	0	1.9199	2.9849	0
1.0441	2.8499	2.48484e-05	1.03112	2.9319	0		1.0501	2.9459	2.20731e-05	1.0441	2.9005	3.07844e-05		1.9499	2.9904	0	1.9599	2.9904	0.000696864		1.9499	2.9854	0	1.9199	2.9854	0
1.0435	2.8499	3.72726e-05	1.03052	2.9319	0		1.0501	2.9465	8.82924e-05	1.0435	2.9005	3.07844e-05		1.9499	2.9909	0	1.9599	2.9909	0		1.9499	2.986	0.00036914	1.9199	2.986	0.000417537
1.0429	2.8499	4.96968e-05	1.03002	2.9319	0		1.0501	2.9471	2.20731e-05	1.0429	2.9005	3.07844e-05		1.9499	2.9915	0.000583431	1.9599	2.9915	0		1.9499	2.9865	0.00036914	1.9199	2.9865	0.000417537
1.0423	2.8499	6.21211e-05	1.02942	2.9319	0		1.0501	2.9477	6.62193e-05	1.0423	2.9005	1.02615e-05		1.9499	2.992	0.000583431	1.9599	2.992	0.000696864		1.9499	2.9871	0	1.9199	2.9871	0
1.0417	2.8499	2.48484e-05	1.02892	2.9319	0		1.0501	2.9483	4.41462e-05	1.0417	2.9005	1.02615e-05		1.9499	2.9926	0.00117	1.9599	2.9926	0		1.9499	2.9876	0.00036914	1.9199	2.9876	0
1.0411	2.8499	1.24242e-05	1.02832	2.9319	0		1.0501	2.9489	4.41462e-05	1.0411	2.9005	3.07844e-05		1.9499	2.9931	0	1.9599	2.9931	0.000348432		1.9499	2.9882	0.00073828	1.9199	2.9882	0
1.0405	2.8499	1.24242e-05	1.02782	2.9319	0		1.0501	2.9495	2.20731e-05	1.0405	2.9005	3.07844e-05		1.9499	2.9937	0.00117	1.9599	2.9937	0.000348432		1.9499	2.9887	0.00036914	1.9199	2.9887	0.000417537
1.0399	2.8499	1.24242e-05	1.02722	2.9319	0		1.0501	2.9501	8.82924e-05	1.0399	2.9005	1.02615e-05		1.9499	2.9942	0.000583431	1.9599	2.9942	0.000696864		1.9499	2.9893	0	1.9199	2.9893	0
1.0393	2.8499	2.48484e-05	1.02672	2.9319	0		1.0501	2.9507	2.20731e-05	1.0393	2.9005	2.05229e-05		1.9499	2.9948	0.000583431	1.9599	2.9948	0.000348432		1.9499	2.9898	0.00148	1.9199	2.9898	0
1.0387	2.8499	3.72726e-05	1.02612	2.9319	0		1.0501	2.9513	6.62193e-05	1.0387	2.9005	5.13073e-05		1.9499	2.9953	0	1.9599	2.9953	0		1.9499	2.9904	0.00036914	1.9199	2.9904	0.000835073
1.0381	2.8499	4.96968e-05	1.02562	2.9319	0		1.0501	2.9519	2.20731e-05	1.0381	2.9005	3.07844e-05		1.9499	2.9959	0	1.9599	2.9959	0.00105		1.9499	2.9909	0	1.9199	2.9909	0
1.0375	2.8499	4.96968e-05	1.02502	2.9319	0		1.0501	2.9525	2.20731e-05	1.0375	2.9005	0		1.9499	2.9964	0.000583431	1.9599	2.9964	0		1.9499	2.9915	0	1.9199	2.9915	0
1.0369	2.8499	2.48484e-05	1.02452	2.9319	0		1.0501	2.9531	2.20731e-05	1.0369	2.9005	1.02615e-05		1.9499	2.997	0.00117	1.9599	2.997	0.000348432		1.9499	2.992	0.00036914	1.9199	2.992	0.000417537
1.0363	2.8499	2.48484e-05	1.02392	2.9319	0		1.0501	2.9537	4.41462e-05	1.0363	2.9005	2.05229e-05		1.9499	2.9975	0	1.9599	2.9975	0.000348432		1.9499	2.9926	0	1.9199	2.9926	0
1.0357	2.8499	2.48484e-05	1.02342	2.9319	0		1.0501	2.9543	6.62193e-05	1.0357	2.9005	3.07844e-05		1.9499	2.9981	0	1.9599	2.9981	0		1.9499	2.9931	0	1.9199	2.9931	0
1.0351	2.8499	2.48484e-05	1.02282	2.9319	0		1.0501	2.9549	6.62193e-05	1.0351	2.9005	5.13073e-05		1.9499	2.9986	0.000583431	1.9599	2.9986	0		1.9499	2.9937	0.00073828	1.9199	2.9937	0
1.0345	2.8499	3.72726e-05	1.02232	2.9319	0		1.0501	2.9555	2.20731e-05	1.0345	2.9005	5.13073e-05		1.9499	2.9992	0	1.9599	2.9992	0		1.9499	2.9942	0	1.9199	2.9942	0
1.0339	2.8499	2.48484e-05	1.02172	2.9319	0		1.0501	2.9561	2.20731e-05	1.0339	2.9005	2.05229e-05		1.9499	2.9997	0	1.9599	2.9997	0		1.9499	2.9948	0.00036914	1.9199	2.9948	0
1.0333	2.8499	1.24242e-05	1.02122	2.9319	0		1.0501	2.9567	0	1.0333	2.9005	1.02615e-05		1.9499	3.0003	0.000583431	1.9599	3.0003	0		1.9499	2.9954	0	1.9199	2.9953	0.000417537
1.0327	2.8499	1.24242e-05	1.02062	2.9319	0		1.0501	2.9573	2.20731e-05	1.0327	2.9005	2.05229e-05		1.9499	3.0008	0	1.9599	3.0008	0		1.9499	2.9959	0.00111	1.9199	2.9959	0.000417537
1.0321	2.8499	1.24242e-05	1.02002	2.9319	0		1.0501	2.9579	2.20731e-05	1.0321	2.9005	4.10458e-05		1.9499	3.0014	0	1.9599	3.0014	0		1.9499	2.9965	0.00036914	1.9199	2.9964	0
1.0315	2.8499	0	1.01952	2.9319	0		1.0501	2.9585	2.20731e-05	1.0315	2.9005	6.15688e-05		1.9499	3.0019	0	1.9599	3.0019	0.000348432		1.9499	2.997	0	1.9199	2.997	0.000417537
1.0309	2.8499	1.24242e-05	1.01892	2.9319	0		1.0501	2.9591	4.41462e-05	1.0309	2.9005	6.15688e-05		1.9499	3.0025	0.000583431	1.9599	3.0024	0		1.9499	2.9976	0.00036914	1.9199	2.9976	0
1.0303	2.8499	1.24242e-05	1.01842	2.9319	0		1.0501	2.9597	2.20731e-05	1.0303	2.9005	3.07844e-05		1.9499	3.003	0.00117	1.9599	3.003	0.000348432		1.9499	2.9981	0.00036914	1.9199	2.9981	0
1.0297	2.8499	1.24242e-05	1.01782	2.9319	0		1.0501	2.9603	0	1.0297	2.9005	2.05229e-05		1.9499	3.0036	0	1.9599	3.0035	0		1.9499	2.9987	0.00036914	1.9199	2.9987	0
1.0291	2.8499	4.96968e-05	1.01732	2.9319	0		1.0501	2.9609	2.20731e-05	1.0291	2.9005	2.05229e-05		1.9499	3.0041	0	1.9599	3.0041	0		1.9499	2.9992	0	1.9199	2.9992	0
1.0285	2.8499	6.21211e-05	1.01672	2.9319	0		1.0501	2.9615	2.20731e-05	1.0285	2.9005	1.02615e-05		1.9499	3.0047	0	1.9599	3.0046	0		1.9499	2.9998	0	1.9199	2.9998	0
1.0279	2.8499	4.96968e-05	1.01622	2.9319	0		1.0501	2.9621	2.20731e-05	1.0279	2.9005	1.02615e-05		1.9499	3.0052	0	1.9599	3.0052	0.000348432		1.9499	3.0003	0	1.9199	3.0003	0
1.0273	2.8499	2.48484e-05	1.01562	2.9319	0		1.0501	2.9627	2.20731e-05	1.0273	2.9005	2.05229e-05		1.9499	3.0058	0.00117	1.9599	3.0057	0.000348432		1.9499	3.0009	0	1.9199	3.0009	0
1.0267	2.8499	2.48484e-05	1.01512	2.9319	0		1.0501	2.9633	6.62193e-05	1.0267	2.9005	3.07844e-05		1.9499	3.0063	0	1.9599	3.0063	0.00105		1.9499	3.0014	0.00036914	1.9199	3.0014	0
1.0261	2.8499	2.48484e-05	1.01452	2.9319	0		1.0501	2.9639	4.41462e-05	1.0261	2.9005	1.02615e-05		1.9499	3.0069	0.000583431	1.9599	3.0068	0.000348432		1.9499	3.002	0.00036914	1.9199	3.002	0.000835073
1.0255	2.8499	2.48484e-05	1.01402	2.9319	0		1.0501	2.9645	2.20731e-05	1.0255	2.9005	2.05229e-05		1.9499	3.0074	0.00117	1.9599	3.0074	0.000348432		1.9499	3.0025	0	1.9199	3.0025	0.00125
1.0249	2.8499	2.48484e-05	1.01342	2.9319	0		1.0501	2.9651	2.20731e-05	1.0249	2.9005	3.07844e-05		1.9499	3.008	0.00175	1.9599	3.0079	0.000696864		1.9499	3.0031	0.00036914	1.9199	3.0031	0
1.0243	2.8499	1.24242e-05	1.01292	2.9319	0		1.0501	2.9657	0	1.0243	2.9005	2.05229e-05		1.9499	3.0085	0	1.9599	3.0085	0		1.9499	3.0036	0	1.9199	3.0036	0
1.0237	2.8499	1.24242e-05	1.01232	2.9319	0		1.0501	2.9664	4.41462e-05	1.0237	2.9005	4.10458e-05		1.9499	3.0091	0.00292	1.9599	3.009	0.000348432		1.9499	3.0042	0	1.9199	3.0042	0
1.0231	2.8499	1.24242e-05	1.01182	2.9319	0		1.0501	2.967	0	1.0231	2.9005	3.07844e-05		1.9499	3.0096	0	1.9599	3.0096	0.000696864		1.9499	3.0047	0.00036914	1.9199	3.0047	0.000835073
1.0225	2.8499	1.24242e-05	1.01122	2.9319	0		1.0501	2.9676	0.000110366	1.0225	2.9005	2.05229e-05		1.9499	3.0102	0.000583431	1.9599	3.0101	0		1.9499	3.0053	0	1.9199	3.0053	0
1.0219	2.8499	0	1.01072	2.9319	0		1.0501	2.9682	4.41462e-05	1.0219	2.9005	2.05229e-05		1.9499	3.0107	0	1.9599	3.0107	0		1.9499	3.0058	0	1.9199	3.0058	0.000835073
1.0213	2.8499	0	1.01012	2.9319	0		1.0501	2.9688	6.62193e-05	1.0213	2.9005	1.02615e-05		1.9499	3.0113	0.00117	1.9599	3.0112	0		1.9499	3.0064	0	1.9199	3.0064	0.000417537
1.0207	2.8499	1.24242e-05	1.00962	2.9319	0		1.0501	2.9694	4.41462e-05	1.0207	2.9005	3.07844e-05		1.9499	3.0118	0.000583431	1.9599	3.0118	0.000696864		1.9499	3.0069	0.00073828	1.9199	3.0069	0.000417537
1.0201	2.8499	1.24242e-05	1.00902	2.9319	0		1.0501	2.97	0	1.0201	2.9005	3.07844e-05		1.9499	3.0124	0	1.9599	3.0123	0		1.9499	3.0075	0.00036914	1.9199	3.0075	0
1.0195	2.8499	0	1.00852	2.9319	0		1.0501	2.9706	4.41462e-05	1.0195	2.9005	3.07844e-05		1.9499	3.0129	0	1.9599	3.0129	0		1.9499	3.0081	0	1.9199	3.008	0
1.0189	2.8499	2.48484e-05	1.00792	2.9319	0		1.0501	2.9712	6.62193e-05	1.0189	2.9005	3.07844e-05		1.9499	3.0135	0.00117	1.9599	3.0134	0.000348432		1.9499	3.0086	0	1.9199	3.0086	0.000835073
1.0183	2.8499	3.72726e-05	1.00742	2.9319	0		1.0501	2.9718	4.41462e-05	1.0183	2.9005	3.07844e-05		1.9499	3.014	0.000583431	1.9599	3.014	0		1.9499	3.0092	0	1.9199	3.0091	0.00125
1.0177	2.8499	2.48484e-05	1.00682	2.9319	0		1.0501	2.9724	0	1.0177	2.9005	5.13073e-05		1.9499	3.0146	0.000583431	1.9599	3.0145	0		1.9499	3.0097	0.00073828	1.9199	3.0097	0.000417537
1.0171	2.8499	3.72726e-05	1.00627	2.9319	0		1.0501	2.973	2.20731e-05	1.0171	2.9005	5.13073e-05		1.9499	3.0151	0	1.9599	3.0151	0		1.9499	3.0103	0.00036914	1.9199	3.0102	0.000417537
1.0165	2.8499	3.72726e-05	1.00572	2.9319	0		1.0501	2.9736	4.41462e-05	1.0165	2.9005	4.10458e-05		1.9499	3.0157	0	1.9599	3.0156	0.000696864		1.9499	3.0108	0.00036914	1.9199	3.0108	0
1.0159	2.8499	1.24242e-05	1.00516	2.9319	0		1.0501	2.9742	4.41462e-05	1.0159	2.9005	3.07844e-05		1.9499	3.0162	0.000583431	1.9599	3.0162	0		1.9499	3.0114	0.00036914	1.9199	3.0114	0.000417537
1.0153	2.8499	0	1.00461	2.9319	1.38399e-05		1.0501	2.9748	0	1.0153	2.9005	1.02615e-05		1.9499	3.0168	0	1.9599	3.0167	0		1.9499	3.0119	0	1.9199	3.0119	0.000417537
1.0147	2.8499	0	1.00406	2.9319	2.76797e-05		1.0501	2.9754	4.41462e-05	1.0147	2.9005	2.05229e-05		1.9499	3.0173	0.000583431	1.9599	3.0173	0		1.9499	3.0125	0	1.9199	3.0125	0.000417537
1.0141	2.8499	0	1.00351	2.9319	2.76797e-05		1.0501	2.976	4.41462e-05	1.0141	2.9005	2.05229e-05		1.9499	3.0179	0.00117	1.9599	3.0178	0.000696864		1.9499	3.013	0.00036914	1.9199	3.013	0
1.0135	2.8499	1.24242e-05	1.00296	2.9319	2.76797e-05		1.0501	2.9766	2.20731e-05	1.0135	2.9005	1.02615e-05		1.9499	3.0184	0	1.9599	3.0184	0.000348432		1.9499	3.0136	0	1.9199	3.0136	0
1.0129	2.8499	1.24242e-05	1.0024	2.9319	4.15196e-05		1.0501	2.9772	0	1.0129	2.9005	3.07844e-05		1.9499	3.019	0.000583431	1.9599	3.0189	0.000348432		1.9499	3.0141	0	1.9199	3.0141	0
1.0122	2.8499	2.48484e-05	1.00185	2.9319	0		1.0501	2.9778	0	1.0123	2.9005	2.05229e-05		1.9499	3.0195	0.00117	1.9599	3.0195	0		1.9499	3.0147	0.00036914	1.9199	3.0147	0
1.0116	2.8499	3.72726e-05	1.0013	2.9319	1.38399e-05		1.0501	2.9784	6.62193e-05	1.0117	2.9005	3.07844e-05		1.9499	3.0201	0.00117	1.9599	3.02	0		1.9499	3.0152	0.00036914	1.9199	3.0152	0
1.011	2.8499	3.72726e-05	1.00075	2.9319	2.76797e-05		1.0501	2.979	2.20731e-05	1.0111	2.9005	3.07844e-05		1.9499	3.0206	0	1.9599	3.0206	0		1.9499	3.0158	0	1.9199	3.0158	0.000835073
1.0104	2.8499	2.48484e-05	1.0002	2.9319	0		1.0501	2.9796	2.20731e-05	1.0105	2.9005	0		1.9499	3.0212	0	1.9599	3.0211	0.000348432		1.9499	3.0163	0	1.9199	3.0163	0
1.0098	2.8499	1.24242e-05	0.99964	2.9319	0		1.0501	2.9802	2.20731e-05	1.0099	2.9005	1.02615e-05		1.9499	3.0217	0	1.9599	3.0217	0		1.9499	3.0169	0.00036914	1.9199	3.0169	0
1.0092	2.8499	1.24242e-05	0.99909	2.9319	0		1.0501	2.9808	0	1.0092	2.9005	2.05229e-05		1.9499	3.0223	0.000583431	1.9599	3.0222	0.000348432		1.9499	3.0174	0	1.9199	3.0174	0.000835073
1.0086	2.8499	0	0.99854	2.9319	0		1.0501	2.9814	4.41462e-05	1.0086	2.9005	1.02615e-05		1.9499	3.0228	0	1.9599	3.0228	0		1.9499	3.018	0.00036914	1.9199	3.018	0
1.008	2.8499	1.24242e-05	0.99799	2.9319	0		1.0501	2.982	0	1.008	2.9005	1.02615e-05		1.9499	3.0233	0.00117	1.9599	3.0233	0		1.9499	3.0185	0.00036914	1.9199	3.0185	0.000417537
1.0074	2.8499	4.96968e-05	0.99744	2.9319	0		1.0501	2.9826	4.41462e-05	1.0074	2.9005	4.10458e-05		1.9499	3.0239	0.000583431	1.9599	3.0238	0		1.9499	3.0191	0	1.9199	3.0191	0.000417537
1.0068	2.8499	3.72726e-05	0.99688	2.9319	0		1.0501	2.9832	0	1.0068	2.9005	3.07844e-05		1.9499	3.0244	0.00117	1.9599	3.0244	0.000348432		1.9499	3.0196	0.00073828	1.9199	3.0196	0
1.0062	2.8499	0	0.99633	2.9319	0		1.0501	2.9838	2.20731e-05	1.0062	2.9005	1.02615e-05		1.9499	3.025	0	1.9599	3.0249	0.000348432		1.9499	3.0202	0.00036914	1.9199	3.0202	0
1.0056	2.8499	0	0.99578	2.9319	0		1.0501	2.9844	2.20731e-05	1.0056	2.9005	1.02615e-05		1.9499	3.0255	0.000583431	1.9599	3.0255	0.000348432		1.9499	3.0208	0.00073828	1.9199	3.0207	0
1.005	2.8499	0	0.99523	2.9319	0		1.0501	2.985	2.20731e-05	1.005	2.9005	0		1.9499	3.0261	0	1.9599	3.026	0.00105		1.9499	3.0213	0	1.9199	3.0213	0
1.0044	2.8499	0	0.99468	2.9319	0		1.0501	2.9856	2.20731e-05	1.0044	2.9005	1.02615e-05		1.9499	3.0266	0	1.9599	3.0266	0.000348432		1.9499	3.0219	0.00073828	1.9199	3.0218	0
1.0038	2.8499	0	0.99412	2.9319	0		1.0501	2.9862	8.82924e-05	1.0038	2.9005	1.02615e-05		1.9499	3.0272	0.000583431	1.9599	3.0271	0		1.9499	3.0224	0.00036914	1.9199	3.0224	0.000417537
1.0032	2.8499	0	0.99357	2.9319	0		1.0501	2.9868	4.41462e-05	1.0032	2.9005	3.07844e-05		1.9499	3.0277	0	1.9599	3.0277	0.000348432		1.9499	3.023	0	1.9199	3.0229	0
1.0026	2.8499	1.24242e-05	0.99302	2.9319	0		1.0501	2.9874	0	1.0026	2.9005	5.13073e-05		1.9499	3.0283	0.00117	1.9599	3.0282	0.000348432		1.9499	3.0235	0	1.9199	3.0235	0
1.002	2.8499	3.72726e-05	0.99247	2.9319	0		1.0501	2.988	2.20731e-05	1.002	2.9005	4.10458e-05		1.9499	3.0288	0.000583431	1.9599	3.0288	0.000348432		1.9499	3.0241	0	1.9199	3.024	0.000417537
1.0014	2.8499	2.48484e-05	0.99192	2.9319	0		1.0501	2.9886	0	1.0014	2.9005	3.07844e-05		1.9499	3.0294	0	1.9599	3.0293	0		1.9499	3.0246	0.00036914	1.9199	3.0246	0.000417537
1.0008	2.8499	0	0.99136	2.9319	0		1.0501	2.9892	2.20731e-05	1.0008	2.9005	2.05229e-05		1.9499	3.0299	0	1.9599	3.0299	0		1.9499	3.0252	0	1.9199	3.0252	0
1.0002	2.8499	0	0.99081	2.9319	0		1.0501	2.9898	2.20731e-05	1.0002	2.9005	2.05229e-05		1.9499	3.0305	0.00175	1.9599	3.0304	0.000696864		1.9499	3.0257	0	1.9199	3.0257	0
0.99962	2.8499	0	0.99026	2.9319	0		1.0501	2.9904	2.20731e-05	0.99963	2.9005	3.07844e-05		1.9499	3.031	0.000583431	1.9599	3.031	0		1.9499	3.0263	0	1.9199	3.0263	0
0.99902	2.8499	0	0.98971	2.9319	0		1.0501	2.991	4.41462e-05	0.99903	2.9005	6.15688e-05		1.9499	3.0316	0.000583431	1.9599	3.0315	0		1.9499	3.0268	0	1.9199	3.0268	0
0.99842	2.8499	1.24242e-05	0.98916	2.9319	0		1.0501	2.9916	0	0.99842	2.9005	5.13073e-05		1.9499	3.0321	0.000583431	1.9599	3.0321	0		1.9499	3.0274	0	1.9199	3.0274	0
0.99781	2.8499	1.24242e-05	0.9886	2.9319	0		1.0501	2.9922	6.62193e-05	0.99782	2.9005	2.05229e-05		1.9499	3.0327	0.000583431	1.9599	3.0326	0.000696864		1.9499	3.0279	0.00036914	1.9199	3.0279	0
0.99721	2.8499	1.24242e-05	0.98805	2.9319	0		1.0501	2.9928	0	0.99722	2.9005	5.13073e-05		1.9499	3.0332	0	1.9599	3.0332	0		1.9499	3.0285	0	1.9199	3.0285	0
0.99661	2.8499	1.24242e-05	0.9875	2.9319	0		1.0501	2.9934	2.20731e-05	0.99662	2.9005	4.10458e-05		1.9499	3.0338	0.000583431	1.9599	3.0337	0		1.9499	3.029	0	1.9199	3.029	0
0.99601	2.8499	0	0.98695	2.9319	0		1.0501	2.994	2.20731e-05	0.99602	2.9005	3.07844e-05		1.9499	3.0343	0.000583431	1.9599	3.0343	0		1.9499	3.0296	0.00073828	1.9199	3.0296	0.000417537
0.99541	2.8499	1.24242e-05	0.9864	2.9319	0		1.0501	2.9946	6.62193e-05	0.99542	2.9005	4.10458e-05		1.9499	3.0349	0	1.9599	3.0348	0		1.9499	3.0301	0.00036914	1.9199	3.0301	0
0.99481	2.8499	1.24242e-05	0.98584	2.9319	0		1.0501	2.9952	4.41462e-05	0.99482	2.9005	2.05229e-05		1.9499	3.0354	0.00117	1.9599	3.0354	0.000348432		1.9499	3.0307	0.00073828	1.9199	3.0307	0
0.99421	2.8499	0	0.98529	2.9319	0		1.0501	2.9958	2.20731e-05	0.99421	2.9005	1.02615e-05		1.9499	3.036	0.000583431	1.9599	3.0359	0.000348432		1.9499	3.0312	0	1.9199	3.0312	0.000417537
0.9936	2.8499	0	0.98474	2.9319	0		1.0501	2.9964	4.41462e-05	0.99361	2.9005	1.02615e-05		1.9499	3.0365	0.000583431	1.9599	3.0365	0.000348432		1.9499	3.0318	0.00036914	1.9199	3.0318	0.000417537
0.993	2.8499	0	0.98419	2.9319	0		1.0501	2.997	0	0.99301	2.9005	3.07844e-05		1.9499	3.0371	0.000583431	1.9599	3.037	0		1.9499	3.0323	0.00036914	1.9199	3.0323	0
0.9924	2.8499	1.24242e-05	0.98364	2.9319	0		1.0501	2.9976	2.20731e-05	0.99241	2.9005	2.05229e-05		1.9499	3.0376	0.000583431	1.9599	3.0376	0.000348432		1.9499	3.0329	0.00036914	1.9199	3.0329	0
0.9918	2.8499	1.24242e-05	0.98308	2.9319	0		1.0501	2.9982	4.41462e-05	0.99181	2.9005	4.10458e-05		1.9499	3.0382	0	1.9599	3.0381	0.000348432		1.9499	3.0335	0.00036914	1.9199	3.0334	0
0.9912	2.8499	0	0.98253	2.9319	0		1.0501	2.9988	0	0.99121	2.9005	4.10458e-05		1.9499	3.0387	0.000583431	1.9599	3.0387	0		1.9499	3.034	0.00036914	1.9199	3.034	0.000835073
0.9906	2.8499	4.96968e-05	0.98198	2.9319	0		1.0501	2.9994	2.20731e-05	0.9906	2.9005	3.07844e-05		1.9499	3.0393	0	1.9599	3.0392	0		1.9499	3.0346	0	1.9199	3.0345	0
0.98999	2.8499	8.69695e-05	0.98143	2.9319	0		1.0501	3	0	0.99	2.9005	4.10458e-05		1.9499	3.0398	0	1.9599	3.0398	0.000348432		1.9499	3.0351	0.00036914	1.9199	3.0351	0.000417537
0.98939	2.8499	4.96968e-05	0.98088	2.9319	0		1.0501	3.0006	0	0.9894	2.9005	1.02615e-05		1.9499	3.0404	0	1.9599	3.0403	0.000348432		1.9499	3.0357	0	1.9199	3.0356	0
0.98879	2.8499	2.48484e-05	0.98032	2.9319	0		1.0501	3.0012	2.20731e-05	0.9888	2.9005	1.02615e-05		1.9499	3.0409	0	1.9599	3.0409	0		1.9499	3.0362	0	1.9199	3.0362	0
0.98819	2.8499	1.24242e-05	0.97977	2.9319	0		1.0501	3.0018	4.41462e-05	0.9882	2.9005	1.02615e-05		1.9499	3.0415	0.00117	1.9599	3.0414	0.000348432		1.9499	3.0368	0	1.9199	3.0367	0.000835073
0.98759	2.8499	1.24242e-05	0.97922	2.9319	0		1.0501	3.0024	8.82924e-05	0.9876	2.9005	3.07844e-05		1.9499	3.042	0.000583431	1.9599	3.042	0.000348432		1.9499	3.0373	0.00073828	1.9199	3.0373	0
0.98699	2.8499	1.24242e-05	0.97867	2.9319	0		1.0501	3.003	2.20731e-05	0.987	2.9005	4.10458e-05		1.9499	3.0426	0.000583431	1.9599	3.0425	0		1.9499	3.0379	0	1.9199	3.0378	0
0.98639	2.8499	1.24242e-05	0.97812	2.9319	0		1.0501	3.0036	6.62193e-05	0.98639	2.9005	4.10458e-05		1.9499	3.0431	0	1.9599	3.0431	0		1.9499	3.0384	0.00073828	1.9199	3.0384	0.000835073
0.98578	2.8499	1.24242e-05	0.97756	2.9319	0		1.0501	3.0043	2.20731e-05	0.98579	2.9005	5.13073e-05		1.9499	3.0437	0	1.9599	3.0436	0		1.9499	3.039	0	1.9199	3.039	0.000417537
0.98518	2.8499	2.48484e-05	0.97701	2.9319	0		1.0501	3.0049	2.20731e-05	0.98519	2.9005	2.05229e-05		1.9499	3.0442	0.000583431	1.9599	3.0442	0		1.9499	3.0395	0	1.9199	3.0395	0.000417537
0.98458	2.8499	2.48484e-05	0.97646	2.9319	0		1.0501	3.0055	6.62193e-05	0.98459	2.9005	0		1.9499	3.0448	0.000583431	1.9599	3.0447	0		1.9499	3.0401	0	1.9199	3.0401	0.000835073
0.98398	2.8499	0	1.03662	2.9324	4.15196e-05		1.0501	3.0061	0	0.98399	2.9005	2.05229e-05		1.9499	3.0453	0.000583431	1.9599	3.0452	0.000348432		1.9499	3.0406	0.00036914	1.9199	3.0406	0
0.98338	2.8499	3.72726e-05	1.03612	2.9324	2.76797e-05		1.0501	3.0067	0	0.98339	2.9005	3.07844e-05		1.9499	3.0459	0	1.9599	3.0458	0		1.9499	3.0412	0	1.9199	3.0412	0.000417537
0.98278	2.8499	3.72726e-05	1.03552	2.9324	1.38399e-05		1.0501	3.0073	2.20731e-05	0.98279	2.9005	3.07844e-05		1.9499	3.0464	0	1.9599	3.0463	0		1.9499	3.0417	0.00036914	1.9199	3.0417	0
0.98218	2.8499	1.24242e-05	1.03502	2.9324	1.38399e-05		1.0501	3.0079	4.41462e-05	0.98218	2.9005	3.07844e-05		1.9499	3.047	0	1.9599	3.0469	0		1.9499	3.0423	0.00036914	1.9199	3.0423	0
0.98157	2.8499	2.48484e-05	1.03442	2.9324	1.38399e-05		1.0501	3.0085	0	0.98158	2.9005	3.07844e-05		1.9499	3.0475	0.00117	1.9599	3.0474	0.000348432		1.9499	3.0428	0.00036914	1.9199	3.0428	0.000417537
0.98097	2.8499	1.24242e-05	1.03382	2.9324	2.76797e-05		1.0501	3.0091	0	0.98098	2.9005	6.15688e-05		1.9499	3.0481	0	1.9599	3.048	0		1.9499	3.0434	0	1.9199	3.0434	0.000417537
0.98037	2.8499	0	1.03332	2.9324	1.38399e-05		1.0501	3.0097	0	0.98038	2.9005	4.10458e-05		1.9499	3.0486	0.00117	1.9599	3.0485	0		1.9499	3.0439	0.00036914	1.9199	3.0439	0
0.97977	2.8499	2.48484e-05	1.03272	2.9324	2.76797e-05		1.0501	3.0103	0	0.97978	2.9005	1.02615e-05		1.9499	3.0492	0.000583431	1.9599	3.0491	0		1.9499	3.0445	0	1.9199	3.0445	0
0.97917	2.8499	2.48484e-05	1.03222	2.9324	1.38399e-05		1.0501	3.0109	2.20731e-05	0.97918	2.9005	1.02615e-05		1.9499	3.0497	0.000583431	1.9599	3.0496	0.000348432		1.9499	3.045	0	1.9199	3.045	0
0.97857	2.8499	1.24242e-05	1.03162	2.9324	0		1.0501	3.0115	2.20731e-05	0.97858	2.9005	1.02615e-05		1.9499	3.0503	0	1.9599	3.0502	0		1.9499	3.0456	0.00036914	1.9199	3.0456	0.000417537
0.97797	2.8499	1.24242e-05	1.03112	2.9324	0		1.0501	3.0121	2.20731e-05	0.97797	2.9005	2.05229e-05		1.9499	3.0508	0.00117	1.9599	3.0507	0		1.9499	3.0462	0.00036914	1.9199	3.0461	0
0.97736	2.8499	2.48484e-05	1.03052	2.9324	0		1.0501	3.0127	4.41462e-05	0.97737	2.9005	2.05229e-05		1.9499	3.0514	0	1.9599	3.0513	0.000348432		1.9499	3.0467	0.00036914	1.9199	3.0467	0.000417537
0.97676	2.8499	2.48484e-05	1.03002	2.9324	4.15196e-05		1.0501	3.0133	0	0.97677	2.9005	2.05229e-05		1.9499	3.0519	0.000583431	1.9599	3.0518	0		1.9499	3.0473	0.00111	1.9199	3.0472	0.000417537
0.97616	2.8499	0	1.02942	2.9324	4.15196e-05		1.0501	3.0139	4.41462e-05	0.97617	2.9005	5.13073e-05		1.9499	3.0525	0	1.9599	3.0524	0.000348432		1.9499	3.0478	0	1.9199	3.0478	0.000417537
0.97556	2.8499	2.48484e-05	1.02892	2.9324	2.76797e-05		1.0501	3.0145	0	0.97557	2.9005	4.10458e-05		1.9499	3.053	0	1.9599	3.0529	0		1.9499	3.0484	0.00036914	1.9199	3.0483	0
0.97496	2.8499	2.48484e-05	1.02832	2.9324	6.91994e-05		1.0501	3.0151	2.20731e-05	0.97497	2.9005	2.05229e-05		1.9499	3.0536	0.000583431	1.9599	3.0535	0		1.9499	3.0489	0.00036914	1.9199	3.0489	0.000417537
0.97436	2.8499	0	1.02782	2.9324	2.76797e-05		1.0501	3.0157	2.20731e-05	0.97437	2.9005	2.05229e-05		1.9499	3.0541	0.000583431	1.9599	3.054	0.00105		1.9499	3.0495	0.00036914	1.9199	3.0494	0.000417537
0.97376	2.8499	0	1.02722	2.9324	0		1.0501	3.0163	2.20731e-05	0.97376	2.9005	0		1.9499	3.0547	0.000583431	1.9599	3.0546	0.000348432		1.9499	3.05	0.00036914	1.9199	3.05	0
0.97315	2.8499	1.24242e-05	1.02672	2.9324	0		1.0501	3.0169	0	0.97316	2.9005	1.02615e-05		1.9499	3.0552	0.000583431	1.9599	3.0551	0		1.9499	3.0506	0.00073828	1.9199	3.0505	0.00125
0.97255	2.8499	1.24242e-05	1.02612	2.9324	2.76797e-05		1.0501	3.0175	4.41462e-05	0.97256	2.9005	2.05229e-05		1.9499	3.0558	0.00117	1.9604	2.9849	0.000348432		1.9499	3.0511	0.00036914	1.9199	3.0511	0
0.97195	2.8499	1.24242e-05	1.02562	2.9324	1.38399e-05		1.0501	3.0181	4.41462e-05	0.97196	2.9005	2.05229e-05		1.9499	3.0563	0.000583431	1.9604	2.9854	0		1.9499	3.0517	0	1.9199	3.0516	0
0.97135	2.8499	2.48484e-05	1.02502	2.9324	1.38399e-05		1.0501	3.0187	0	0.97136	2.9005	3.07844e-05		1.9499	3.0569	0	1.9604	2.986	0		1.9499	3.0522	0	1.9199	3.0522	0.000417537
0.97075	2.8499	1.24242e-05	1.02452	2.9324	2.76797e-05		1.0501	3.0193	2.20731e-05	0.97076	2.9005	5.13073e-05		1.9499	3.0574	0	1.9604	2.9865	0		1.9499	3.0528	0	1.9199	3.0527	0
0.97015	2.8499	0	1.02392	2.9324	4.15196e-05		1.0501	3.0199	4.41462e-05	0.97016	2.9005	4.10458e-05		1.9499	3.058	0.00117	1.9604	2.9871	0		1.9499	3.0533	0	1.9199	3.0533	0.000417537
0.96955	2.8499	0	1.02342	2.9324	1.38399e-05		1.0501	3.0205	4.41462e-05	0.96955	2.9005	1.02615e-05		1.9499	3.0585	0.00233	1.9604	2.9876	0		1.9499	3.0539	0	1.9199	3.0539	0
0.96894	2.8499	0	1.02282	2.9324	0		1.0501	3.0211	6.62193e-05	0.96895	2.9005	3.07844e-05		1.9499	3.0591	0.000583431	1.9604	2.9882	0		1.9499	3.0544	0	1.9199	3.0544	0
0.96834	2.8499	3.72726e-05	1.02232	2.9324	1.38399e-05		1.0501	3.0217	2.20731e-05	0.96835	2.9005	5.13073e-05		1.9499	3.0596	0	1.9604	2.9887	0		1.9499	3.055	0	1.9199	3.055	0
0.96774	2.8499	3.72726e-05	1.02172	2.9324	4.15196e-05		1.0501	3.0223	2.20731e-05	0.96775	2.9005	2.05229e-05		1.9499	3.0602	0.000583431	1.9604	2.9893	0		1.9499	3.0555	0.00073828	1.9199	3.0555	0
0.96714	2.8499	0	1.02122	2.9324	1.38399e-05		1.0501	3.0229	0	0.96715	2.9005	0		1.9499	3.0607	0	1.9604	2.9898	0.000348432		1.9499	3.0561	0	1.9199	3.0561	0
0.96654	2.8499	1.24242e-05	1.02062	2.9324	0		1.0501	3.0235	4.41462e-05	0.96655	2.9005	1.02615e-05		1.9499	3.0613	0	1.9604	2.9904	0		1.9499	3.0566	0.00073828	1.9199	3.0566	0.000417537
0.96594	2.8499	1.24242e-05	1.02002	2.9324	2.76797e-05		1.0501	3.0241	0	0.96595	2.9005	4.10458e-05		1.9499	3.0618	0.00117	1.9604	2.9909	0		1.9499	3.0572	0.00036914	1.9199	3.0572	0.000417537
0.96534	2.8499	0	1.01952	2.9324	2.76797e-05		1.0501	3.0247	8.82924e-05	0.96534	2.9005	4.10458e-05		1.9499	3.0624	0	1.9604	2.9915	0		1.9499	3.0577	0	1.9199	3.0577	0
0.96473	2.8499	0	1.01892	2.9324	2.76797e-05		1.0501	3.0253	2.20731e-05	0.96474	2.9005	1.02615e-05		1.9499	3.0629	0.00175	1.9604	2.992	0.000348432		1.9499	3.0583	0	1.9199	3.0583	0
0.96413	2.8499	0	1.01842	2.9324	1.38399e-05		1.0501	3.0259	2.20731e-05	0.96414	2.9005	0		1.9499	3.0635	0	1.9604	2.9926	0		1.9499	3.0589	0.00073828	1.9199	3.0588	0.000417537
0.96353	2.8499	2.48484e-05	1.01782	2.9324	4.15196e-05		1.0501	3.0265	4.41462e-05	0.96354	2.9005	0		1.9499	3.064	0.000583431	1.9604	2.9931	0.000348432		1.9499	3.0594	0.00073828	1.9199	3.0594	0
0.96293	2.8499	2.48484e-05	1.01732	2.9324	0		1.0501	3.0271	6.62193e-05	0.96294	2.9005	3.07844e-05		1.9499	3.0646	0.000583431	1.9604	2.9937	0.000696864		1.9499	3.06	0.00073828	1.9199	3.0599	0
0.96233	2.8499	0	1.01672	2.9324	2.76797e-05		1.0501	3.0277	0	0.96234	2.9005	3.07844e-05		1.9499	3.0651	0.00117	1.9604	2.9942	0		1.9499	3.0605	0.00073828	1.9199	3.0605	0
0.96173	2.8499	1.24242e-05	1.01622	2.9324	1.38399e-05		1.0501	3.0283	2.20731e-05	0.96174	2.9005	1.02615e-05		1.9499	3.0657	0.000583431	1.9604	2.9948	0		1.9499	3.0611	0	1.9199	3.061	0
0.96113	2.8499	2.48484e-05	1.01562	2.9324	2.76797e-05		1.0501	3.0289	4.41462e-05	0.96113	2.9005	2.05229e-05		1.9499	3.0662	0	1.9604	2.9953	0.000348432		1.9499	3.0616	0.00073828	1.9199	3.0616	0
0.96052	2.8499	2.48484e-05	1.01512	2.9324	2.76797e-05		1.0501	3.0295	0	0.96053	2.9005	2.05229e-05		1.9499	3.0668	0	1.9604	2.9959	0		1.9499	3.0622	0.00036914	1.9199	3.0621	0.000835073
0.95992	2.8499	3.72726e-05	1.01452	2.9324	2.76797e-05		1.0501	3.0301	0	0.95993	2.9005	1.02615e-05		1.9499	3.0673	0	1.9604	2.9964	0		1.9499	3.0627	0	1.9199	3.0627	0.000417537
0.95932	2.8499	2.48484e-05	1.01402	2.9324	0		1.0495	2.9399	0	0.95933	2.9005	2.05229e-05		1.9499	3.0679	0	1.9604	2.997	0		1.9499	3.0633	0	1.9199	3.0632	0
0.95872	2.8499	1.24242e-05	1.01342	2.9324	1.38399e-05		1.0495	2.9405	4.41462e-05	0.95873	2.9005	4.10458e-05		1.9499	3.0684	0	1.9604	2.9975	0.000348432		1.9499	3.0638	0	1.9199	3.0638	0
0.95812	2.8499	2.48484e-05	1.01292	2.9324	6.91994e-05		1.0495	2.9411	0	0.95813	2.9005	5.13073e-05		1.9499	3.069	0	1.9604	2.9981	0.000348432		1.9499	3.0644	0	1.9199	3.0643	0
0.95752	2.8499	1.24242e-05	1.01232	2.9324	0		1.0495	2.9417	2.20731e-05	0.95752	2.9005	4.10458e-05		1.9499	3.0695	0.000583431	1.9604	2.9986	0.00105		1.9499	3.0649	0.00036914	1.9199	3.0649	0.000417537
0.95692	2.8499	1.24242e-05	1.01182	2.9324	2.76797e-05		1.0495	2.9423	8.82924e-05	0.95692	2.9005	1.02615e-05		1.9499	3.07	0	1.9604	2.9992	0.000348432		1.9499	3.0655	0.00036914	1.9199	3.0654	0.000417537
0.95631	2.8499	4.96968e-05	1.01122	2.9324	4.15196e-05		1.0495	2.9429	0	0.95632	2.9005	2.05229e-05		1.9504	2.9849	0	1.9604	2.9997	0		1.9499	3.066	0	1.9199	3.066	0
0.95571	2.8499	6.21211e-05	1.01072	2.9324	4.15196e-05		1.0495	2.9435	2.20731e-05	0.95572	2.9005	3.07844e-05		1.9504	2.9854	0.00117	1.9604	3.0003	0		1.9499	3.0666	0	1.9199	3.0665	0.000835073
0.95511	2.8499	3.72726e-05	1.01012	2.9324	2.76797e-05		1.0495	2.9441	2.20731e-05	0.95512	2.9005	1.02615e-05		1.9504	2.986	0.000583431	1.9604	3.0008	0.000348432		1.9499	3.0671	0.00036914	1.9199	3.0671	0.000417537
0.95451	2.8499	2.48484e-05	1.00962	2.9324	4.15196e-05		1.0495	2.9447	0	0.95452	2.9005	0		1.9504	2.9865	0.00117	1.9604	3.0014	0		1.9499	3.0677	0	1.9199	3.0677	0
0.95391	2.8499	1.24242e-05	1.00902	2.9324	4.15196e-05		1.0495	2.9453	8.82924e-05	0.95392	2.9005	2.05229e-05		1.9504	2.9871	0.000583431	1.9604	3.0019	0		1.9499	3.0682	0.00111	1.9199	3.0682	0
0.95331	2.8499	0	1.00852	2.9324	1.38399e-05		1.0495	2.9459	4.41462e-05	0.95331	2.9005	4.10458e-05		1.9504	2.9876	0.00117	1.9604	3.0024	0.000348432		1.9499	3.0688	0.00148	1.9199	3.0688	0
0.95271	2.8499	2.48484e-05	1.00792	2.9324	0		1.0495	2.9465	4.41462e-05	0.95271	2.9005	3.07844e-05		1.9504	2.9882	0.00117	1.9604	3.003	0		1.9499	3.0693	0.00036914	1.9199	3.0693	0
0.9521	2.8499	2.48484e-05	1.00742	2.9324	0		1.0495	2.9471	0	0.95211	2.9005	2.05229e-05		1.9504	2.9887	0	1.9604	3.0035	0		1.9499	3.0699	0	1.9199	3.0699	0
0.9515	2.8499	0	1.00682	2.9324	0		1.0495	2.9477	2.20731e-05	0.95151	2.9005	2.05229e-05		1.9504	2.9893	0.000583431	1.9604	3.0041	0.000348432		1.9499	3.0704	0	1.9199	3.0704	0
0.9509	2.8499	1.24242e-05	1.00627	2.9324	0		1.0495	2.9483	2.20731e-05	0.95091	2.9005	1.02615e-05		1.9504	2.9898	0.00233	1.9604	3.0046	0.000348432		1.9499	3.071	0	1.9199	3.071	0
0.9503	2.8499	1.24242e-05	1.00572	2.9324	1.38399e-05		1.0495	2.9489	2.20731e-05	0.95031	2.9005	0		1.9504	2.9904	0.000583431	1.9604	3.0052	0		1.9499	3.0716	0	1.9199	3.0715	0
0.9497	2.8499	1.24242e-05	1.00516	2.9324	0		1.0495	2.9495	2.20731e-05	0.94971	2.9005	0		1.9504	2.9909	0	1.9604	3.0057	0		1.9499	3.0721	0.00036914	1.9199	3.0721	0
1.0501	2.8505	4.96968e-05	1.00461	2.9324	1.38399e-05		1.0495	2.9501	4.41462e-05	1.0501	2.9011	4.10458e-05		1.9504	2.9915	0.000583431	1.9604	3.0063	0.000348432		1.9499	3.0727	0	1.9199	3.0726	0.000835073
1.0495	2.8505	3.31314e-05	1.00406	2.9324	1.38399e-05		1.0495	2.9507	6.62193e-05	1.0495	2.9011	4.10458e-05		1.9504	2.992	0.00117	1.9604	3.0068	0.000348432		1.9499	3.0732	0.00036914	1.9199	3.0732	0.000835073
1.0489	2.8505	4.14139e-05	1.00351	2.9324	2.76797e-05		1.0495	2.9513	4.41462e-05	1.0489	2.9011	2.7364e-05		1.9504	2.9926	0.00117	1.9604	3.0074	0.00105		1.9499	3.0738	0	1.9199	3.0737	0.000417537
1.0483	2.8505	4.14139e-05	1.00296	2.9324	2.76797e-05		1.0495	2.9519	2.20731e-05	1.0483	2.9011	4.10458e-05		1.9504	2.9931	0.000583431	1.9604	3.0079	0		1.9499	3.0743	0	1.9199	3.0743	0.000417537
1.0477	2.8505	4.96968e-05	1.0024	2.9324	1.38399e-05		1.0495	2.9525	2.20731e-05	1.0477	2.9011	4.10458e-05		1.9504	2.9937	0.000583431	1.9604	3.0085	0		1.9499	3.0749	0.00036914	1.9199	3.0748	0.000417537
1.0471	2.8505	4.96968e-05	1.00185	2.9324	2.76797e-05		1.0495	2.9531	4.41462e-05	1.0471	2.9011	3.42047e-05		1.9504	2.9942	0.00117	1.9604	3.009	0		1.9499	3.0754	0.00073828	1.9199	3.0754	0.000417537
1.0465	2.8505	4.96968e-05	1.0013	2.9324	2.76797e-05		1.0495	2.9537	8.82924e-05	1.0465	2.9011	2.05229e-05		1.9504	2.9948	0.000583431	1.9604	3.0096	0		1.9499	3.076	0.00073828	1.9199	3.0759	0
1.0459	2.8505	4.96968e-05	1.00075	2.9324	2.76797e-05		1.0495	2.9543	4.41462e-05	1.0459	2.9011	2.05229e-05		1.9504	2.9953	0.000583431	1.9604	3.0101	0.000348432		1.9499	3.0765	0.00036914	1.9199	3.0765	0
1.0453	2.8505	4.14139e-05	1.0002	2.9324	5.53595e-05		1.0495	2.9549	0	1.0453	2.9011	3.42047e-05		1.9504	2.9959	0	1.9604	3.0107	0		1.9499	3.0771	0.00073828	1.9199	3.077	0
1.0447	2.8505	3.31314e-05	0.99964	2.9324	2.76797e-05		1.0495	2.9555	4.41462e-05	1.0447	2.9011	3.42047e-05		1.9504	2.9964	0.000583431	1.9604	3.0112	0.000348432		1.9499	3.0776	0.00036914	1.9199	3.0776	0.000417537
1.0441	2.8505	3.31314e-05	0.99909	2.9324	1.38399e-05		1.0495	2.9561	2.20731e-05	1.0441	2.9011	3.42047e-05		1.9504	2.997	0.000583431	1.9604	3.0118	0		1.9499	3.0782	0.00073828	1.9199	3.0781	0
1.0435	2.8505	4.14139e-05	0.99854	2.9324	1.38399e-05		1.0495	2.9567	2.20731e-05	1.0435	2.9011	5.47264e-05		1.9504	2.9975	0	1.9604	3.0123	0.000348432		1.9499	3.0787	0.00036914	1.9199	3.0787	0
1.0429	2.8505	4.96968e-05	0.99799	2.9324	2.76797e-05		1.0495	2.9573	0	1.0429	2.9011	4.10458e-05		1.9504	2.9981	0	1.9604	3.0129	0		1.9499	3.0793	0.00036914	1.9199	3.0792	0.000417537
1.0423	2.8505	5.79813e-05	0.99744	2.9324	8.30392e-05		1.0495	2.9579	0	1.0423	2.9011	2.7364e-05		1.9504	2.9986	0	1.9604	3.0134	0.000348432		1.9499	3.0798	0.00036914	1.9199	3.0798	0.000417537
1.0417	2.8505	3.31314e-05	0.99688	2.9324	1.38399e-05		1.0495	2.9585	0	1.0417	2.9011	3.42047e-05		1.9504	2.9992	0.00175	1.9604	3.014	0		1.9499	3.0804	0.00036914	1.9199	3.0803	0
1.0411	2.8505	1.65655e-05	0.99633	2.9324	1.38399e-05		1.0495	2.9591	0.000132439	1.0411	2.9011	4.78882e-05		1.9504	2.9997	0	1.9604	3.0145	0.000348432		1.9499	3.0809	0.00073828	1.9199	3.0809	0
1.0405	2.8505	1.65655e-05	0.99578	2.9324	2.76797e-05		1.0495	2.9597	2.20731e-05	1.0405	2.9011	4.78882e-05		1.9504	3.0003	0.000583431	1.9604	3.0151	0.000696864		1.9499	3.0815	0	1.9199	3.0815	0.00125
1.0399	2.8505	2.48484e-05	0.99523	2.9324	2.76797e-05		1.0495	2.9603	2.20731e-05	1.0399	2.9011	2.7364e-05		1.9504	3.0008	0	1.9604	3.0156	0.000348432		1.9499	3.082	0	1.9199	3.082	0.000835073
1.0393	2.8505	3.31314e-05	0.99468	2.9324	0		1.0495	2.9609	4.41462e-05	1.0393	2.9011	3.42047e-05		1.9504	3.0014	0	1.9604	3.0162	0.000348432		1.9504	2.9799	0	1.9199	3.0826	0
1.0387	2.8505	3.31314e-05	0.99412	2.9324	1.38399e-05		1.0495	2.9615	2.20731e-05	1.0387	2.9011	6.15688e-05		1.9504	3.0019	0.00117	1.9604	3.0167	0		1.9504	2.9804	0.00036914	1.9199	3.0831	0
1.0381	2.8505	3.31314e-05	0.99357	2.9324	1.38399e-05		1.0495	2.9621	2.20731e-05	1.0381	2.9011	5.47264e-05		1.9504	3.0025	0.000583431	1.9604	3.0173	0.000348432		1.9504	2.981	0.00036914	1.9199	3.0837	0
1.0375	2.8505	4.14139e-05	0.99302	2.9324	1.38399e-05		1.0495	2.9627	4.41462e-05	1.0375	2.9011	2.05229e-05		1.9504	3.003	0.000583431	1.9604	3.0178	0.000348432		1.9504	2.9815	0.00036914	1.9199	3.0842	0.000835073
1.0369	2.8505	3.31314e-05	0.99247	2.9324	1.38399e-05		1.0495	2.9633	4.41462e-05	1.0369	2.9011	2.05229e-05		1.9504	3.0036	0.000583431	1.9604	3.0184	0.000348432		1.9504	2.9821	0	1.9199	3.0848	0.000417537
1.0363	2.8505	3.31314e-05	0.99192	2.9324	1.38399e-05		1.0495	2.9639	6.62193e-05	1.0363	2.9011	2.05229e-05		1.9504	3.0041	0	1.9604	3.0189	0.000348432		1.9504	2.9827	0	1.9199	3.0853	0
1.0357	2.8505	4.14139e-05	0.99136	2.9324	2.76797e-05		1.0495	2.9645	4.41462e-05	1.0357	2.9011	2.7364e-05		1.9504	3.0047	0	1.9604	3.0195	0.000348432		1.9504	2.9832	0	1.9199	3.0859	0
1.0351	2.8505	3.31314e-05	0.99081	2.9324	0		1.0495	2.9651	2.20731e-05	1.0351	2.9011	4.78882e-05		1.9504	3.0052	0.000583431	1.9604	3.02	0		1.9504	2.9838	0.00036914	1.9199	3.0864	0
1.0345	2.8505	4.96968e-05	0.99026	2.9324	0		1.0495	2.9657	6.62193e-05	1.0345	2.9011	8.20917e-05		1.9504	3.0058	0	1.9604	3.0206	0.000348432		1.9504	2.9843	0.00111	1.9199	3.087	0.000835073
1.0339	2.8505	4.14139e-05	0.98971	2.9324	1.38399e-05		1.0495	2.9664	6.62193e-05	1.0339	2.9011	6.84111e-05		1.9504	3.0063	0	1.9604	3.0211	0		1.9504	2.9849	0.00036914	1.9199	3.0875	0
1.0333	2.8505	1.65655e-05	0.98916	2.9324	0		1.0495	2.967	4.41462e-05	1.0333	2.9011	3.42047e-05		1.9504	3.0069	0	1.9604	3.0217	0.000348432		1.9504	2.9854	0.00036914	1.9199	3.0881	0
1.0327	2.8505	3.31314e-05	0.9886	2.9324	2.76797e-05		1.0495	2.9676	0	1.0327	2.9011	4.10458e-05		1.9504	3.0074	0.000583431	1.9604	3.0222	0		1.9504	2.986	0	1.9199	3.0886	0.000835073
1.0321	2.8505	3.31314e-05	0.98805	2.9324	5.53595e-05		1.0495	2.9682	2.20731e-05	1.0321	2.9011	5.47264e-05		1.9504	3.008	0	1.9604	3.0228	0		1.9504	2.9865	0	1.9199	3.0892	0.000835073
1.0315	2.8505	2.48484e-05	0.9875	2.9324	1.38399e-05		1.0495	2.9688	4.41462e-05	1.0315	2.9011	5.47264e-05		1.9504	3.0085	0.00117	1.9604	3.0233	0.000348432		1.9504	2.9871	0.00073828	1.9199	3.0897	0
1.0309	2.8505	3.31314e-05	0.98695	2.9324	1.38399e-05		1.0495	2.9694	2.20731e-05	1.0309	2.9011	4.10458e-05		1.9504	3.0091	0	1.9604	3.0238	0		1.9504	2.9876	0	1.9199	3.0903	0.000417537
1.0303	2.8505	3.31314e-05	0.9864	2.9324	2.76797e-05		1.0495	2.97	4.41462e-05	1.0303	2.9011	3.42047e-05		1.9504	3.0096	0	1.9604	3.0244	0		1.9504	2.9882	0	1.9199	3.0908	0.000417537
1.0297	2.8505	5.79813e-05	0.98584	2.9324	1.38399e-05		1.0495	2.9706	0	1.0297	2.9011	2.7364e-05		1.9504	3.0102	0.00117	1.9604	3.0249	0.000348432		1.9504	2.9887	0	1.9199	3.0914	0.000417537
1.0291	2.8505	6.62608e-05	0.98529	2.9324	4.15196e-05		1.0495	2.9712	4.41462e-05	1.0291	2.9011	2.05229e-05		1.9504	3.0107	0.000583431	1.9604	3.0255	0.000696864		1.9504	2.9893	0	1.9199	3.0919	0.000835073
1.0285	2.8505	4.14139e-05	0.98474	2.9324	1.38399e-05		1.0495	2.9718	2.20731e-05	1.0285	2.9011	2.05229e-05		1.9504	3.0113	0.000583431	1.9604	3.026	0.000348432		1.9504	2.9898	0.00073828	1.9199	3.0925	0.000417537
1.0279	2.8505	4.14139e-05	0.98419	2.9324	2.76797e-05		1.0495	2.9724	0	1.0279	2.9011	2.7364e-05		1.9504	3.0118	0.00117	1.9604	3.0266	0.000348432		1.9504	2.9904	0	1.9199	3.093	0.000417537
1.0273	2.8505	4.14139e-05	0.98364	2.9324	2.76797e-05		1.0495	2.973	0	1.0273	2.9011	4.10458e-05		1.9504	3.0124	0	1.9604	3.0271	0.000348432		1.9504	2.9909	0.00036914	1.9199	3.0936	0.00125
1.0267	2.8505	4.14139e-05	0.98308	2.9324	1.38399e-05		1.0495	2.9736	4.41462e-05	1.0267	2.9011	4.78882e-05		1.9504	3.0129	0	1.9604	3.0277	0.000348432		1.9504	2.9915	0.00036914	1.9199	3.0941	0.000835073
1.0261	2.8505	2.48484e-05	0.98253	2.9324	2.76797e-05		1.0495	2.9742	2.20731e-05	1.0261	2.9011	4.10458e-05		1.9504	3.0135	0.000583431	1.9604	3.0282	0.000348432		1.9504	2.992	0.00036914	1.9199	3.0947	0
1.0255	2.8505	1.65655e-05	0.98198	2.9324	2.76797e-05		1.0495	2.9748	2.20731e-05	1.0255	2.9011	4.78882e-05		1.9504	3.014	0	1.9604	3.0288	0		1.9504	2.9926	0	1.9199	3.0953	0.000835073
1.0249	2.8505	1.65655e-05	0.98143	2.9324	2.76797e-05		1.0495	2.9754	0	1.0249	2.9011	5.47264e-05		1.9504	3.0146	0	1.9604	3.0293	0.000348432		1.9504	2.9931	0.00036914	1.9199	3.0958	0
1.0243	2.8505	8.28297e-06	0.98088	2.9324	0		1.0495	2.976	2.20731e-05	1.0243	2.9011	5.47264e-05		1.9504	3.0151	0	1.9604	3.0299	0		1.9504	2.9937	0.00073828	1.9199	3.0964	0
1.0237	2.8505	2.48484e-05	0.98032	2.9324	2.76797e-05		1.0495	2.9766	0	1.0237	2.9011	7.52494e-05		1.9504	3.0157	0.000583431	1.9604	3.0304	0		1.9504	2.9942	0	1.9199	3.0969	0.000417537
1.0231	2.8505	4.96968e-05	0.97977	2.9324	1.38399e-05		1.0495	2.9772	4.41462e-05	1.0231	2.9011	4.78882e-05		1.9504	3.0162	0	1.9604	3.031	0.000348432		1.9504	2.9948	0	1.9199	3.0975	0.000417537
1.0225	2.8505	4.96968e-05	0.97922	2.9324	1.38399e-05		1.0495	2.9778	0	1.0225	2.9011	2.05229e-05		1.9504	3.0168	0	1.9604	3.0315	0		1.9504	2.9954	0	1.9199	3.098	0.000417537
1.0219	2.8505	3.31314e-05	0.97867	2.9324	0		1.0495	2.9784	8.82924e-05	1.0219	2.9011	2.7364e-05		1.9504	3.0173	0.00117	1.9604	3.0321	0.000696864		1.9504	2.9959	0	1.9199	3.0986	0
1.0213	2.8505	1.65655e-05	0.97812	2.9324	0		1.0495	2.979	4.41462e-05	1.0213	2.9011	1.36818e-05		1.9504	3.0179	0	1.9604	3.0326	0.000348432		1.9504	2.9965	0	1.9199	3.0991	0.000417537
1.0207	2.8505	1.65655e-05	0.97756	2.9324	2.76797e-05		1.0495	2.9796	2.20731e-05	1.0207	2.9011	2.05229e-05		1.9504	3.0184	0.00117	1.9604	3.0332	0.000348432		1.9504	2.997	0	1.9199	3.0997	0
1.0201	2.8505	2.48484e-05	0.97701	2.9324	2.76797e-05		1.0495	2.9802	6.62193e-05	1.0201	2.9011	2.05229e-05		1.9504	3.019	0	1.9604	3.0337	0.000696864		1.9504	2.9976	0.00073828	1.9199	3.1002	0.000417537
1.0195	2.8505	8.28297e-06	0.97646	2.9324	0		1.0495	2.9808	0	1.0195	2.9011	2.05229e-05		1.9504	3.0195	0.00117	1.9604	3.0343	0.000696864		1.9504	2.9981	0	1.9199	3.1008	0
1.0189	2.8505	2.48484e-05	1.03662	2.933	4.15196e-05		1.0495	2.9814	0	1.0189	2.9011	2.05229e-05		1.9504	3.0201	0.000583431	1.9604	3.0348	0		1.9504	2.9987	0	1.9199	3.1013	0
1.0183	2.8505	3.31314e-05	1.03612	2.933	0		1.0495	2.982	6.62193e-05	1.0183	2.9011	2.05229e-05		1.9504	3.0206	0	1.9604	3.0354	0.000348432		1.9504	2.9992	0	1.9199	3.1019	0
1.0177	2.8505	1.65655e-05	1.03552	2.933	1.38399e-05		1.0495	2.9826	2.20731e-05	1.0177	2.9011	4.78882e-05		1.9504	3.0212	0	1.9604	3.0359	0		1.9504	2.9998	0.00036914	1.9199	3.1024	0
1.0171	2.8505	2.48484e-05	1.03502	2.933	1.38399e-05		1.0495	2.9832	0	1.0171	2.9011	4.78882e-05		1.9504	3.0217	0	1.9604	3.0365	0.000348432		1.9504	3.0003	0.00073828	1.9199	3.103	0.000417537
1.0165	2.8505	3.31314e-05	1.03442	2.933	0		1.0495	2.9838	4.41462e-05	1.0165	2.9011	4.10458e-05		1.9504	3.0223	0.00117	1.9604	3.037	0		1.9504	3.0009	0.00036914	1.9199	3.1035	0
1.0159	2.8505	1.65655e-05	1.03382	2.933	2.76797e-05		1.0495	2.9844	4.41462e-05	1.0159	2.9011	4.10458e-05		1.9504	3.0228	0	1.9604	3.0376	0		1.9504	3.0014	0	1.9199	3.1041	0
1.0153	2.8505	8.28297e-06	1.03332	2.933	1.38399e-05		1.0495	2.985	2.20731e-05	1.0153	2.9011	2.05229e-05		1.9504	3.0233	0	1.9604	3.0381	0.000348432		1.9504	3.002	0	1.9199	3.1046	0
1.0147	2.8505	3.31314e-05	1.03272	2.933	2.76797e-05		1.0495	2.9856	2.20731e-05	1.0147	2.9011	2.7364e-05		1.9504	3.0239	0.000583431	1.9604	3.0387	0.00139		1.9504	3.0025	0.00036914	1.9199	3.1052	0.000417537
1.0141	2.8505	2.48484e-05	1.03222	2.933	1.38399e-05		1.0495	2.9862	2.20731e-05	1.0141	2.9011	2.7364e-05		1.9504	3.0244	0.000583431	1.9604	3.0392	0		1.9504	3.0031	0	1.9204	2.9799	0
1.0135	2.8505	8.28297e-06	1.03162	2.933	1.38399e-05		1.0495	2.9868	0	1.0135	2.9011	2.7364e-05		1.9504	3.025	0.00175	1.9604	3.0398	0		1.9504	3.0036	0	1.9204	2.9804	0
1.0129	2.8505	1.65655e-05	1.03112	2.933	0		1.0495	2.9874	2.20731e-05	1.0129	2.9011	4.10458e-05		1.9504	3.0255	0.000583431	1.9604	3.0403	0.000696864		1.9504	3.0042	0.00111	1.9204	2.981	0
1.0122	2.8505	2.48484e-05	1.03052	2.933	0		1.0495	2.988	2.20731e-05	1.0123	2.9011	2.05229e-05		1.9504	3.0261	0	1.9604	3.0409	0.000696864		1.9504	3.0047	0.00036914	1.9204	2.9815	0.000835073
1.0116	2.8505	2.48484e-05	1.03002	2.933	1.38399e-05		1.0495	2.9886	2.20731e-05	1.0117	2.9011	2.7364e-05		1.9504	3.0266	0.000583431	1.9604	3.0414	0.00105		1.9504	3.0053	0.00036914	1.9204	2.9821	0
1.011	2.8505	2.48484e-05	1.02942	2.933	4.15196e-05		1.0495	2.9892	6.62193e-05	1.0111	2.9011	4.78882e-05		1.9504	3.0272	0	1.9604	3.042	0		1.9504	3.0058	0.00036914	1.9204	2.9826	0
1.0104	2.8505	4.14139e-05	1.02892	2.933	0		1.0495	2.9898	8.82924e-05	1.0105	2.9011	2.05229e-05		1.9504	3.0277	0	1.9604	3.0425	0.000348432		1.9504	3.0064	0	1.9204	2.9832	0.000417537
1.0098	2.8505	3.31314e-05	1.02832	2.933	0		1.0495	2.9904	2.20731e-05	1.0099	2.9011	1.36818e-05		1.9504	3.0283	0.000583431	1.9604	3.0431	0.000696864		1.9504	3.0069	0.00073828	1.9204	2.9838	0
1.0092	2.8505	8.28297e-06	1.02782	2.933	0		1.0495	2.991	4.41462e-05	1.0092	2.9011	2.05229e-05		1.9504	3.0288	0	1.9604	3.0436	0.000696864		1.9504	3.0075	0	1.9204	2.9843	0
1.0086	2.8505	0	1.02722	2.933	1.38399e-05		1.0495	2.9916	0	1.0086	2.9011	1.36818e-05		1.9504	3.0294	0.000583431	1.9604	3.0442	0.000348432		1.9504	3.0081	0	1.9204	2.9849	0.000417537
1.008	2.8505	2.48484e-05	1.02672	2.933	0		1.0495	2.9922	2.20731e-05	1.008	2.9011	2.7364e-05		1.9504	3.0299	0.000583431	1.9604	3.0447	0.000348432		1.9504	3.0086	0.00036914	1.9204	2.9854	0.000417537
1.0074	2.8505	6.62608e-05	1.02612	2.933	2.76797e-05		1.0495	2.9928	2.20731e-05	1.0074	2.9011	4.78882e-05		1.9504	3.0305	0	1.9604	3.0452	0.000696864		1.9504	3.0092	0	1.9204	2.986	0
1.0068	2.8505	4.96968e-05	1.02562	2.933	0		1.0495	2.9934	0.000110366	1.0068	2.9011	4.78882e-05		1.9504	3.031	0.000583431	1.9604	3.0458	0.000348432		1.9504	3.0097	0.00036914	1.9204	2.9865	0
1.0062	2.8505	2.48484e-05	1.02502	2.933	1.38399e-05		1.0495	2.994	2.20731e-05	1.0062	2.9011	5.47264e-05		1.9504	3.0316	0	1.9604	3.0463	0.000348432		1.9504	3.0103	0	1.9204	2.9871	0
1.0056	2.8505	1.65655e-05	1.02452	2.933	1.38399e-05		1.0495	2.9946	2.20731e-05	1.0056	2.9011	4.78882e-05		1.9504	3.0321	0	1.9604	3.0469	0		1.9504	3.0108	0.00148	1.9204	2.9876	0
1.005	2.8505	8.28297e-06	1.02392	2.933	1.38399e-05		1.0495	2.9952	2.20731e-05	1.005	2.9011	2.05229e-05		1.9504	3.0327	0.000583431	1.9604	3.0474	0		1.9504	3.0114	0.00036914	1.9204	2.9882	0.000417537
1.0044	2.8505	2.48484e-05	1.02342	2.933	1.38399e-05		1.0495	2.9958	2.20731e-05	1.0044	2.9011	2.7364e-05		1.9504	3.0332	0	1.9604	3.048	0		1.9504	3.0119	0	1.9204	2.9887	0
1.0038	2.8505	3.31314e-05	1.02282	2.933	2.76797e-05		1.0495	2.9964	6.62193e-05	1.0038	2.9011	2.7364e-05		1.9504	3.0338	0.000583431	1.9604	3.0485	0.000348432		1.9504	3.0125	0.00073828	1.9204	2.9893	0
1.0032	2.8505	2.48484e-05	1.02232	2.933	1.38399e-05		1.0495	2.997	2.20731e-05	1.0032	2.9011	4.78882e-05		1.9504	3.0343	0.00117	1.9604	3.0491	0.000348432		1.9504	3.013	0	1.9204	2.9898	0
1.0026	2.8505	1.65655e-05	1.02172	2.933	2.76797e-05		1.0495	2.9976	6.62193e-05	1.0026	2.9011	5.47264e-05		1.9504	3.0349	0	1.9604	3.0496	0.000348432		1.9504	3.0136	0.00036914	1.9204	2.9904	0.000417537
1.002	2.8505	2.48484e-05	1.02122	2.933	2.76797e-05		1.0495	2.9982	6.62193e-05	1.002	2.9011	2.7364e-05		1.9504	3.0354	0	1.9604	3.0502	0.000348432		1.9504	3.0141	0	1.9204	2.9909	0.000417537
1.0014	2.8505	1.65655e-05	1.02062	2.933	5.53595e-05		1.0495	2.9988	2.20731e-05	1.0014	2.9011	2.7364e-05		1.9504	3.036	0.000583431	1.9604	3.0507	0.000348432		1.9504	3.0147	0.00036914	1.9204	2.9915	0
1.0008	2.8505	0	1.02002	2.933	1.38399e-05		1.0495	2.9994	4.41462e-05	1.0008	2.9011	4.10458e-05		1.9504	3.0365	0.000583431	1.9604	3.0513	0		1.9504	3.0152	0.00073828	1.9204	2.992	0
1.0002	2.8505	0	1.01952	2.933	2.76797e-05		1.0495	3	2.20731e-05	1.0002	2.9011	4.10458e-05		1.9504	3.0371	0	1.9604	3.0518	0		1.9504	3.0158	0.00111	1.9204	2.9926	0.000417537
0.99962	2.8505	8.28297e-06	1.01892	2.933	0		1.0495	3.0006	2.20731e-05	0.99963	2.9011	4.10458e-05		1.9504	3.0376	0	1.9604	3.0524	0		1.9504	3.0163	0	1.9204	2.9931	0.000417537
0.99902	2.8505	1.65655e-05	1.01842	2.933	0		1.0495	3.0012	4.41462e-05	0.99903	2.9011	6.15688e-05		1.9504	3.0382	0	1.9604	3.0529	0		1.9504	3.0169	0.00036914	1.9204	2.9937	0.000417537
0.99842	2.8505	2.48484e-05	1.01782	2.933	1.38399e-05		1.0495	3.0018	2.20731e-05	0.99842	2.9011	4.78882e-05		1.9504	3.0387	0.00117	1.9604	3.0535	0		1.9504	3.0174	0	1.9204	2.9942	0.000835073
0.99781	2.8505	1.65655e-05	1.01732	2.933	1.38399e-05		1.0495	3.0024	0	0.99782	2.9011	4.10458e-05		1.9504	3.0393	0	1.9604	3.054	0		1.9504	3.018	0	1.9204	2.9948	0
0.99721	2.8505	1.65655e-05	1.01672	2.933	4.15196e-05		1.0495	3.003	0	0.99722	2.9011	6.15688e-05		1.9504	3.0398	0.00175	1.9604	3.0546	0.00105		1.9504	3.0185	0.00036914	1.9204	2.9953	0
0.99661	2.8505	1.65655e-05	1.01622	2.933	4.15196e-05		1.0495	3.0036	0	0.99662	2.9011	3.42047e-05		1.9504	3.0404	0.00117	1.9604	3.0551	0.000696864		1.9504	3.0191	0	1.9204	2.9959	0.000417537
0.99601	2.8505	1.65655e-05	1.01562	2.933	1.38399e-05		1.0495	3.0043	2.20731e-05	0.99602	2.9011	2.7364e-05		1.9504	3.0409	0	1.961	2.9849	0.000696864		1.9504	3.0196	0	1.9204	2.9964	0.000417537
0.99541	2.8505	4.96968e-05	1.01512	2.933	1.38399e-05		1.0495	3.0049	8.82924e-05	0.99542	2.9011	4.78882e-05		1.9504	3.0415	0	1.961	2.9854	0		1.9504	3.0202	0.00036914	1.9204	2.997	0
0.99481	2.8505	3.31314e-05	1.01452	2.933	0		1.0495	3.0055	2.20731e-05	0.99482	2.9011	4.10458e-05		1.9504	3.042	0	1.961	2.986	0		1.9504	3.0208	0	1.9204	2.9976	0
0.99421	2.8505	1.65655e-05	1.01402	2.933	2.76797e-05		1.0495	3.0061	2.20731e-05	0.99421	2.9011	2.7364e-05		1.9504	3.0426	0.000583431	1.961	2.9865	0.000348432		1.9504	3.0213	0	1.9204	2.9981	0
0.9936	2.8505	2.48484e-05	1.01342	2.933	2.76797e-05		1.0495	3.0067	4.41462e-05	0.99361	2.9011	3.42047e-05		1.9504	3.0431	0	1.961	2.9871	0.000348432		1.9504	3.0219	0.00036914	1.9204	2.9987	0
0.993	2.8505	1.65655e-05	1.01292	2.933	1.38399e-05		1.0495	3.0073	2.20731e-05	0.99301	2.9011	6.15688e-05		1.9504	3.0437	0.000583431	1.961	2.9876	0		1.9504	3.0224	0.00073828	1.9204	2.9992	0
0.9924	2.8505	1.65655e-05	1.01232	2.933	1.38399e-05		1.0495	3.0079	2.20731e-05	0.99241	2.9011	4.10458e-05		1.9504	3.0442	0	1.961	2.9882	0		1.9504	3.023	0	1.9204	2.9998	0
0.9918	2.8505	8.28297e-06	1.01182	2.933	4.15196e-05		1.0495	3.0085	2.20731e-05	0.99181	2.9011	4.10458e-05		1.9504	3.0448	0.000583431	1.961	2.9887	0		1.9504	3.0235	0.00036914	1.9204	3.0003	0.000417537
0.9912	2.8505	0	1.01122	2.933	0		1.0495	3.0091	4.41462e-05	0.99121	2.9011	3.42047e-05		1.9504	3.0453	0.000583431	1.961	2.9893	0		1.9504	3.0241	0.00073828	1.9204	3.0009	0.000417537
0.9906	2.8505	4.96968e-05	1.01072	2.933	1.38399e-05		1.0495	3.0097	2.20731e-05	0.9906	2.9011	2.7364e-05		1.9504	3.0459	0.000583431	1.961	2.9898	0		1.9504	3.0246	0.00036914	1.9204	3.0014	0.000417537
0.98999	2.8505	9.11092e-05	1.01012	2.933	1.38399e-05		1.0495	3.0103	2.20731e-05	0.99	2.9011	5.47264e-05		1.9504	3.0464	0	1.961	2.9904	0.000696864		1.9504	3.0252	0.00036914	1.9204	3.002	0.000417537
0.98939	2.8505	4.96968e-05	1.00962	2.933	4.15196e-05		1.0495	3.0109	4.41462e-05	0.9894	2.9011	3.42047e-05		1.9504	3.047	0	1.961	2.9909	0		1.9504	3.0257	0	1.9204	3.0025	0.000417537
0.98879	2.8505	2.48484e-05	1.00902	2.933	0		1.0495	3.0115	4.41462e-05	0.9888	2.9011	2.7364e-05		1.9504	3.0475	0.00117	1.961	2.9915	0		1.9504	3.0263	0	1.9204	3.0031	0
0.98819	2.8505	3.31314e-05	1.00852	2.933	0		1.0495	3.0121	0	0.9882	2.9011	4.78882e-05		1.9504	3.0481	0.00117	1.961	2.992	0.000348432		1.9504	3.0268	0	1.9204	3.0036	0.000417537
0.98759	2.8505	3.31314e-05	1.00792	2.933	0		1.0495	3.0127	2.20731e-05	0.9876	2.9011	5.47264e-05		1.9504	3.0486	0	1.961	2.9926	0.000348432		1.9504	3.0274	0	1.9204	3.0042	0
0.98699	2.8505	3.31314e-05	1.00742	2.933	1.38399e-05		1.0495	3.0133	2.20731e-05	0.987	2.9011	6.84111e-05		1.9504	3.0492	0	1.961	2.9931	0		1.9504	3.0279	0.00036914	1.9204	3.0047	0.000835073
0.98639	2.8505	4.14139e-05	1.00682	2.933	1.38399e-05		1.0495	3.0139	2.20731e-05	0.98639	2.9011	7.52494e-05		1.9504	3.0497	0.000583431	1.961	2.9937	0.000348432		1.9504	3.0285	0	1.9204	3.0053	0
0.98578	2.8505	4.14139e-05	1.00627	2.933	4.15196e-05		1.0495	3.0145	2.20731e-05	0.98579	2.9011	6.15688e-05		1.9504	3.0503	0	1.961	2.9942	0.000696864		1.9504	3.029	0.00036914	1.9204	3.0058	0
0.98518	2.8505	3.31314e-05	1.00572	2.933	5.53595e-05		1.0495	3.0151	4.41462e-05	0.98519	2.9011	2.7364e-05		1.9504	3.0508	0.000583431	1.961	2.9948	0.000348432		1.9504	3.0296	0.00073828	1.9204	3.0064	0.000417537
0.98458	2.8505	3.31314e-05	1.00516	2.933	4.15196e-05		1.0495	3.0157	2.20731e-05	0.98459	2.9011	6.84111e-06		1.9504	3.0514	0	1.961	2.9953	0		1.9504	3.0301	0	1.9204	3.0069	0
0.98398	2.8505	1.65655e-05	1.00461	2.933	1.38399e-05		1.0495	3.0163	2.20731e-05	0.98399	2.9011	4.78882e-05		1.9504	3.0519	0.00117	1.961	2.9959	0		1.9504	3.0307	0	1.9204	3.0075	0
0.98338	2.8505	5.79813e-05	1.00406	2.933	5.53595e-05		1.0495	3.0169	2.20731e-05	0.98339	2.9011	5.47264e-05		1.9504	3.0525	0	1.961	2.9964	0.000696864		1.9504	3.0312	0	1.9204	3.008	0
0.98278	2.8505	8.28297e-05	1.00351	2.933	6.91994e-05		1.0495	3.0175	4.41462e-05	0.98279	2.9011	2.7364e-05		1.9504	3.053	0.00117	1.961	2.997	0.000348432		1.9504	3.0318	0.00073828	1.9204	3.0086	0.000417537
0.98218	2.8505	4.96968e-05	1.00296	2.933	0		1.0495	3.0181	0	0.98218	2.9011	2.7364e-05		1.9504	3.0536	0	1.961	2.9975	0		1.9504	3.0323	0	1.9204	3.0091	0
0.98157	2.8505	4.14139e-05	1.0024	2.933	4.15196e-05		1.0495	3.0187	4.41462e-05	0.98158	2.9011	5.47264e-05		1.9504	3.0541	0	1.961	2.9981	0.000348432		1.9504	3.0329	0	1.9204	3.0097	0
0.98097	2.8505	1.65655e-05	1.00185	2.933	4.15196e-05		1.0495	3.0193	0	0.98098	2.9011	8.20917e-05		1.9504	3.0547	0.000583431	1.961	2.9986	0		1.9504	3.0335	0.00036914	1.9204	3.0102	0.00125
0.98037	2.8505	0	1.0013	2.933	0		1.0495	3.0199	0	0.98038	2.9011	4.78882e-05		1.9504	3.0552	0.00117	1.961	2.9992	0		1.9504	3.034	0.00036914	1.9204	3.0108	0
0.97977	2.8505	2.48484e-05	1.00075	2.933	5.53595e-05		1.0495	3.0205	0	0.97978	2.9011	2.7364e-05		1.9504	3.0558	0.000583431	1.961	2.9997	0.000348432		1.9504	3.0346	0.00073828	1.9204	3.0114	0
0.97917	2.8505	3.31314e-05	1.0002	2.933	2.76797e-05		1.0495	3.0211	0	0.97918	2.9011	2.7364e-05		1.9504	3.0563	0.00117	1.961	3.0003	0		1.9504	3.0351	0	1.9204	3.0119	0.000417537
0.97857	2.8505	3.31314e-05	0.99964	2.933	2.76797e-05		1.0495	3.0217	2.20731e-05	0.97858	2.9011	2.7364e-05		1.9504	3.0569	0.00175	1.961	3.0008	0.000348432		1.9504	3.0357	0	1.9204	3.0125	0
0.97797	2.8505	3.31314e-05	0.99909	2.933	1.38399e-05		1.0495	3.0223	0	0.97797	2.9011	3.42047e-05		1.9504	3.0574	0	1.961	3.0014	0.000348432		1.9504	3.0362	0	1.9204	3.013	0.000417537
0.97736	2.8505	3.31314e-05	0.99854	2.933	0		1.0495	3.0229	2.20731e-05	0.97737	2.9011	4.10458e-05		1.9504	3.058	0	1.961	3.0019	0		1.9504	3.0368	0.00036914	1.9204	3.0136	0
0.97676	2.8505	3.31314e-05	0.99799	2.933	2.76797e-05		1.0495	3.0235	0	0.97677	2.9011	3.42047e-05		1.9504	3.0585	0	1.961	3.0024	0		1.9504	3.0373	0.00036914	1.9204	3.0141	0
0.97616	2.8505	1.65655e-05	0.99744	2.933	4.15196e-05		1.0495	3.0241	2.20731e-05	0.97617	2.9011	5.47264e-05		1.9504	3.0591	0.000583431	1.961	3.003	0		1.9504	3.0379	0	1.9204	3.0147	0.000417537
0.97556	2.8505	4.14139e-05	0.99688	2.933	4.15196e-05		1.0495	3.0247	2.20731e-05	0.97557	2.9011	6.15688e-05		1.9504	3.0596	0.00117	1.961	3.0035	0.000348432		1.9504	3.0384	0.00073828	1.9204	3.0152	0
0.97496	2.8505	4.14139e-05	0.99633	2.933	4.15196e-05		1.0495	3.0253	2.20731e-05	0.97497	2.9011	3.42047e-05		1.9504	3.0602	0	1.961	3.0041	0		1.9504	3.039	0.00073828	1.9204	3.0158	0.000835073
0.97436	2.8505	8.28297e-06	0.99578	2.933	2.76797e-05		1.0495	3.0259	0	0.97437	2.9011	3.42047e-05		1.9504	3.0607	0	1.961	3.0046	0.000348432		1.9504	3.0395	0	1.9204	3.0163	0
0.97376	2.8505	1.65655e-05	0.99523	2.933	1.38399e-05		1.0495	3.0265	6.62193e-05	0.97376	2.9011	2.05229e-05		1.9504	3.0613	0.00117	1.961	3.0052	0.000348432		1.9504	3.0401	0.00036914	1.9204	3.0169	0
0.97315	2.8505	4.14139e-05	0.99468	2.933	2.76797e-05		1.0495	3.0271	4.41462e-05	0.97316	2.9011	1.36818e-05		1.9504	3.0618	0.00117	1.961	3.0057	0		1.9504	3.0406	0	1.9204	3.0174	0
0.97255	2.8505	2.48484e-05	0.99412	2.933	0		1.0495	3.0277	2.20731e-05	0.97256	2.9011	3.42047e-05		1.9504	3.0624	0	1.961	3.0063	0.000348432		1.9504	3.0412	0	1.9204	3.018	0.000835073
0.97195	2.8505	1.65655e-05	0.99357	2.933	2.76797e-05		1.0495	3.0283	2.20731e-05	0.97196	2.9011	5.47264e-05		1.9504	3.0629	0.000583431	1.961	3.0068	0.000348432		1.9504	3.0417	0	1.9204	3.0185	0
0.97135	2.8505	4.14139e-05	0.99302	2.933	0		1.0495	3.0289	2.20731e-05	0.97136	2.9011	5.47264e-05		1.9504	3.0635	0.000583431	1.961	3.0074	0		1.9504	3.0423	0.00036914	1.9204	3.0191	0
0.97075	2.8505	4.14139e-05	0.99247	2.933	2.76797e-05		1.0495	3.0295	2.20731e-05	0.97076	2.9011	4.78882e-05		1.9504	3.064	0	1.961	3.0079	0.000348432		1.9504	3.0428	0	1.9204	3.0196	0
0.97015	2.8505	3.31314e-05	0.99192	2.933	2.76797e-05		1.0495	3.0301	2.20731e-05	0.97016	2.9011	2.7364e-05		1.9504	3.0646	0.000583431	1.961	3.0085	0		1.9504	3.0434	0	1.9204	3.0202	0.000835073
0.96955	2.8505	2.48484e-05	0.99136	2.933	0		1.0489	2.9399	0	0.96955	2.9011	2.05229e-05		1.9504	3.0651	0.000583431	1.961	3.009	0.000348432		1.9504	3.0439	0	1.9204	3.0207	0
0.96894	2.8505	1.65655e-05	0.99081	2.933	0		1.0489	2.9405	0	0.96895	2.9011	4.10458e-05		1.9504	3.0657	0	1.961	3.0096	0.000348432		1.9504	3.0445	0	1.9204	3.0213	0.000417537
0.96834	2.8505	3.31314e-05	0.99026	2.933	0		1.0489	2.9411	0	0.96835	2.9011	6.15688e-05		1.9504	3.0662	0.000583431	1.961	3.0101	0		1.9504	3.045	0.00073828	1.9204	3.0218	0
0.96774	2.8505	2.48484e-05	0.98971	2.933	0		1.0489	2.9417	0	0.96775	2.9011	4.10458e-05		1.9504	3.0668	0	1.961	3.0107	0		1.9504	3.0456	0	1.9204	3.0224	0
0.96714	2.8505	8.28297e-06	0.98916	2.933	0		1.0489	2.9423	2.20731e-05	0.96715	2.9011	1.36818e-05		1.9504	3.0673	0.00117	1.961	3.0112	0		1.9504	3.0462	0	1.9204	3.0229	0
0.96654	2.8505	1.65655e-05	0.9886	2.933	0		1.0489	2.9429	0	0.96655	2.9011	2.05229e-05		1.9504	3.0679	0	1.961	3.0118	0		1.9504	3.0467	0	1.9204	3.0235	0.000417537
0.96594	2.8505	8.28297e-06	0.98805	2.933	4.15196e-05		1.0489	2.9435	2.20731e-05	0.96595	2.9011	4.10458e-05		1.9504	3.0684	0.00117	1.961	3.0123	0.000348432		1.9504	3.0473	0.00036914	1.9204	3.024	0
0.96534	2.8505	8.28297e-06	0.9875	2.933	0		1.0489	2.9441	4.41462e-05	0.96534	2.9011	3.42047e-05		1.9504	3.069	0	1.961	3.0129	0.000348432		1.9504	3.0478	0.00036914	1.9204	3.0246	0.000417537
0.96473	2.8505	1.65655e-05	0.98695	2.933	0		1.0489	2.9447	4.41462e-05	0.96474	2.9011	6.84111e-06		1.9504	3.0695	0	1.961	3.0134	0		1.9504	3.0484	0.00073828	1.9204	3.0252	0
0.96413	2.8505	2.48484e-05	0.9864	2.933	0		1.0489	2.9453	0	0.96414	2.9011	1.36818e-05		1.9504	3.07	0	1.961	3.014	0		1.9504	3.0489	0	1.9204	3.0257	0
0.96353	2.8505	4.14139e-05	0.98584	2.933	0		1.0489	2.9459	0	0.96354	2.9011	2.05229e-05		1.951	2.9849	0.00117	1.961	3.0145	0.000348432		1.9504	3.0495	0	1.9204	3.0263	0.000835073
0.96293	2.8505	3.31314e-05	0.98529	2.933	2.76797e-05		1.0489	2.9465	0	0.96294	2.9011	2.7364e-05		1.951	2.9854	0	1.961	3.0151	0		1.9504	3.05	0.00111	1.9204	3.0268	0
0.96233	2.8505	4.14139e-05	0.98474	2.933	1.38399e-05		1.0489	2.9471	4.41462e-05	0.96234	2.9011	2.7364e-05		1.951	2.986	0	1.961	3.0156	0		1.9504	3.0506	0	1.9204	3.0274	0
0.96173	2.8505	4.14139e-05	0.98419	2.933	2.76797e-05		1.0489	2.9477	4.41462e-05	0.96174	2.9011	1.36818e-05		1.951	2.9865	0	1.961	3.0162	0.000348432		1.9504	3.0511	0.00073828	1.9204	3.0279	0
0.96113	2.8505	1.65655e-05	0.98364	2.933	0		1.0489	2.9483	0	0.96113	2.9011	1.36818e-05		1.951	2.9871	0.000583431	1.961	3.0167	0		1.9504	3.0517	0.00036914	1.9204	3.0285	0
0.96052	2.8505	1.65655e-05	0.98308	2.933	4.15196e-05		1.0489	2.9489	4.41462e-05	0.96053	2.9011	2.05229e-05		1.951	2.9876	0	1.961	3.0173	0		1.9504	3.0522	0	1.9204	3.029	0
0.95992	2.8505	2.48484e-05	0.98253	2.933	1.38399e-05		1.0489	2.9495	2.20731e-05	0.95993	2.9011	1.36818e-05		1.951	2.9882	0	1.961	3.0178	0		1.9504	3.0528	0	1.9204	3.0296	0
0.95932	2.8505	1.65655e-05	0.98198	2.933	2.76797e-05		1.0489	2.9501	2.20731e-05	0.95933	2.9011	2.7364e-05		1.951	2.9887	0.000583431	1.961	3.0184	0		1.9504	3.0533	0	1.9204	3.0301	0
0.95872	2.8505	1.65655e-05	0.98143	2.933	0		1.0489	2.9507	0	0.95873	2.9011	4.78882e-05		1.951	2.9893	0	1.961	3.0189	0.000696864		1.9504	3.0539	0	1.9204	3.0307	0
0.95812	2.8505	2.48484e-05	0.98088	2.933	4.15196e-05		1.0489	2.9513	2.20731e-05	0.95813	2.9011	4.78882e-05		1.951	2.9898	0	1.961	3.0195	0.000348432		1.9504	3.0544	0.00036914	1.9204	3.0312	0
0.95752	2.8505	2.48484e-05	0.98032	2.933	4.15196e-05		1.0489	2.9519	2.20731e-05	0.95752	2.9011	4.78882e-05		1.951	2.9904	0.00117	1.961	3.02	0.000696864		1.9504	3.055	0.00036914	1.9204	3.0318	0
0.95692	2.8505	3.31314e-05	0.97977	2.933	1.38399e-05		1.0489	2.9525	4.41462e-05	0.95692	2.9011	3.42047e-05		1.951	2.9909	0.000583431	1.961	3.0206	0		1.9504	3.0555	0	1.9204	3.0323	0
0.95631	2.8505	5.79813e-05	0.97922	2.933	1.38399e-05		1.0489	2.9531	2.20731e-05	0.95632	2.9011	3.42047e-05		1.951	2.9915	0.000583431	1.961	3.0211	0.000348432		1.9504	3.0561	0	1.9204	3.0329	0.000417537
0.95571	2.8505	5.79813e-05	0.97867	2.933	2.76797e-05		1.0489	2.9537	2.20731e-05	0.95572	2.9011	2.7364e-05		1.951	2.992	0	1.961	3.0217	0		1.9504	3.0566	0	1.9204	3.0334	0
0.95511	2.8505	3.31314e-05	0.97812	2.933	0		1.0489	2.9543	2.20731e-05	0.95512	2.9011	2.7364e-05		1.951	2.9926	0.00117	1.961	3.0222	0.000348432		1.9504	3.0572	0.00073828	1.9204	3.034	0
0.95451	2.8505	3.31314e-05	0.97756	2.933	2.76797e-05		1.0489	2.9549	6.62193e-05	0.95452	2.9011	2.7364e-05		1.951	2.9931	0.00117	1.961	3.0228	0		1.9504	3.0577	0.00036914	1.9204	3.0345	0
0.95391	2.8505	1.65655e-05	0.97701	2.933	1.38399e-05		1.0489	2.9555	0	0.95392	2.9011	2.05229e-05		1.951	2.9937	0	1.961	3.0233	0		1.9504	3.0583	0.00036914	1.9204	3.0351	0
0.95331	2.8505	0	0.97646	2.933	1.38399e-05		1.0489	2.9561	4.41462e-05	0.95331	2.9011	3.42047e-05		1.951	2.9942	0.00117	1.961	3.0238	0		1.9504	3.0589	0.00036914	1.9204	3.0356	0
0.95271	2.8505	3.31314e-05	1.03662	2.9335	4.15196e-05		1.0489	2.9567	4.41462e-05	0.95271	2.9011	3.42047e-05		1.951	2.9948	0	1.961	3.0244	0		1.9504	3.0594	0.00036914	1.9204	3.0362	0
0.9521	2.8505	3.31314e-05	1.03612	2.9335	2.76797e-05		1.0489	2.9573	2.20731e-05	0.95211	2.9011	2.05229e-05		1.951	2.9953	0.000583431	1.961	3.0249	0		1.9504	3.06	0	1.9204	3.0367	0
0.9515	2.8505	0	1.03552	2.9335	1.38399e-05		1.0489	2.9579	0	0.95151	2.9011	2.7364e-05		1.951	2.9959	0.000583431	1.961	3.0255	0		1.9504	3.0605	0	1.9204	3.0373	0.000417537
0.9509	2.8505	1.65655e-05	1.03502	2.9335	4.15196e-05		1.0489	2.9585	0	0.95091	2.9011	2.05229e-05		1.951	2.9964	0.000583431	1.961	3.026	0.000348432		1.9504	3.0611	0.00036914	1.9204	3.0378	0
0.9503	2.8505	2.48484e-05	1.03442	2.9335	2.76797e-05		1.0489	2.9591	4.41462e-05	0.95031	2.9011	0		1.951	2.997	0.000583431	1.961	3.0266	0		1.9504	3.0616	0	1.9204	3.0384	0
0.9497	2.8505	1.65655e-05	1.03382	2.9335	2.76797e-05		1.0489	2.9597	0.000110366	0.94971	2.9011	6.84111e-06		1.951	2.9975	0	1.961	3.0271	0.000348432		1.9504	3.0622	0.00036914	1.9204	3.039	0.000417537
1.0501	2.8511	4.96968e-05	1.03332	2.9335	1.38399e-05		1.0489	2.9603	4.41462e-05	1.0501	2.9017	4.10458e-05		1.951	2.9981	0	1.961	3.0277	0		1.9504	3.0627	0	1.9204	3.0395	0.000417537
1.0495	2.8511	4.14139e-05	1.03272	2.9335	0		1.0489	2.9609	0	1.0495	2.9017	3.42047e-05		1.951	2.9986	0	1.961	3.0282	0		1.9504	3.0633	0.00036914	1.9204	3.0401	0
1.0489	2.8511	8.28297e-05	1.03222	2.9335	1.38399e-05		1.0489	2.9615	4.41462e-05	1.0489	2.9017	4.10458e-05		1.951	2.9992	0.00117	1.961	3.0288	0		1.9504	3.0638	0	1.9204	3.0406	0
1.0483	2.8511	9.11092e-05	1.03162	2.9335	0		1.0489	2.9621	0	1.0483	2.9017	6.15688e-05		1.951	2.9997	0	1.961	3.0293	0.000348432		1.9504	3.0644	0	1.9204	3.0412	0
1.0477	2.8511	8.28297e-05	1.03112	2.9335	1.38399e-05		1.0489	2.9627	4.41462e-05	1.0477	2.9017	6.15688e-05		1.951	3.0003	0.000583431	1.961	3.0299	0.000348432		1.9504	3.0649	0	1.9204	3.0417	0
1.0471	2.8511	5.79813e-05	1.03052	2.9335	5.53595e-05		1.0489	2.9633	6.62193e-05	1.0471	2.9017	6.84111e-05		1.951	3.0008	0.00117	1.961	3.0304	0		1.9504	3.0655	0	1.9204	3.0423	0
1.0465	2.8511	5.79813e-05	1.03002	2.9335	0		1.0489	2.9639	8.82924e-05	1.0465	2.9017	4.10458e-05		1.951	3.0014	0.00117	1.961	3.031	0		1.9504	3.066	0	1.9204	3.0428	0.000417537
1.0459	2.8511	5.79813e-05	1.02942	2.9335	0		1.0489	2.9645	0	1.0459	2.9017	4.10458e-05		1.951	3.0019	0	1.961	3.0315	0.000348432		1.9504	3.0666	0.00036914	1.9204	3.0434	0
1.0453	2.8511	4.96968e-05	1.02892	2.9335	1.38399e-05		1.0489	2.9651	4.41462e-05	1.0453	2.9017	5.47264e-05		1.951	3.0025	0.000583431	1.961	3.0321	0		1.9504	3.0671	0.00036914	1.9204	3.0439	0
1.0447	2.8511	5.79813e-05	1.02832	2.9335	2.76797e-05		1.0489	2.9657	2.20731e-05	1.0447	2.9017	4.78882e-05		1.951	3.003	0	1.961	3.0326	0.000348432		1.9504	3.0677	0.00036914	1.9204	3.0445	0.000835073
1.0441	2.8511	5.79813e-05	1.02782	2.9335	4.15196e-05		1.0489	2.9664	2.20731e-05	1.0441	2.9017	6.15688e-05		1.951	3.0036	0	1.961	3.0332	0.000348432		1.9504	3.0682	0.00036914	1.9204	3.045	0.000417537
1.0435	2.8511	5.79813e-05	1.02722	2.9335	0		1.0489	2.967	2.20731e-05	1.0435	2.9017	7.52494e-05		1.951	3.0041	0	1.961	3.0337	0		1.9504	3.0688	0	1.9204	3.0456	0
1.0429	2.8511	7.45453e-05	1.02672	2.9335	2.76797e-05		1.0489	2.9676	0	1.0429	2.9017	4.78882e-05		1.951	3.0047	0.000583431	1.961	3.0343	0.000348432		1.9504	3.0693	0	1.9204	3.0461	0
1.0423	2.8511	7.45453e-05	1.02612	2.9335	2.76797e-05		1.0489	2.9682	4.41462e-05	1.0423	2.9017	3.42047e-05		1.951	3.0052	0.000583431	1.961	3.0348	0		1.9504	3.0699	0.00036914	1.9204	3.0467	0
1.0417	2.8511	3.31314e-05	1.02562	2.9335	4.15196e-05		1.0489	2.9688	2.20731e-05	1.0417	2.9017	5.47264e-05		1.951	3.0058	0	1.961	3.0354	0.000348432		1.9504	3.0704	0.00036914	1.9204	3.0472	0
1.0411	2.8511	1.65655e-05	1.02502	2.9335	2.76797e-05		1.0489	2.9694	0	1.0411	2.9017	7.52494e-05		1.951	3.0063	0	1.961	3.0359	0.000348432		1.9504	3.071	0.00036914	1.9204	3.0478	0
1.0405	2.8511	3.31314e-05	1.02452	2.9335	0		1.0489	2.97	4.41462e-05	1.0405	2.9017	6.84111e-05		1.951	3.0069	0.000583431	1.961	3.0365	0		1.9504	3.0716	0.00111	1.9204	3.0483	0
1.0399	2.8511	4.96968e-05	1.02392	2.9335	1.38399e-05		1.0489	2.9706	0	1.0399	2.9017	3.42047e-05		1.951	3.0074	0.000583431	1.961	3.037	0		1.9504	3.0721	0.00073828	1.9204	3.0489	0
1.0393	2.8511	4.96968e-05	1.02342	2.9335	0		1.0489	2.9712	0	1.0393	2.9017	4.10458e-05		1.951	3.008	0	1.961	3.0376	0		1.9504	3.0727	0	1.9204	3.0494	0
1.0387	2.8511	4.14139e-05	1.02282	2.9335	1.38399e-05		1.0489	2.9718	4.41462e-05	1.0387	2.9017	7.52494e-05		1.951	3.0085	0	1.961	3.0381	0.000696864		1.9504	3.0732	0.00073828	1.9204	3.05	0
1.0381	2.8511	3.31314e-05	1.02232	2.9335	2.76797e-05		1.0489	2.9724	0	1.0381	2.9017	8.20917e-05		1.951	3.0091	0	1.961	3.0387	0		1.9504	3.0738	0.00036914	1.9204	3.0505	0.000835073
1.0375	2.8511	6.62608e-05	1.02172	2.9335	2.76797e-05		1.0489	2.973	2.20731e-05	1.0375	2.9017	4.10458e-05		1.951	3.0096	0.000583431	1.961	3.0392	0.000696864		1.9504	3.0743	0	1.9204	3.0511	0
1.0369	2.8511	6.62608e-05	1.02122	2.9335	5.53595e-05		1.0489	2.9736	6.62193e-05	1.0369	2.9017	3.42047e-05		1.951	3.0102	0	1.961	3.0398	0		1.9504	3.0749	0.00036914	1.9204	3.0516	0.00125
1.0363	2.8511	4.14139e-05	1.02062	2.9335	1.38399e-05		1.0489	2.9742	4.41462e-05	1.0363	2.9017	4.10458e-05		1.951	3.0107	0.00117	1.961	3.0403	0.000348432		1.9504	3.0754	0.00036914	1.9204	3.0522	0
1.0357	2.8511	4.96968e-05	1.02002	2.9335	2.76797e-05		1.0489	2.9748	2.20731e-05	1.0357	2.9017	3.42047e-05		1.951	3.0113	0.000583431	1.961	3.0409	0.000348432		1.9504	3.076	0	1.9204	3.0527	0
1.0351	2.8511	7.45453e-05	1.01952	2.9335	0		1.0489	2.9754	4.41462e-05	1.0351	2.9017	6.15688e-05		1.951	3.0118	0.000583431	1.961	3.0414	0		1.9504	3.0765	0	1.9204	3.0533	0
1.0345	2.8511	8.28297e-05	1.01892	2.9335	0		1.0489	2.976	2.20731e-05	1.0345	2.9017	0.000109457		1.951	3.0124	0.000583431	1.961	3.042	0		1.9504	3.0771	0	1.9204	3.0539	0.000835073
1.0339	2.8511	4.14139e-05	1.01842	2.9335	0		1.0489	2.9766	4.41462e-05	1.0339	2.9017	8.8934e-05		1.951	3.0129	0	1.961	3.0425	0.000696864		1.9504	3.0776	0	1.9204	3.0544	0
1.0333	2.8511	1.65655e-05	1.01782	2.9335	2.76797e-05		1.0489	2.9772	4.41462e-05	1.0333	2.9017	4.10458e-05		1.951	3.0135	0	1.961	3.0431	0		1.9504	3.0782	0.00036914	1.9204	3.055	0.000417537
1.0327	2.8511	4.14139e-05	1.01732	2.9335	1.38399e-05		1.0489	2.9778	4.41462e-05	1.0327	2.9017	4.10458e-05		1.951	3.014	0.000583431	1.961	3.0436	0		1.9504	3.0787	0	1.9204	3.0555	0
1.0321	2.8511	4.14139e-05	1.01672	2.9335	1.38399e-05		1.0489	2.9784	6.62193e-05	1.0321	2.9017	7.52494e-05		1.951	3.0146	0.000583431	1.961	3.0442	0.000348432		1.9504	3.0793	0.00036914	1.9204	3.0561	0.000417537
1.0315	2.8511	3.31314e-05	1.01622	2.9335	0		1.0489	2.979	4.41462e-05	1.0315	2.9017	7.52494e-05		1.951	3.0151	0.00117	1.961	3.0447	0.000696864		1.9504	3.0798	0.00036914	1.9204	3.0566	0.000417537
1.0309	2.8511	4.14139e-05	1.01562	2.9335	1.38399e-05		1.0489	2.9796	6.62193e-05	1.0309	2.9017	4.10458e-05		1.951	3.0157	0.000583431	1.961	3.0452	0		1.9504	3.0804	0.00073828	1.9204	3.0572	0.000417537
1.0303	2.8511	4.14139e-05	1.01512	2.9335	0		1.0489	2.9802	4.41462e-05	1.0303	2.9017	4.78882e-05		1.951	3.0162	0	1.961	3.0458	0.000348432		1.9504	3.0809	0	1.9204	3.0577	0
1.0297	2.8511	7.45453e-05	1.01452	2.9335	1.38399e-05		1.0489	2.9808	0	1.0297	2.9017	4.78882e-05		1.951	3.0168	0	1.961	3.0463	0.000348432		1.9504	3.0815	0.00036914	1.9204	3.0583	0.000417537
1.0291	2.8511	8.28297e-05	1.01402	2.9335	4.15196e-05		1.0489	2.9814	4.41462e-05	1.0291	2.9017	3.42047e-05		1.951	3.0173	0.000583431	1.961	3.0469	0.00139		1.9504	3.082	0	1.9204	3.0588	0.000417537
1.0285	2.8511	4.96968e-05	1.01342	2.9335	2.76797e-05		1.0489	2.982	0	1.0285	2.9017	3.42047e-05		1.951	3.0179	0	1.961	3.0474	0.000348432		1.951	2.9799	0	1.9204	3.0594	0.000835073
1.0279	2.8511	5.79813e-05	1.01292	2.9335	2.76797e-05		1.0489	2.9826	6.62193e-05	1.0279	2.9017	4.10458e-05		1.951	3.0184	0	1.961	3.048	0		1.951	2.9804	0	1.9204	3.0599	0
1.0273	2.8511	7.45453e-05	1.01232	2.9335	2.76797e-05		1.0489	2.9832	4.41462e-05	1.0273	2.9017	5.47264e-05		1.951	3.019	0	1.961	3.0485	0		1.951	2.981	0.00036914	1.9204	3.0605	0.000417537
1.0267	2.8511	5.79813e-05	1.01182	2.9335	0		1.0489	2.9838	0	1.0267	2.9017	5.47264e-05		1.951	3.0195	0.000583431	1.961	3.0491	0		1.951	2.9815	0	1.9204	3.061	0
1.0261	2.8511	3.31314e-05	1.01122	2.9335	2.76797e-05		1.0489	2.9844	6.62193e-05	1.0261	2.9017	6.15688e-05		1.951	3.0201	0	1.961	3.0496	0		1.951	2.9821	0	1.9204	3.0616	0.000835073
1.0255	2.8511	2.48484e-05	1.01072	2.9335	2.76797e-05		1.0489	2.985	2.20731e-05	1.0255	2.9017	6.84111e-05		1.951	3.0206	0.000583431	1.961	3.0502	0.000348432		1.951	2.9827	0.00036914	1.9204	3.0621	0
1.0249	2.8511	2.48484e-05	1.01012	2.9335	0		1.0489	2.9856	2.20731e-05	1.0249	2.9017	5.47264e-05		1.951	3.0212	0.000583431	1.961	3.0507	0		1.951	2.9832	0	1.9204	3.0627	0
1.0243	2.8511	2.48484e-05	1.00962	2.9335	1.38399e-05		1.0489	2.9862	0	1.0243	2.9017	5.47264e-05		1.951	3.0217	0.00117	1.961	3.0513	0		1.951	2.9838	0.00036914	1.9204	3.0632	0.000417537
1.0237	2.8511	3.31314e-05	1.00902	2.9335	2.76797e-05		1.0489	2.9868	0	1.0237	2.9017	7.52494e-05		1.951	3.0223	0	1.961	3.0518	0.000348432		1.951	2.9843	0	1.9204	3.0638	0
1.0231	2.8511	7.45453e-05	1.00852	2.9335	6.91994e-05		1.0489	2.9874	8.82924e-05	1.0231	2.9017	4.78882e-05		1.951	3.0228	0.000583431	1.961	3.0524	0.000348432		1.951	2.9849	0.00073828	1.9204	3.0643	0.000417537
1.0225	2.8511	7.45453e-05	1.00792	2.9335	9.68791e-05		1.0489	2.988	2.20731e-05	1.0225	2.9017	2.7364e-05		1.951	3.0233	0.00117	1.961	3.0529	0		1.951	2.9854	0	1.9204	3.0649	0.00125
1.0219	2.8511	3.31314e-05	1.00742	2.9335	4.15196e-05		1.0489	2.9886	2.20731e-05	1.0219	2.9017	3.42047e-05		1.951	3.0239	0.000583431	1.961	3.0535	0		1.951	2.986	0	1.9204	3.0654	0.000417537
1.0213	2.8511	2.48484e-05	1.00682	2.9335	0		1.0489	2.9892	4.41462e-05	1.0213	2.9017	2.05229e-05		1.951	3.0244	0	1.961	3.054	0		1.951	2.9865	0.00036914	1.9204	3.066	0.000835073
1.0207	2.8511	2.48484e-05	1.00627	2.9335	0		1.0489	2.9898	4.41462e-05	1.0207	2.9017	3.42047e-05		1.951	3.025	0	1.961	3.0546	0.000348432		1.951	2.9871	0.00036914	1.9204	3.0665	0
1.0201	2.8511	4.14139e-05	1.00572	2.9335	0		1.0489	2.9904	2.20731e-05	1.0201	2.9017	3.42047e-05		1.951	3.0255	0.000583431	1.961	3.0551	0.000348432		1.951	2.9876	0.00036914	1.9204	3.0671	0.000417537
1.0195	2.8511	2.48484e-05	1.00516	2.9335	0		1.0489	2.991	2.20731e-05	1.0195	2.9017	3.42047e-05		1.951	3.0261	0.000583431	1.9615	2.9849	0		1.951	2.9882	0	1.9204	3.0677	0
1.0189	2.8511	4.14139e-05	1.00461	2.9335	1.38399e-05		1.0489	2.9916	0	1.0189	2.9017	4.10458e-05		1.951	3.0266	0	1.9615	2.9854	0		1.951	2.9887	0.00258	1.9204	3.0682	0
1.0183	2.8511	4.96968e-05	1.00406	2.9335	1.38399e-05		1.0489	2.9922	8.82924e-05	1.0183	2.9017	4.78882e-05		1.951	3.0272	0	1.9615	2.986	0		1.951	2.9893	0.00036914	1.9204	3.0688	0.000835073
1.0177	2.8511	2.48484e-05	1.00351	2.9335	4.15196e-05		1.0489	2.9928	2.20731e-05	1.0177	2.9017	6.84111e-05		1.951	3.0277	0.000583431	1.9615	2.9865	0.000348432		1.951	2.9898	0	1.9204	3.0693	0
1.0171	2.8511	3.31314e-05	1.00296	2.9335	2.76797e-05		1.0489	2.9934	4.41462e-05	1.0171	2.9017	6.15688e-05		1.951	3.0283	0.00175	1.9615	2.9871	0		1.951	2.9904	0	1.9204	3.0699	0.000835073
1.0165	2.8511	4.96968e-05	1.0024	2.9335	1.38399e-05		1.0489	2.994	2.20731e-05	1.0165	2.9017	6.15688e-05		1.951	3.0288	0.000583431	1.9615	2.9876	0.000348432		1.951	2.9909	0.00036914	1.9204	3.0704	0
1.0159	2.8511	3.31314e-05	1.00185	2.9335	0		1.0489	2.9946	0	1.0159	2.9017	6.15688e-05		1.951	3.0294	0	1.9615	2.9882	0		1.951	2.9915	0.00036914	1.9204	3.071	0.000835073
1.0153	2.8511	1.65655e-05	1.0013	2.9335	4.15196e-05		1.0489	2.9952	2.20731e-05	1.0153	2.9017	5.47264e-05		1.951	3.0299	0	1.9615	2.9887	0		1.951	2.992	0.00036914	1.9204	3.0715	0
1.0147	2.8511	4.96968e-05	1.00075	2.9335	6.91994e-05		1.0489	2.9958	6.62193e-05	1.0147	2.9017	5.47264e-05		1.951	3.0305	0.00117	1.9615	2.9893	0		1.951	2.9926	0	1.9204	3.0721	0.000835073
1.0141	2.8511	3.31314e-05	1.0002	2.9335	2.76797e-05		1.0489	2.9964	6.62193e-05	1.0141	2.9017	4.10458e-05		1.951	3.031	0.000583431	1.9615	2.9898	0		1.951	2.9931	0	1.9204	3.0726	0.000417537
1.0135	2.8511	4.14139e-05	0.99964	2.9335	2.76797e-05		1.0489	2.997	2.20731e-05	1.0135	2.9017	4.78882e-05		1.951	3.0316	0.00233	1.9615	2.9904	0		1.951	2.9937	0	1.9204	3.0732	0.000835073
1.0129	2.8511	7.45453e-05	0.99909	2.9335	4.15196e-05		1.0489	2.9976	2.20731e-05	1.0129	2.9017	4.78882e-05		1.951	3.0321	0	1.9615	2.9909	0.000348432		1.951	2.9942	0	1.9204	3.0737	0.000835073
1.0122	2.8511	5.79813e-05	0.99854	2.9335	1.38399e-05		1.0489	2.9982	6.62193e-05	1.0123	2.9017	2.05229e-05		1.951	3.0327	0	1.9615	2.9915	0.000696864		1.951	2.9948	0	1.9204	3.0743	0
1.0116	2.8511	3.31314e-05	0.99799	2.9335	1.38399e-05		1.0489	2.9988	6.62193e-05	1.0117	2.9017	2.7364e-05		1.951	3.0332	0	1.9615	2.992	0		1.951	2.9954	0.00073828	1.9204	3.0748	0
1.011	2.8511	2.48484e-05	0.99744	2.9335	1.38399e-05		1.0489	2.9994	2.20731e-05	1.0111	2.9017	6.15688e-05		1.951	3.0338	0	1.9615	2.9926	0.000348432		1.951	2.9959	0.00073828	1.9204	3.0754	0.000417537
1.0104	2.8511	4.96968e-05	0.99688	2.9335	2.76797e-05		1.0489	3	2.20731e-05	1.0105	2.9017	3.42047e-05		1.951	3.0343	0	1.9615	2.9931	0.000348432		1.951	2.9965	0.00036914	1.9204	3.0759	0.000417537
1.0098	2.8511	5.79813e-05	0.99633	2.9335	1.38399e-05		1.0489	3.0006	2.20731e-05	1.0099	2.9017	1.36818e-05		1.951	3.0349	0.000583431	1.9615	2.9937	0.000348432		1.951	2.997	0.00073828	1.9204	3.0765	0
1.0092	2.8511	4.14139e-05	0.99578	2.9335	8.30392e-05		1.0489	3.0012	2.20731e-05	1.0092	2.9017	2.05229e-05		1.951	3.0354	0.000583431	1.9615	2.9942	0		1.951	2.9976	0.00073828	1.9204	3.077	0.000417537
1.0086	2.8511	2.48484e-05	0.99523	2.9335	4.15196e-05		1.0489	3.0018	0	1.0086	2.9017	1.36818e-05		1.951	3.036	0.000583431	1.9615	2.9948	0		1.951	2.9981	0	1.9204	3.0776	0
1.008	2.8511	4.14139e-05	0.99468	2.9335	4.15196e-05		1.0489	3.0024	0	1.008	2.9017	3.42047e-05		1.951	3.0365	0	1.9615	2.9953	0		1.951	2.9987	0.00036914	1.9204	3.0781	0
1.0074	2.8511	8.28297e-05	0.99412	2.9335	1.38399e-05		1.0489	3.003	2.20731e-05	1.0074	2.9017	6.84111e-05		1.951	3.0371	0.00117	1.9615	2.9959	0		1.951	2.9992	0.00036914	1.9204	3.0787	0
1.0068	2.8511	5.79813e-05	0.99357	2.9335	2.76797e-05		1.0489	3.0036	4.41462e-05	1.0068	2.9017	6.15688e-05		1.951	3.0376	0	1.9615	2.9964	0		1.951	2.9998	0	1.9204	3.0792	0
1.0062	2.8511	2.48484e-05	0.99302	2.9335	1.38399e-05		1.0489	3.0043	4.41462e-05	1.0062	2.9017	8.20917e-05		1.951	3.0382	0.000583431	1.9615	2.997	0.000348432		1.951	3.0003	0	1.9204	3.0798	0.000417537
1.0056	2.8511	1.65655e-05	0.99247	2.9335	1.38399e-05		1.0489	3.0049	2.20731e-05	1.0056	2.9017	8.8934e-05		1.951	3.0387	0	1.9615	2.9975	0		1.951	3.0009	0	1.9204	3.0803	0.000417537
1.005	2.8511	1.65655e-05	0.99192	2.9335	2.76797e-05		1.0489	3.0055	2.20731e-05	1.005	2.9017	4.78882e-05		1.951	3.0393	0	1.9615	2.9981	0.000348432		1.951	3.0014	0.00036914	1.9204	3.0809	0.000417537
1.0044	2.8511	4.96968e-05	0.99136	2.9335	6.91994e-05		1.0489	3.0061	0	1.0044	2.9017	6.15688e-05		1.951	3.0398	0.000583431	1.9615	2.9986	0		1.951	3.002	0	1.9204	3.0815	0
1.0038	2.8511	5.79813e-05	0.99081	2.9335	4.15196e-05		1.0489	3.0067	2.20731e-05	1.0038	2.9017	4.78882e-05		1.951	3.0404	0	1.9615	2.9992	0		1.951	3.0025	0	1.9204	3.082	0
1.0032	2.8511	4.14139e-05	0.99026	2.9335	0		1.0489	3.0073	6.62193e-05	1.0032	2.9017	5.47264e-05		1.951	3.0409	0.000583431	1.9615	2.9997	0		1.951	3.0031	0	1.9204	3.0826	0
1.0026	2.8511	2.48484e-05	0.98971	2.9335	1.38399e-05		1.0489	3.0079	2.20731e-05	1.0026	2.9017	6.84111e-05		1.951	3.0415	0.00117	1.9615	3.0003	0		1.951	3.0036	0	1.9204	3.0831	0
1.002	2.8511	2.48484e-05	0.98916	2.9335	2.76797e-05		1.0489	3.0085	2.20731e-05	1.002	2.9017	3.42047e-05		1.951	3.042	0.000583431	1.9615	3.0008	0.000348432		1.951	3.0042	0.00036914	1.9204	3.0837	0.000417537
1.0014	2.8511	2.48484e-05	0.9886	2.9335	5.53595e-05		1.0489	3.0091	4.41462e-05	1.0014	2.9017	2.7364e-05		1.951	3.0426	0.000583431	1.9615	3.0014	0		1.951	3.0047	0	1.9204	3.0842	0
1.0008	2.8511	8.28297e-06	0.98805	2.9335	4.15196e-05		1.0489	3.0097	6.62193e-05	1.0008	2.9017	6.15688e-05		1.951	3.0431	0.00117	1.9615	3.0019	0.000696864		1.951	3.0053	0	1.9204	3.0848	0.000835073
1.0002	2.8511	3.31314e-05	0.9875	2.9335	2.76797e-05		1.0489	3.0103	4.41462e-05	1.0002	2.9017	6.84111e-05		1.951	3.0437	0.000583431	1.9615	3.0024	0.000348432		1.951	3.0058	0	1.9204	3.0853	0.000417537
0.99962	2.8511	4.96968e-05	0.98695	2.9335	2.76797e-05		1.0489	3.0109	2.20731e-05	0.99963	2.9017	4.78882e-05		1.951	3.0442	0.000583431	1.9615	3.003	0.000348432		1.951	3.0064	0	1.9204	3.0859	0.000417537
0.99902	2.8511	3.31314e-05	0.9864	2.9335	0		1.0489	3.0115	0	0.99903	2.9017	6.15688e-05		1.951	3.0448	0	1.9615	3.0035	0.000348432		1.951	3.0069	0	1.9204	3.0864	0
0.99842	2.8511	4.14139e-05	0.98584	2.9335	1.38399e-05		1.0489	3.0121	0	0.99842	2.9017	4.78882e-05		1.951	3.0453	0	1.9615	3.0041	0.000348432		1.951	3.0075	0	1.9204	3.087	0
0.99781	2.8511	3.31314e-05	0.98529	2.9335	4.15196e-05		1.0489	3.0127	0	0.99782	2.9017	5.47264e-05		1.951	3.0459	0.000583431	1.9615	3.0046	0.000348432		1.951	3.0081	0	1.9204	3.0875	0.000835073
0.99721	2.8511	2.48484e-05	0.98474	2.9335	2.76797e-05		1.0489	3.0133	0	0.99722	2.9017	8.20917e-05		1.951	3.0464	0	1.9615	3.0052	0		1.951	3.0086	0	1.9204	3.0881	0.000835073
0.99661	2.8511	1.65655e-05	0.98419	2.9335	2.76797e-05		1.0489	3.0139	0.000132439	0.99662	2.9017	4.78882e-05		1.951	3.047	0.000583431	1.9615	3.0057	0		1.951	3.0092	0	1.9204	3.0886	0.000417537
0.99601	2.8511	2.48484e-05	0.98364	2.9335	0		1.0489	3.0145	2.20731e-05	0.99602	2.9017	5.47264e-05		1.951	3.0475	0.000583431	1.9615	3.0063	0		1.951	3.0097	0.00073828	1.9204	3.0892	0.000417537
0.99541	2.8511	6.62608e-05	0.98308	2.9335	0		1.0489	3.0151	2.20731e-05	0.99542	2.9017	6.84111e-05		1.951	3.0481	0	1.9615	3.0068	0.000348432		1.951	3.0103	0	1.9204	3.0897	0.000417537
0.99481	2.8511	5.79813e-05	0.98253	2.9335	2.76797e-05		1.0489	3.0157	2.20731e-05	0.99482	2.9017	4.10458e-05		1.951	3.0486	0	1.9615	3.0074	0.000348432		1.951	3.0108	0.00073828	1.9204	3.0903	0.000835073
0.99421	2.8511	4.14139e-05	0.98198	2.9335	2.76797e-05		1.0489	3.0163	6.62193e-05	0.99421	2.9017	3.42047e-05		1.951	3.0492	0	1.9615	3.0079	0.000348432		1.951	3.0114	0.00111	1.9204	3.0908	0.000417537
0.9936	2.8511	4.14139e-05	0.98143	2.9335	0		1.0489	3.0169	4.41462e-05	0.99361	2.9017	4.78882e-05		1.951	3.0497	0	1.9615	3.0085	0		1.951	3.0119	0	1.9204	3.0914	0.000835073
0.993	2.8511	2.48484e-05	0.98088	2.9335	1.38399e-05		1.0489	3.0175	0	0.99301	2.9017	8.20917e-05		1.951	3.0503	0	1.9615	3.009	0.000348432		1.951	3.0125	0	1.9204	3.0919	0.00167
0.9924	2.8511	1.65655e-05	0.98032	2.9335	0		1.0489	3.0181	0	0.99241	2.9017	7.52494e-05		1.951	3.0508	0	1.9615	3.0096	0		1.951	3.013	0	1.9204	3.0925	0.000417537
0.9918	2.8511	8.28297e-06	0.97977	2.9335	2.76797e-05		1.0489	3.0187	0	0.99181	2.9017	7.52494e-05		1.951	3.0514	0	1.9615	3.0101	0.000348432		1.951	3.0136	0.00036914	1.9204	3.093	0.000417537
0.9912	2.8511	0	0.97922	2.9335	1.38399e-05		1.0489	3.0193	6.62193e-05	0.99121	2.9017	4.78882e-05		1.951	3.0519	0	1.9615	3.0107	0		1.951	3.0141	0.00036914	1.9204	3.0936	0.000417537
0.9906	2.8511	5.79813e-05	0.97867	2.9335	4.15196e-05		1.0489	3.0199	4.41462e-05	0.9906	2.9017	4.10458e-05		1.951	3.0525	0.000583431	1.9615	3.0112	0		1.951	3.0147	0.00073828	1.9204	3.0941	0.000417537
0.98999	2.8511	0.000115958	0.97812	2.9335	1.38399e-05		1.0489	3.0205	4.41462e-05	0.99	2.9017	6.84111e-05		1.951	3.053	0.00117	1.9615	3.0118	0		1.951	3.0152	0	1.9204	3.0947	0.000417537
0.98939	2.8511	7.45453e-05	0.97756	2.9335	1.38399e-05		1.0489	3.0211	0	0.9894	2.9017	3.42047e-05		1.951	3.0536	0	1.9615	3.0123	0		1.951	3.0158	0	1.9204	3.0953	0.000835073
0.98879	2.8511	4.14139e-05	0.97701	2.9335	5.53595e-05		1.0489	3.0217	2.20731e-05	0.9888	2.9017	3.42047e-05		1.951	3.0541	0.000583431	1.9615	3.0129	0		1.951	3.0163	0.00036914	1.9204	3.0958	0
0.98819	2.8511	4.14139e-05	0.97646	2.9335	1.38399e-05		1.0489	3.0223	0	0.9882	2.9017	5.47264e-05		1.951	3.0547	0.00175	1.9615	3.0134	0		1.951	3.0169	0	1.9204	3.0964	0
0.98759	2.8511	4.14139e-05	1.03662	2.9341	2.76797e-05		1.0489	3.0229	4.41462e-05	0.9876	2.9017	6.15688e-05		1.951	3.0552	0	1.9615	3.014	0.000696864		1.951	3.0174	0	1.9204	3.0969	0.000417537
0.98699	2.8511	4.96968e-05	1.03612	2.9341	2.76797e-05		1.0489	3.0235	0	0.987	2.9017	0.000102615		1.951	3.0558	0.000583431	1.9615	3.0145	0.000348432		1.951	3.018	0	1.9204	3.0975	0.000417537
0.98639	2.8511	4.96968e-05	1.03552	2.9341	2.76797e-05		1.0489	3.0241	0.000110366	0.98639	2.9017	0.000109457		1.951	3.0563	0.000583431	1.9615	3.0151	0.000348432		1.951	3.0185	0.00036914	1.9204	3.098	0
0.98578	2.8511	4.14139e-05	1.03502	2.9341	0		1.0489	3.0247	0	0.98579	2.9017	7.52494e-05		1.951	3.0569	0.000583431	1.9615	3.0156	0		1.951	3.0191	0.00036914	1.9204	3.0986	0
0.98518	2.8511	4.14139e-05	1.03442	2.9341	1.38399e-05		1.0489	3.0253	2.20731e-05	0.98519	2.9017	4.10458e-05		1.951	3.0574	0.00175	1.9615	3.0162	0.000348432		1.951	3.0196	0.00036914	1.9204	3.0991	0
0.98458	2.8511	4.14139e-05	1.03382	2.9341	1.38399e-05		1.0489	3.0259	2.20731e-05	0.98459	2.9017	2.7364e-05		1.951	3.058	0	1.9615	3.0167	0		1.951	3.0202	0.00036914	1.9204	3.0997	0.000417537
0.98398	2.8511	3.31314e-05	1.03332	2.9341	2.76797e-05		1.0489	3.0265	4.41462e-05	0.98399	2.9017	6.15688e-05		1.951	3.0585	0	1.9615	3.0173	0.000696864		1.951	3.0208	0.00036914	1.9204	3.1002	0.000417537
0.98338	2.8511	8.28297e-05	1.03272	2.9341	1.38399e-05		1.0489	3.0271	2.20731e-05	0.98339	2.9017	5.47264e-05		1.951	3.0591	0	1.9615	3.0178	0		1.951	3.0213	0	1.9204	3.1008	0.000417537
0.98278	2.8511	9.11092e-05	1.03222	2.9341	0		1.0489	3.0277	8.82924e-05	0.98279	2.9017	2.7364e-05		1.951	3.0596	0	1.9615	3.0184	0.000348432		1.951	3.0219	0	1.9204	3.1013	0.00125
0.98218	2.8511	5.79813e-05	1.03162	2.9341	0		1.0489	3.0283	8.82924e-05	0.98218	2.9017	4.78882e-05		1.951	3.0602	0.000583431	1.9615	3.0189	0.000348432		1.951	3.0224	0	1.9204	3.1019	0.000417537
0.98157	2.8511	4.96968e-05	1.03112	2.9341	1.38399e-05		1.0489	3.0289	4.41462e-05	0.98158	2.9017	7.52494e-05		1.951	3.0607	0.00117	1.9615	3.0195	0		1.951	3.023	0	1.9204	3.1024	0.000835073
0.98097	2.8511	3.31314e-05	1.03052	2.9341	2.76797e-05		1.0489	3.0295	4.41462e-05	0.98098	2.9017	8.20917e-05		1.951	3.0613	0	1.9615	3.02	0.000348432		1.951	3.0235	0	1.9204	3.103	0
0.98037	2.8511	2.48484e-05	1.03002	2.9341	2.76797e-05		1.0489	3.0301	2.20731e-05	0.98038	2.9017	5.47264e-05		1.951	3.0618	0.00117	1.9615	3.0206	0.000348432		1.951	3.0241	0.00036914	1.9204	3.1035	0.000835073
0.97977	2.8511	4.96968e-05	1.02942	2.9341	5.53595e-05		1.0483	2.9399	2.20731e-05	0.97978	2.9017	4.78882e-05		1.951	3.0624	0	1.9615	3.0211	0		1.951	3.0246	0	1.9204	3.1041	0
0.97917	2.8511	7.45453e-05	1.02892	2.9341	2.76797e-05		1.0483	2.9405	6.62193e-05	0.97918	2.9017	4.78882e-05		1.951	3.0629	0.000583431	1.9615	3.0217	0		1.951	3.0252	0	1.9204	3.1046	0.000417537
0.97857	2.8511	5.79813e-05	1.02832	2.9341	2.76797e-05		1.0483	2.9411	6.62193e-05	0.97858	2.9017	4.10458e-05		1.951	3.0635	0	1.9615	3.0222	0		1.951	3.0257	0	1.9204	3.1052	0
0.97797	2.8511	4.14139e-05	1.02782	2.9341	0		1.0483	2.9417	0	0.97797	2.9017	4.78882e-05		1.951	3.064	0	1.9615	3.0228	0.000348432		1.951	3.0263	0.00036914	1.921	2.9799	0
0.97736	2.8511	5.79813e-05	1.02722	2.9341	0		1.0483	2.9423	4.41462e-05	0.97737	2.9017	5.47264e-05		1.951	3.0646	0	1.9615	3.0233	0.000348432		1.951	3.0268	0.00111	1.921	2.9804	0
0.97676	2.8511	5.79813e-05	1.02672	2.9341	1.38399e-05		1.0483	2.9429	4.41462e-05	0.97677	2.9017	4.10458e-05		1.951	3.0651	0.00117	1.9615	3.0238	0		1.951	3.0274	0.00073828	1.921	2.981	0.000417537
0.97616	2.8511	4.14139e-05	1.02612	2.9341	2.76797e-05		1.0483	2.9435	0.000110366	0.97617	2.9017	6.84111e-05		1.951	3.0657	0	1.9615	3.0244	0		1.951	3.0279	0.00036914	1.921	2.9815	0
0.97556	2.8511	8.28297e-05	1.02562	2.9341	4.15196e-05		1.0483	2.9441	2.20731e-05	0.97557	2.9017	8.20917e-05		1.951	3.0662	0	1.9615	3.0249	0.000348432		1.951	3.0285	0.00036914	1.921	2.9821	0
0.97496	2.8511	7.45453e-05	1.02502	2.9341	0		1.0483	2.9447	0	0.97497	2.9017	4.10458e-05		1.951	3.0668	0	1.9615	3.0255	0.000696864		1.951	3.029	0.00036914	1.921	2.9826	0.000417537
0.97436	2.8511	3.31314e-05	1.02452	2.9341	1.38399e-05		1.0483	2.9453	4.41462e-05	0.97437	2.9017	3.42047e-05		1.951	3.0673	0.00117	1.9615	3.026	0		1.951	3.0296	0.00036914	1.921	2.9832	0.000417537
0.97376	2.8511	4.96968e-05	1.02392	2.9341	4.15196e-05		1.0483	2.9459	2.20731e-05	0.97376	2.9017	3.42047e-05		1.951	3.0679	0	1.9615	3.0266	0.000348432		1.951	3.0301	0	1.921	2.9838	0
0.97315	2.8511	7.45453e-05	1.02342	2.9341	1.38399e-05		1.0483	2.9465	2.20731e-05	0.97316	2.9017	3.42047e-05		1.951	3.0684	0	1.9615	3.0271	0		1.951	3.0307	0.00036914	1.921	2.9843	0.000417537
0.97255	2.8511	5.79813e-05	1.02282	2.9341	1.38399e-05		1.0483	2.9471	4.41462e-05	0.97256	2.9017	4.78882e-05		1.951	3.069	0.000583431	1.9615	3.0277	0.000696864		1.951	3.0312	0	1.921	2.9849	0.000835073
0.97195	2.8511	4.14139e-05	1.02232	2.9341	0		1.0483	2.9477	2.20731e-05	0.97196	2.9017	6.15688e-05		1.951	3.0695	0.000583431	1.9615	3.0282	0		1.951	3.0318	0	1.921	2.9854	0.00125
0.97135	2.8511	5.79813e-05	1.02172	2.9341	2.76797e-05		1.0483	2.9483	0	0.97136	2.9017	6.84111e-05		1.951	3.07	0.000583431	1.9615	3.0288	0.000348432		1.951	3.0323	0.00036914	1.921	2.986	0
0.97075	2.8511	5.79813e-05	1.02122	2.9341	1.38399e-05		1.0483	2.9489	2.20731e-05	0.97076	2.9017	7.52494e-05		1.9515	2.9849	0.000583431	1.9615	3.0293	0		1.951	3.0329	0.00036914	1.921	2.9865	0
0.97015	2.8511	4.96968e-05	1.02062	2.9341	0		1.0483	2.9495	4.41462e-05	0.97016	2.9017	4.78882e-05		1.9515	2.9854	0	1.9615	3.0299	0		1.951	3.0335	0	1.921	2.9871	0.000417537
0.96955	2.8511	4.96968e-05	1.02002	2.9341	1.38399e-05		1.0483	2.9501	2.20731e-05	0.96955	2.9017	3.42047e-05		1.9515	2.986	0	1.9615	3.0304	0.000348432		1.951	3.034	0	1.921	2.9876	0
0.96894	2.8511	4.14139e-05	1.01952	2.9341	5.53595e-05		1.0483	2.9507	2.20731e-05	0.96895	2.9017	5.47264e-05		1.9515	2.9865	0.00175	1.9615	3.031	0.000348432		1.951	3.0346	0	1.921	2.9882	0.00167
0.96834	2.8511	5.79813e-05	1.01892	2.9341	1.38399e-05		1.0483	2.9513	0	0.96835	2.9017	8.20917e-05		1.9515	2.9871	0	1.9615	3.0315	0.000696864		1.951	3.0351	0.00036914	1.921	2.9887	0
0.96774	2.8511	5.79813e-05	1.01842	2.9341	1.38399e-05		1.0483	2.9519	4.41462e-05	0.96775	2.9017	6.15688e-05		1.9515	2.9876	0	1.9615	3.0321	0		1.951	3.0357	0	1.921	2.9893	0
0.96714	2.8511	2.48484e-05	1.01782	2.9341	2.76797e-05		1.0483	2.9525	2.20731e-05	0.96715	2.9017	2.7364e-05		1.9515	2.9882	0	1.9615	3.0326	0.000348432		1.951	3.0362	0	1.921	2.9898	0.000417537
0.96654	2.8511	1.65655e-05	1.01732	2.9341	1.38399e-05		1.0483	2.9531	0	0.96655	2.9017	4.10458e-05		1.9515	2.9887	0.000583431	1.9615	3.0332	0		1.951	3.0368	0	1.921	2.9904	0
0.96594	2.8511	2.48484e-05	1.01672	2.9341	4.15196e-05		1.0483	2.9537	0.000110366	0.96595	2.9017	6.15688e-05		1.9515	2.9893	0.000583431	1.9615	3.0337	0.000348432		1.951	3.0373	0.00073828	1.921	2.9909	0.000417537
0.96534	2.8511	2.48484e-05	1.01622	2.9341	1.38399e-05		1.0483	2.9543	4.41462e-05	0.96534	2.9017	6.84111e-05		1.9515	2.9898	0	1.9615	3.0343	0.000348432		1.951	3.0379	0	1.921	2.9915	0.000417537
0.96473	2.8511	3.31314e-05	1.01562	2.9341	4.15196e-05		1.0483	2.9549	4.41462e-05	0.96474	2.9017	6.84111e-05		1.9515	2.9904	0.00175	1.9615	3.0348	0		1.951	3.0384	0	1.921	2.992	0
0.96413	2.8511	5.79813e-05	1.01512	2.9341	1.38399e-05		1.0483	2.9555	0	0.96414	2.9017	6.15688e-05		1.9515	2.9909	0	1.9615	3.0354	0		1.951	3.039	0.00073828	1.921	2.9926	0
0.96353	2.8511	6.62608e-05	1.01452	2.9341	1.38399e-05		1.0483	2.9561	2.20731e-05	0.96354	2.9017	4.10458e-05		1.9515	2.9915	0.000583431	1.9615	3.0359	0.000348432		1.951	3.0395	0.00036914	1.921	2.9931	0.000417537
0.96293	2.8511	5.79813e-05	1.01402	2.9341	2.76797e-05		1.0483	2.9567	4.41462e-05	0.96294	2.9017	4.10458e-05		1.9515	2.992	0	1.9615	3.0365	0		1.951	3.0401	0.00036914	1.921	2.9937	0.000417537
0.96233	2.8511	9.11092e-05	1.01342	2.9341	1.38399e-05		1.0483	2.9573	6.62193e-05	0.96234	2.9017	4.10458e-05		1.9515	2.9926	0.000583431	1.9615	3.037	0		1.951	3.0406	0.00036914	1.921	2.9942	0.000417537
0.96173	2.8511	8.28297e-05	1.01292	2.9341	1.38399e-05		1.0483	2.9579	4.41462e-05	0.96174	2.9017	2.05229e-05		1.9515	2.9931	0.000583431	1.9615	3.0376	0		1.951	3.0412	0	1.921	2.9948	0
0.96113	2.8511	3.31314e-05	1.01232	2.9341	2.76797e-05		1.0483	2.9585	6.62193e-05	0.96113	2.9017	2.05229e-05		1.9515	2.9937	0	1.9615	3.0381	0.000696864		1.951	3.0417	0.00036914	1.921	2.9953	0
0.96052	2.8511	3.31314e-05	1.01182	2.9341	1.38399e-05		1.0483	2.9591	4.41462e-05	0.96053	2.9017	3.42047e-05		1.9515	2.9942	0	1.9615	3.0387	0		1.951	3.0423	0.00111	1.921	2.9959	0
0.95992	2.8511	4.14139e-05	1.01122	2.9341	1.38399e-05		1.0483	2.9597	2.20731e-05	0.95993	2.9017	2.05229e-05		1.9515	2.9948	0	1.9615	3.0392	0		1.951	3.0428	0.00036914	1.921	2.9964	0
0.95932	2.8511	2.48484e-05	1.01072	2.9341	0		1.0483	2.9603	2.20731e-05	0.95933	2.9017	6.15688e-05		1.9515	2.9953	0.00117	1.9615	3.0398	0.000348432		1.951	3.0434	0	1.921	2.997	0.000417537
0.95872	2.8511	2.48484e-05	1.01012	2.9341	4.15196e-05		1.0483	2.9609	0	0.95873	2.9017	0.000102615		1.9515	2.9959	0	1.9615	3.0403	0.000348432		1.951	3.0439	0.00036914	1.921	2.9976	0.00125
0.95812	2.8511	4.96968e-05	1.00962	2.9341	1.38399e-05		1.0483	2.9615	0	0.95813	2.9017	7.52494e-05		1.9515	2.9964	0	1.9615	3.0409	0.000696864		1.951	3.0445	0	1.921	2.9981	0
0.95752	2.8511	4.14139e-05	1.00902	2.9341	1.38399e-05		1.0483	2.9621	0	0.95752	2.9017	6.15688e-05		1.9515	2.997	0	1.9615	3.0414	0.000696864		1.951	3.045	0.00036914	1.921	2.9987	0.000835073
0.95692	2.8511	3.31314e-05	1.00852	2.9341	6.91994e-05		1.0483	2.9627	2.20731e-05	0.95692	2.9017	5.47264e-05		1.9515	2.9975	0	1.9615	3.042	0.000696864		1.951	3.0456	0	1.921	2.9992	0.000417537
0.95631	2.8511	5.79813e-05	1.00792	2.9341	1.38399e-05		1.0483	2.9633	2.20731e-05	0.95632	2.9017	6.84111e-05		1.9515	2.9981	0.00117	1.9615	3.0425	0.000348432		1.951	3.0462	0.00073828	1.921	2.9998	0.000835073
0.95571	2.8511	5.79813e-05	1.00742	2.9341	2.76797e-05		1.0483	2.9639	2.20731e-05	0.95572	2.9017	5.47264e-05		1.9515	2.9986	0.000583431	1.9615	3.0431	0		1.951	3.0467	0.00073828	1.921	3.0003	0
0.95511	2.8511	3.31314e-05	1.00682	2.9341	5.53595e-05		1.0483	2.9645	2.20731e-05	0.95512	2.9017	4.10458e-05		1.9515	2.9992	0	1.9615	3.0436	0.000696864		1.951	3.0473	0	1.921	3.0009	0.000417537
0.95451	2.8511	4.96968e-05	1.00627	2.9341	2.76797e-05		1.0483	2.9651	0	0.95452	2.9017	4.10458e-05		1.9515	2.9997	0	1.9615	3.0442	0.000348432		1.951	3.0478	0.00073828	1.921	3.0014	0
0.95391	2.8511	3.31314e-05	1.00572	2.9341	0		1.0483	2.9657	4.41462e-05	0.95392	2.9017	3.42047e-05		1.9515	3.0003	0.00117	1.9615	3.0447	0		1.951	3.0484	0	1.921	3.002	0
0.95331	2.8511	0	1.00516	2.9341	1.38399e-05		1.0483	2.9664	2.20731e-05	0.95331	2.9017	6.15688e-05		1.9515	3.0008	0.00117	1.9615	3.0452	0.000348432		1.951	3.0489	0	1.921	3.0025	0
0.95271	2.8511	3.31314e-05	1.00461	2.9341	5.53595e-05		1.0483	2.967	2.20731e-05	0.95271	2.9017	5.47264e-05		1.9515	3.0014	0	1.9615	3.0458	0		1.951	3.0495	0.00073828	1.921	3.0031	0.000417537
0.9521	2.8511	3.31314e-05	1.00406	2.9341	1.38399e-05		1.0483	2.9676	0	0.95211	2.9017	3.42047e-05		1.9515	3.0019	0	1.9615	3.0463	0.000348432		1.951	3.05	0	1.921	3.0036	0.000835073
0.9515	2.8511	1.65655e-05	1.00351	2.9341	2.76797e-05		1.0483	2.9682	4.41462e-05	0.95151	2.9017	4.10458e-05		1.9515	3.0025	0.00175	1.9615	3.0469	0		1.951	3.0506	0	1.921	3.0042	0
0.9509	2.8511	3.31314e-05	1.00296	2.9341	2.76797e-05		1.0483	2.9688	0	0.95091	2.9017	4.10458e-05		1.9515	3.003	0.000583431	1.9615	3.0474	0.000348432		1.951	3.0511	0	1.921	3.0047	0
0.9503	2.8511	3.31314e-05	1.0024	2.9341	1.38399e-05		1.0483	2.9694	0	0.95031	2.9017	2.7364e-05		1.9515	3.0036	0	1.9615	3.048	0		1.951	3.0517	0	1.921	3.0053	0
0.9497	2.8511	2.48484e-05	1.00185	2.9341	0		1.0483	2.97	2.20731e-05	0.94971	2.9017	1.36818e-05		1.9515	3.0041	0	1.9615	3.0485	0.000696864		1.951	3.0522	0	1.921	3.0058	0
1.0501	2.8517	4.96968e-05	1.0013	2.9341	2.76797e-05		1.0483	2.9706	2.20731e-05	1.0501	2.9023	4.10458e-05		1.9515	3.0047	0	1.9615	3.0491	0.000348432		1.951	3.0528	0.00036914	1.921	3.0064	0
1.0495	2.8517	4.96968e-05	1.00075	2.9341	1.38399e-05		1.0483	2.9712	4.41462e-05	1.0495	2.9023	3.42047e-05		1.9515	3.0052	0	1.9615	3.0496	0		1.951	3.0533	0.00036914	1.921	3.0069	0
1.0489	2.8517	9.93937e-05	1.0002	2.9341	4.15196e-05		1.0483	2.9718	2.20731e-05	1.0489	2.9023	4.10458e-05		1.9515	3.0058	0.000583431	1.9615	3.0502	0.000348432		1.951	3.0539	0	1.921	3.0075	0
1.0483	2.8517	0.000107678	0.99964	2.9341	2.76797e-05		1.0483	2.9724	0	1.0483	2.9023	4.78882e-05		1.9515	3.0063	0.000583431	1.9615	3.0507	0.000348432		1.951	3.0544	0.00036914	1.921	3.008	0.000417537
1.0477	2.8517	8.28297e-05	0.99909	2.9341	5.53595e-05		1.0483	2.973	0	1.0477	2.9023	4.10458e-05		1.9515	3.0069	0.000583431	1.9615	3.0513	0		1.951	3.055	0	1.921	3.0086	0.000417537
1.0471	2.8517	5.79813e-05	0.99854	2.9341	2.76797e-05		1.0483	2.9736	6.62193e-05	1.0471	2.9023	6.15688e-05		1.9515	3.0074	0.000583431	1.9615	3.0518	0.000348432		1.951	3.0555	0	1.921	3.0091	0.000835073
1.0465	2.8517	4.96968e-05	0.99799	2.9341	4.15196e-05		1.0483	2.9742	0	1.0465	2.9023	3.42047e-05		1.9515	3.008	0	1.9615	3.0524	0		1.951	3.0561	0	1.921	3.0097	0
1.0459	2.8517	4.96968e-05	0.99744	2.9341	2.76797e-05		1.0483	2.9748	4.41462e-05	1.0459	2.9023	4.78882e-05		1.9515	3.0085	0.00117	1.9615	3.0529	0.000348432		1.951	3.0566	0.00036914	1.921	3.0102	0
1.0453	2.8517	5.79813e-05	0.99688	2.9341	0		1.0483	2.9754	8.82924e-05	1.0453	2.9023	6.84111e-05		1.9515	3.0091	0	1.9615	3.0535	0.000696864		1.951	3.0572	0.00073828	1.921	3.0108	0.000835073
1.0447	2.8517	7.45453e-05	0.99633	2.9341	0		1.0483	2.976	2.20731e-05	1.0447	2.9023	4.78882e-05		1.9515	3.0096	0.000583431	1.9615	3.054	0		1.951	3.0577	0	1.921	3.0114	0
1.0441	2.8517	4.96968e-05	0.99578	2.9341	4.15196e-05		1.0483	2.9766	4.41462e-05	1.0441	2.9023	5.47264e-05		1.9515	3.0102	0.000583431	1.9615	3.0546	0		1.951	3.0583	0.00036914	1.921	3.0119	0.000835073
1.0435	2.8517	3.31314e-05	0.99523	2.9341	0		1.0483	2.9772	2.20731e-05	1.0435	2.9023	6.15688e-05		1.9515	3.0107	0	1.9615	3.0551	0.000348432		1.951	3.0589	0.00148	1.921	3.0125	0
1.0429	2.8517	6.62608e-05	0.99468	2.9341	1.38399e-05		1.0483	2.9778	2.20731e-05	1.0429	2.9023	6.15688e-05		1.9515	3.0113	0.000583431	1.9621	2.9849	0.000348432		1.951	3.0594	0.00036914	1.921	3.013	0.000417537
1.0423	2.8517	6.62608e-05	0.99412	2.9341	2.76797e-05		1.0483	2.9784	2.20731e-05	1.0423	2.9023	7.52494e-05		1.9515	3.0118	0	1.9621	2.9854	0.000348432		1.951	3.06	0	1.921	3.0136	0.000835073
1.0417	2.8517	2.48484e-05	0.99357	2.9341	4.15196e-05		1.0483	2.979	2.20731e-05	1.0417	2.9023	6.84111e-05		1.9515	3.0124	0.000583431	1.9621	2.986	0		1.951	3.0605	0	1.921	3.0141	0
1.0411	2.8517	1.65655e-05	0.99302	2.9341	1.38399e-05		1.0483	2.9796	2.20731e-05	1.0411	2.9023	5.47264e-05		1.9515	3.0129	0.00117	1.9621	2.9865	0		1.951	3.0611	0	1.921	3.0147	0.000417537
1.0405	2.8517	3.31314e-05	0.99247	2.9341	2.76797e-05		1.0483	2.9802	0	1.0405	2.9023	5.47264e-05		1.9515	3.0135	0	1.9621	2.9871	0.000348432		1.951	3.0616	0.00073828	1.921	3.0152	0
1.0399	2.8517	4.96968e-05	0.99192	2.9341	2.76797e-05		1.0483	2.9808	4.41462e-05	1.0399	2.9023	6.15688e-05		1.9515	3.014	0.000583431	1.9621	2.9876	0		1.951	3.0622	0.00036914	1.921	3.0158	0
1.0393	2.8517	4.96968e-05	0.99136	2.9341	1.38399e-05		1.0483	2.9814	2.20731e-05	1.0393	2.9023	5.47264e-05		1.9515	3.0146	0.00117	1.9621	2.9882	0		1.951	3.0627	0.00036914	1.921	3.0163	0
1.0387	2.8517	4.14139e-05	0.99081	2.9341	0		1.0483	2.982	4.41462e-05	1.0387	2.9023	4.78882e-05		1.9515	3.0151	0	1.9621	2.9887	0		1.951	3.0633	0.00036914	1.921	3.0169	0
1.0381	2.8517	2.48484e-05	0.99026	2.9341	0		1.0483	2.9826	0	1.0381	2.9023	8.8934e-05		1.9515	3.0157	0	1.9621	2.9893	0.000696864		1.951	3.0638	0.00036914	1.921	3.0174	0.000417537
1.0375	2.8517	4.14139e-05	0.98971	2.9341	0		1.0483	2.9832	0	1.0375	2.9023	6.15688e-05		1.9515	3.0162	0	1.9621	2.9898	0		1.951	3.0644	0.00036914	1.921	3.018	0
1.0369	2.8517	5.79813e-05	0.98916	2.9341	0		1.0483	2.9838	0	1.0369	2.9023	3.42047e-05		1.9515	3.0168	0	1.9621	2.9904	0.00105		1.951	3.0649	0.00073828	1.921	3.0185	0
1.0363	2.8517	3.31314e-05	0.9886	2.9341	0		1.0483	2.9844	6.62193e-05	1.0363	2.9023	3.42047e-05		1.9515	3.0173	0.00117	1.9621	2.9909	0		1.951	3.0655	0.00036914	1.921	3.0191	0.000835073
1.0357	2.8517	4.96968e-05	0.98805	2.9341	2.76797e-05		1.0483	2.985	4.41462e-05	1.0357	2.9023	2.05229e-05		1.9515	3.0179	0	1.9621	2.9915	0.000348432		1.951	3.066	0.00036914	1.921	3.0196	0
1.0351	2.8517	7.45453e-05	0.9875	2.9341	4.15196e-05		1.0483	2.9856	0	1.0351	2.9023	5.47264e-05		1.9515	3.0184	0.000583431	1.9621	2.992	0.000348432		1.951	3.0666	0.00036914	1.921	3.0202	0
1.0345	2.8517	7.45453e-05	0.98695	2.9341	1.38399e-05		1.0483	2.9862	2.20731e-05	1.0345	2.9023	0.000102615		1.9515	3.019	0.000583431	1.9621	2.9926	0.000348432		1.951	3.0671	0.00073828	1.921	3.0207	0.000417537
1.0339	2.8517	4.96968e-05	0.9864	2.9341	0		1.0483	2.9868	4.41462e-05	1.0339	2.9023	8.20917e-05		1.9515	3.0195	0	1.9621	2.9931	0.000348432		1.951	3.0677	0.00073828	1.921	3.0213	0.000835073
1.0333	2.8517	1.65655e-05	0.98584	2.9341	1.38399e-05		1.0483	2.9874	4.41462e-05	1.0333	2.9023	4.10458e-05		1.9515	3.0201	0	1.9621	2.9937	0		1.951	3.0682	0	1.921	3.0218	0
1.0327	2.8517	3.31314e-05	0.98529	2.9341	2.76797e-05		1.0483	2.988	0	1.0327	2.9023	3.42047e-05		1.9515	3.0206	0	1.9621	2.9942	0.000696864		1.951	3.0688	0.00036914	1.921	3.0224	0.000417537
1.0321	2.8517	4.14139e-05	0.98474	2.9341	2.76797e-05		1.0483	2.9886	2.20731e-05	1.0321	2.9023	5.47264e-05		1.9515	3.0212	0.00117	1.9621	2.9948	0.000348432		1.951	3.0693	0.00036914	1.921	3.0229	0.000835073
1.0315	2.8517	4.14139e-05	0.98419	2.9341	0		1.0483	2.9892	6.62193e-05	1.0315	2.9023	4.10458e-05		1.9515	3.0217	0.000583431	1.9621	2.9953	0.000348432		1.951	3.0699	0.00036914	1.921	3.0235	0
1.0309	2.8517	4.14139e-05	0.98364	2.9341	2.76797e-05		1.0483	2.9898	4.41462e-05	1.0309	2.9023	2.05229e-05		1.9515	3.0223	0.00175	1.9621	2.9959	0.000696864		1.951	3.0704	0.00036914	1.921	3.024	0.000417537
1.0303	2.8517	4.14139e-05	0.98308	2.9341	2.76797e-05		1.0483	2.9904	4.41462e-05	1.0303	2.9023	6.15688e-05		1.9515	3.0228	0	1.9621	2.9964	0		1.951	3.071	0	1.921	3.0246	0
1.0297	2.8517	6.62608e-05	0.98253	2.9341	0		1.0483	2.991	4.41462e-05	1.0297	2.9023	6.15688e-05		1.9515	3.0233	0.00117	1.9621	2.997	0		1.951	3.0716	0	1.921	3.0252	0
1.0291	2.8517	5.79813e-05	0.98198	2.9341	5.53595e-05		1.0483	2.9916	6.62193e-05	1.0291	2.9023	4.78882e-05		1.9515	3.0239	0.000583431	1.9621	2.9975	0.000348432		1.951	3.0721	0.00036914	1.921	3.0257	0
1.0285	2.8517	1.65655e-05	0.98143	2.9341	4.15196e-05		1.0483	2.9922	2.20731e-05	1.0285	2.9023	4.78882e-05		1.9515	3.0244	0.000583431	1.9621	2.9981	0		1.951	3.0727	0	1.921	3.0263	0
1.0279	2.8517	3.31314e-05	0.98088	2.9341	2.76797e-05		1.0483	2.9928	0.000132439	1.0279	2.9023	4.78882e-05		1.9515	3.025	0.000583431	1.9621	2.9986	0		1.951	3.0732	0	1.921	3.0268	0
1.0273	2.8517	6.62608e-05	0.98032	2.9341	0		1.0483	2.9934	2.20731e-05	1.0273	2.9023	5.47264e-05		1.9515	3.0255	0	1.9621	2.9992	0.000348432		1.951	3.0738	0	1.921	3.0274	0
1.0267	2.8517	4.14139e-05	0.97977	2.9341	0		1.0483	2.994	4.41462e-05	1.0267	2.9023	5.47264e-05		1.9515	3.0261	0.000583431	1.9621	2.9997	0		1.951	3.0743	0	1.921	3.0279	0
1.0261	2.8517	2.48484e-05	0.97922	2.9341	0		1.0483	2.9946	2.20731e-05	1.0261	2.9023	6.84111e-05		1.9515	3.0266	0.000583431	1.9621	3.0003	0.00139		1.951	3.0749	0.00111	1.921	3.0285	0
1.0255	2.8517	1.65655e-05	0.97867	2.9341	1.38399e-05		1.0483	2.9952	2.20731e-05	1.0255	2.9023	7.52494e-05		1.9515	3.0272	0	1.9621	3.0008	0		1.951	3.0754	0	1.921	3.029	0.000417537
1.0249	2.8517	8.28297e-06	0.97812	2.9341	1.38399e-05		1.0483	2.9958	0	1.0249	2.9023	7.52494e-05		1.9515	3.0277	0.000583431	1.9621	3.0014	0		1.951	3.076	0.00036914	1.921	3.0296	0
1.0243	2.8517	1.65655e-05	0.97756	2.9341	0		1.0483	2.9964	2.20731e-05	1.0243	2.9023	6.84111e-05		1.9515	3.0283	0.00117	1.9621	3.0019	0		1.951	3.0765	0.00036914	1.921	3.0301	0.000417537
1.0237	2.8517	2.48484e-05	0.97701	2.9341	5.53595e-05		1.0483	2.997	0.000110366	1.0237	2.9023	5.47264e-05		1.9515	3.0288	0	1.9621	3.0024	0.000348432		1.951	3.0771	0	1.921	3.0307	0.000417537
1.0231	2.8517	7.45453e-05	0.97646	2.9341	4.15196e-05		1.0483	2.9976	4.41462e-05	1.0231	2.9023	2.7364e-05		1.9515	3.0294	0.000583431	1.9621	3.003	0		1.951	3.0776	0	1.921	3.0312	0.00125
1.0225	2.8517	7.45453e-05	1.03662	2.9347	0		1.0483	2.9982	0	1.0225	2.9023	2.7364e-05		1.9515	3.0299	0.000583431	1.9621	3.0035	0.000348432		1.951	3.0782	0	1.921	3.0318	0.000417537
1.0219	2.8517	3.31314e-05	1.03612	2.9347	1.38399e-05		1.0483	2.9988	2.20731e-05	1.0219	2.9023	4.78882e-05		1.9515	3.0305	0	1.9621	3.0041	0.000348432		1.951	3.0787	0.00036914	1.921	3.0323	0
1.0213	2.8517	3.31314e-05	1.03552	2.9347	2.76797e-05		1.0483	2.9994	6.62193e-05	1.0213	2.9023	3.42047e-05		1.9515	3.031	0	1.9621	3.0046	0		1.951	3.0793	0	1.921	3.0329	0
1.0207	2.8517	2.48484e-05	1.03502	2.9347	1.38399e-05		1.0483	3	2.20731e-05	1.0207	2.9023	2.05229e-05		1.9515	3.0316	0	1.9621	3.0052	0		1.951	3.0798	0.00036914	1.921	3.0334	0
1.0201	2.8517	4.14139e-05	1.03442	2.9347	0		1.0483	3.0006	4.41462e-05	1.0201	2.9023	2.05229e-05		1.9515	3.0321	0	1.9621	3.0057	0.000696864		1.951	3.0804	0.00111	1.921	3.034	0
1.0195	2.8517	4.14139e-05	1.03382	2.9347	2.76797e-05		1.0483	3.0012	8.82924e-05	1.0195	2.9023	2.05229e-05		1.9515	3.0327	0.000583431	1.9621	3.0063	0.000348432		1.951	3.0809	0	1.921	3.0345	0
1.0189	2.8517	3.31314e-05	1.03332	2.9347	2.76797e-05		1.0483	3.0018	2.20731e-05	1.0189	2.9023	2.7364e-05		1.9515	3.0332	0	1.9621	3.0068	0.000696864		1.951	3.0815	0.00111	1.921	3.0351	0
1.0183	2.8517	4.14139e-05	1.03272	2.9347	0		1.0483	3.0024	0	1.0183	2.9023	4.10458e-05		1.9515	3.0338	0.00117	1.9621	3.0074	0.000348432		1.951	3.082	0	1.921	3.0356	0.000835073
1.0177	2.8517	2.48484e-05	1.03222	2.9347	1.38399e-05		1.0483	3.003	2.20731e-05	1.0177	2.9023	4.78882e-05		1.9515	3.0343	0.00175	1.9621	3.0079	0		1.9515	2.9799	0	1.921	3.0362	0.00125
1.0171	2.8517	8.28297e-06	1.03162	2.9347	2.76797e-05		1.0483	3.0036	2.20731e-05	1.0171	2.9023	3.42047e-05		1.9515	3.0349	0	1.9621	3.0085	0		1.9515	2.9804	0	1.921	3.0367	0
1.0165	2.8517	3.31314e-05	1.03112	2.9347	2.76797e-05		1.0483	3.0043	2.20731e-05	1.0165	2.9023	3.42047e-05		1.9515	3.0354	0.000583431	1.9621	3.009	0.000348432		1.9515	2.981	0	1.921	3.0373	0.000417537
1.0159	2.8517	3.31314e-05	1.03052	2.9347	0		1.0483	3.0049	4.41462e-05	1.0159	2.9023	6.15688e-05		1.9515	3.036	0	1.9621	3.0096	0		1.9515	2.9815	0.00036914	1.921	3.0378	0
1.0153	2.8517	3.31314e-05	1.03002	2.9347	2.76797e-05		1.0483	3.0055	2.20731e-05	1.0153	2.9023	8.8934e-05		1.9515	3.0365	0.00117	1.9621	3.0101	0.000348432		1.9515	2.9821	0.00111	1.921	3.0384	0
1.0147	2.8517	6.62608e-05	1.02942	2.9347	2.76797e-05		1.0483	3.0061	0	1.0147	2.9023	6.15688e-05		1.9515	3.0371	0.000583431	1.9621	3.0107	0		1.9515	2.9827	0	1.921	3.039	0.000417537
1.0141	2.8517	4.14139e-05	1.02892	2.9347	0		1.0483	3.0067	0	1.0141	2.9023	2.7364e-05		1.9515	3.0376	0.000583431	1.9621	3.0112	0		1.9515	2.9832	0.00036914	1.921	3.0395	0.000417537
1.0135	2.8517	4.96968e-05	1.02832	2.9347	0		1.0483	3.0073	6.62193e-05	1.0135	2.9023	4.10458e-05		1.9515	3.0382	0	1.9621	3.0118	0		1.9515	2.9838	0	1.921	3.0401	0
1.0129	2.8517	8.28297e-05	1.02782	2.9347	4.15196e-05		1.0483	3.0079	0	1.0129	2.9023	3.42047e-05		1.9515	3.0387	0	1.9621	3.0123	0.000348432		1.9515	2.9843	0.00073828	1.921	3.0406	0.000417537
1.0122	2.8517	5.79813e-05	1.02722	2.9347	4.15196e-05		1.0483	3.0085	0	1.0123	2.9023	2.05229e-05		1.9515	3.0393	0	1.9621	3.0129	0.000348432		1.9515	2.9849	0	1.921	3.0412	0
1.0116	2.8517	3.31314e-05	1.02672	2.9347	0		1.0483	3.0091	2.20731e-05	1.0117	2.9023	1.36818e-05		1.9515	3.0398	0.000583431	1.9621	3.0134	0		1.9515	2.9854	0	1.921	3.0417	0.000417537
1.011	2.8517	1.65655e-05	1.02612	2.9347	1.38399e-05		1.0483	3.0097	0	1.0111	2.9023	5.47264e-05		1.9515	3.0404	0	1.9621	3.014	0.000696864		1.9515	2.986	0	1.921	3.0423	0
1.0104	2.8517	3.31314e-05	1.02562	2.9347	4.15196e-05		1.0483	3.0103	0	1.0105	2.9023	4.78882e-05		1.9515	3.0409	0.000583431	1.9621	3.0145	0.000348432		1.9515	2.9865	0	1.921	3.0428	0.000835073
1.0098	2.8517	4.96968e-05	1.02502	2.9347	2.76797e-05		1.0483	3.0109	0	1.0099	2.9023	6.84111e-06		1.9515	3.0415	0.000583431	1.9621	3.0151	0		1.9515	2.9871	0.00036914	1.921	3.0434	0.000835073
1.0092	2.8517	3.31314e-05	1.02452	2.9347	0		1.0483	3.0115	2.20731e-05	1.0092	2.9023	6.84111e-06		1.9515	3.042	0	1.9621	3.0156	0		1.9515	2.9876	0	1.921	3.0439	0.000417537
1.0086	2.8517	4.96968e-05	1.02392	2.9347	2.76797e-05		1.0483	3.0121	2.20731e-05	1.0086	2.9023	6.84111e-06		1.9515	3.0426	0	1.9621	3.0162	0		1.9515	2.9882	0.00073828	1.921	3.0445	0.000835073
1.008	2.8517	5.79813e-05	1.02342	2.9347	1.38399e-05		1.0483	3.0127	0	1.008	2.9023	2.7364e-05		1.9515	3.0431	0.00117	1.9621	3.0167	0.000348432		1.9515	2.9887	0.00073828	1.921	3.045	0.000417537
1.0074	2.8517	4.96968e-05	1.02282	2.9347	0		1.0483	3.0133	4.41462e-05	1.0074	2.9023	4.10458e-05		1.9515	3.0437	0.00117	1.9621	3.0173	0		1.9515	2.9893	0.00036914	1.921	3.0456	0.000417537
1.0068	2.8517	3.31314e-05	1.02232	2.9347	0		1.0483	3.0139	0	1.0068	2.9023	4.10458e-05		1.9515	3.0442	0.000583431	1.9621	3.0178	0.000348432		1.9515	2.9898	0	1.921	3.0461	0
1.0062	2.8517	3.31314e-05	1.02172	2.9347	1.38399e-05		1.0483	3.0145	4.41462e-05	1.0062	2.9023	8.20917e-05		1.9515	3.0448	0	1.9621	3.0184	0.000696864		1.9515	2.9904	0	1.921	3.0467	0
1.0056	2.8517	2.48484e-05	1.02122	2.9347	2.76797e-05		1.0483	3.0151	2.20731e-05	1.0056	2.9023	8.8934e-05		1.9515	3.0453	0	1.9621	3.0189	0.000696864		1.9515	2.9909	0	1.921	3.0472	0
1.005	2.8517	2.48484e-05	1.02062	2.9347	2.76797e-05		1.0483	3.0157	0	1.005	2.9023	5.47264e-05		1.9515	3.0459	0.000583431	1.9621	3.0195	0.000348432		1.9515	2.9915	0	1.921	3.0478	0
1.0044	2.8517	7.45453e-05	1.02002	2.9347	2.76797e-05		1.0483	3.0163	4.41462e-05	1.0044	2.9023	6.15688e-05		1.9515	3.0464	0	1.9621	3.02	0.000348432		1.9515	2.992	0.00036914	1.921	3.0483	0
1.0038	2.8517	9.11092e-05	1.01952	2.9347	0		1.0483	3.0169	4.41462e-05	1.0038	2.9023	4.78882e-05		1.9515	3.047	0.00117	1.9621	3.0206	0		1.9515	2.9926	0	1.921	3.0489	0
1.0032	2.8517	5.79813e-05	1.01892	2.9347	2.76797e-05		1.0483	3.0175	8.82924e-05	1.0032	2.9023	4.78882e-05		1.9515	3.0475	0.00117	1.9621	3.0211	0.000348432		1.9515	2.9931	0	1.921	3.0494	0
1.0026	2.8517	1.65655e-05	1.01842	2.9347	4.15196e-05		1.0483	3.0181	0	1.0026	2.9023	4.10458e-05		1.9515	3.0481	0	1.9621	3.0217	0		1.9515	2.9937	0	1.921	3.05	0.000417537
1.002	2.8517	0	1.01782	2.9347	1.38399e-05		1.0483	3.0187	4.41462e-05	1.002	2.9023	6.84111e-06		1.9515	3.0486	0	1.9621	3.0222	0		1.9515	2.9942	0.00036914	1.921	3.0505	0
1.0014	2.8517	1.65655e-05	1.01732	2.9347	0		1.0483	3.0193	6.62193e-05	1.0014	2.9023	6.84111e-06		1.9515	3.0492	0	1.9621	3.0228	0.000348432		1.9515	2.9948	0.00036914	1.921	3.0511	0
1.0008	2.8517	3.31314e-05	1.01672	2.9347	1.38399e-05		1.0483	3.0199	2.20731e-05	1.0008	2.9023	6.15688e-05		1.9515	3.0497	0.000583431	1.9621	3.0233	0.000696864		1.9515	2.9954	0	1.921	3.0516	0.000417537
1.0002	2.8517	5.79813e-05	1.01622	2.9347	2.76797e-05		1.0483	3.0205	0	1.0002	2.9023	6.84111e-05		1.9515	3.0503	0	1.9621	3.0238	0		1.9515	2.9959	0	1.921	3.0522	0
0.99962	2.8517	5.79813e-05	1.01562	2.9347	1.38399e-05		1.0483	3.0211	4.41462e-05	0.99963	2.9023	3.42047e-05		1.9515	3.0508	0	1.9621	3.0244	0		1.9515	2.9965	0	1.921	3.0527	0.000835073
0.99902	2.8517	4.14139e-05	1.01512	2.9347	2.76797e-05		1.0483	3.0217	2.20731e-05	0.99903	2.9023	5.47264e-05		1.9515	3.0514	0	1.9621	3.0249	0.000348432		1.9515	2.997	0	1.921	3.0533	0.000417537
0.99842	2.8517	4.96968e-05	1.01452	2.9347	4.15196e-05		1.0483	3.0223	4.41462e-05	0.99842	2.9023	4.78882e-05		1.9515	3.0519	0.00117	1.9621	3.0255	0.000348432		1.9515	2.9976	0	1.921	3.0539	0
0.99781	2.8517	4.14139e-05	1.01402	2.9347	1.38399e-05		1.0483	3.0229	2.20731e-05	0.99782	2.9023	5.47264e-05		1.9515	3.0525	0	1.9621	3.026	0.000348432		1.9515	2.9981	0.00036914	1.921	3.0544	0.000835073
0.99721	2.8517	6.62608e-05	1.01342	2.9347	2.76797e-05		1.0483	3.0235	6.62193e-05	0.99722	2.9023	7.52494e-05		1.9515	3.053	0	1.9621	3.0266	0		1.9515	2.9987	0.00036914	1.921	3.055	0
0.99661	2.8517	4.96968e-05	1.01292	2.9347	0		1.0483	3.0241	2.20731e-05	0.99662	2.9023	5.47264e-05		1.9515	3.0536	0	1.9621	3.0271	0.000696864		1.9515	2.9992	0.00111	1.921	3.0555	0.00125
0.99601	2.8517	2.48484e-05	1.01232	2.9347	5.53595e-05		1.0483	3.0247	4.41462e-05	0.99602	2.9023	6.15688e-05		1.9515	3.0541	0.00117	1.9621	3.0277	0.000348432		1.9515	2.9998	0.00073828	1.921	3.0561	0
0.99541	2.8517	6.62608e-05	1.01182	2.9347	1.38399e-05		1.0483	3.0253	4.41462e-05	0.99542	2.9023	6.84111e-05		1.9515	3.0547	0.000583431	1.9621	3.0282	0.000348432		1.9515	3.0003	0	1.921	3.0566	0
0.99481	2.8517	5.79813e-05	1.01122	2.9347	0		1.0483	3.0259	4.41462e-05	0.99482	2.9023	4.78882e-05		1.9515	3.0552	0	1.9621	3.0288	0.000348432		1.9515	3.0009	0	1.921	3.0572	0
0.99421	2.8517	4.14139e-05	1.01072	2.9347	1.38399e-05		1.0483	3.0265	2.20731e-05	0.99421	2.9023	4.10458e-05		1.9515	3.0558	0	1.9621	3.0293	0		1.9515	3.0014	0	1.921	3.0577	0.000417537
0.9936	2.8517	5.79813e-05	1.01012	2.9347	2.76797e-05		1.0483	3.0271	2.20731e-05	0.99361	2.9023	5.47264e-05		1.9515	3.0563	0.000583431	1.9621	3.0299	0		1.9515	3.002	0.00073828	1.921	3.0583	0
0.993	2.8517	4.14139e-05	1.00962	2.9347	2.76797e-05		1.0483	3.0277	2.20731e-05	0.99301	2.9023	6.84111e-05		1.9515	3.0569	0.000583431	1.9621	3.0304	0		1.9515	3.0025	0	1.921	3.0588	0
0.9924	2.8517	1.65655e-05	1.00902	2.9347	2.76797e-05		1.0483	3.0283	0.000110366	0.99241	2.9023	6.15688e-05		1.9515	3.0574	0.000583431	1.9621	3.031	0.000696864		1.9515	3.0031	0	1.921	3.0594	0
0.9918	2.8517	1.65655e-05	1.00852	2.9347	1.38399e-05		1.0483	3.0289	4.41462e-05	0.99181	2.9023	4.78882e-05		1.9515	3.058	0.000583431	1.9621	3.0315	0.000696864		1.9515	3.0036	0	1.921	3.0599	0.000417537
0.9912	2.8517	1.65655e-05	1.00792	2.9347	2.76797e-05		1.0483	3.0295	4.41462e-05	0.99121	2.9023	2.7364e-05		1.9515	3.0585	0.00117	1.9621	3.0321	0.000696864		1.9515	3.0042	0	1.921	3.0605	0
0.9906	2.8517	4.14139e-05	1.00742	2.9347	0		1.0483	3.0301	2.20731e-05	0.9906	2.9023	3.42047e-05		1.9515	3.0591	0.00117	1.9621	3.0326	0.000696864		1.9515	3.0047	0.00036914	1.921	3.061	0
0.98999	2.8517	6.62608e-05	1.00682	2.9347	0		1.0477	2.9399	4.41462e-05	0.99	2.9023	5.47264e-05		1.9515	3.0596	0.000583431	1.9621	3.0332	0.000348432		1.9515	3.0053	0.00073828	1.921	3.0616	0
0.98939	2.8517	4.14139e-05	1.00627	2.9347	1.38399e-05		1.0477	2.9405	0	0.9894	2.9023	3.42047e-05		1.9515	3.0602	0.00117	1.9621	3.0337	0		1.9515	3.0058	0.00036914	1.921	3.0621	0
0.98879	2.8517	2.48484e-05	1.00572	2.9347	0		1.0477	2.9411	4.41462e-05	0.9888	2.9023	3.42047e-05		1.9515	3.0607	0.000583431	1.9621	3.0343	0.000696864		1.9515	3.0064	0.00036914	1.921	3.0627	0
0.98819	2.8517	4.14139e-05	1.00516	2.9347	0		1.0477	2.9417	4.41462e-05	0.9882	2.9023	5.47264e-05		1.9515	3.0613	0.00117	1.9621	3.0348	0		1.9515	3.0069	0.00073828	1.921	3.0632	0
0.98759	2.8517	6.62608e-05	1.00461	2.9347	4.15196e-05		1.0477	2.9423	2.20731e-05	0.9876	2.9023	5.47264e-05		1.9515	3.0618	0	1.9621	3.0354	0		1.9515	3.0075	0	1.921	3.0638	0.000835073
0.98699	2.8517	6.62608e-05	1.00406	2.9347	1.38399e-05		1.0477	2.9429	2.20731e-05	0.987	2.9023	9.57723e-05		1.9515	3.0624	0.000583431	1.9621	3.0359	0		1.9515	3.0081	0	1.921	3.0643	0
0.98639	2.8517	4.14139e-05	1.00351	2.9347	5.53595e-05		1.0477	2.9435	4.41462e-05	0.98639	2.9023	0.000102615		1.9515	3.0629	0.000583431	1.9621	3.0365	0		1.9515	3.0086	0	1.921	3.0649	0
0.98578	2.8517	3.31314e-05	1.00296	2.9347	4.15196e-05		1.0477	2.9441	0	0.98579	2.9023	5.47264e-05		1.9515	3.0635	0	1.9621	3.037	0.000348432		1.9515	3.0092	0.00036914	1.921	3.0654	0.000417537
0.98518	2.8517	4.14139e-05	1.0024	2.9347	2.76797e-05		1.0477	2.9447	2.20731e-05	0.98519	2.9023	4.10458e-05		1.9515	3.064	0.000583431	1.9621	3.0376	0		1.9515	3.0097	0	1.921	3.066	0.000417537
0.98458	2.8517	4.14139e-05	1.00185	2.9347	4.15196e-05		1.0477	2.9453	2.20731e-05	0.98459	2.9023	4.10458e-05		1.9515	3.0646	0.000583431	1.9621	3.0381	0		1.9515	3.0103	0	1.921	3.0665	0.000417537
0.98398	2.8517	3.31314e-05	1.0013	2.9347	2.76797e-05		1.0477	2.9459	6.62193e-05	0.98399	2.9023	4.78882e-05		1.9515	3.0651	0.000583431	1.9621	3.0387	0.000348432		1.9515	3.0108	0	1.921	3.0671	0.000417537
0.98338	2.8517	6.62608e-05	1.00075	2.9347	1.38399e-05		1.0477	2.9465	2.20731e-05	0.98339	2.9023	4.78882e-05		1.9515	3.0657	0.000583431	1.9621	3.0392	0		1.9515	3.0114	0	1.921	3.0677	0
0.98278	2.8517	8.28297e-05	1.0002	2.9347	1.38399e-05		1.0477	2.9471	4.41462e-05	0.98279	2.9023	2.7364e-05		1.9515	3.0662	0.000583431	1.9621	3.0398	0		1.9515	3.0119	0	1.921	3.0682	0
0.98218	2.8517	6.62608e-05	0.99964	2.9347	1.38399e-05		1.0477	2.9477	4.41462e-05	0.98218	2.9023	3.42047e-05		1.9515	3.0668	0.000583431	1.9621	3.0403	0.000348432		1.9515	3.0125	0	1.921	3.0688	0.000417537
0.98157	2.8517	4.14139e-05	0.99909	2.9347	1.38399e-05		1.0477	2.9483	2.20731e-05	0.98158	2.9023	6.15688e-05		1.9515	3.0673	0	1.9621	3.0409	0		1.9515	3.013	0	1.921	3.0693	0
0.98097	2.8517	2.48484e-05	0.99854	2.9347	1.38399e-05		1.0477	2.9489	0	0.98098	2.9023	5.47264e-05		1.9515	3.0679	0	1.9621	3.0414	0.000348432		1.9515	3.0136	0	1.921	3.0699	0.000417537
0.98037	2.8517	2.48484e-05	0.99799	2.9347	0		1.0477	2.9495	4.41462e-05	0.98038	2.9023	4.78882e-05		1.9515	3.0684	0.000583431	1.9621	3.042	0.000348432		1.9515	3.0141	0	1.921	3.0704	0
0.97977	2.8517	4.96968e-05	0.99744	2.9347	2.76797e-05		1.0477	2.9501	2.20731e-05	0.97978	2.9023	6.15688e-05		1.9515	3.069	0.000583431	1.9621	3.0425	0.000348432		1.9515	3.0147	0	1.921	3.071	0.000835073
0.97917	2.8517	8.28297e-05	0.99688	2.9347	1.38399e-05		1.0477	2.9507	2.20731e-05	0.97918	2.9023	5.47264e-05		1.9515	3.0695	0	1.9621	3.0431	0.000348432		1.9515	3.0152	0.00036914	1.921	3.0715	0
0.97857	2.8517	6.62608e-05	0.99633	2.9347	0		1.0477	2.9513	4.41462e-05	0.97858	2.9023	4.78882e-05		1.9515	3.07	0	1.9621	3.0436	0		1.9515	3.0158	0.00036914	1.921	3.0721	0.000417537
0.97797	2.8517	4.96968e-05	0.99578	2.9347	5.53595e-05		1.0477	2.9519	0	0.97797	2.9023	4.10458e-05		1.9521	2.9849	0	1.9621	3.0442	0.000348432		1.9515	3.0163	0.00111	1.921	3.0726	0
0.97736	2.8517	6.62608e-05	0.99523	2.9347	1.38399e-05		1.0477	2.9525	0	0.97737	2.9023	4.78882e-05		1.9521	2.9854	0.000583431	1.9621	3.0447	0.000348432		1.9515	3.0169	0	1.921	3.0732	0
0.97676	2.8517	5.79813e-05	0.99468	2.9347	1.38399e-05		1.0477	2.9531	2.20731e-05	0.97677	2.9023	3.42047e-05		1.9521	2.986	0	1.9621	3.0452	0		1.9515	3.0174	0.00036914	1.921	3.0737	0.000417537
0.97616	2.8517	4.14139e-05	0.99412	2.9347	2.76797e-05		1.0477	2.9537	0	0.97617	2.9023	4.10458e-05		1.9521	2.9865	0	1.9621	3.0458	0		1.9515	3.018	0.00036914	1.921	3.0743	0.000417537
0.97556	2.8517	9.11092e-05	0.99357	2.9347	1.38399e-05		1.0477	2.9543	2.20731e-05	0.97557	2.9023	6.15688e-05		1.9521	2.9871	0.000583431	1.9621	3.0463	0.000348432		1.9515	3.0185	0.00073828	1.921	3.0748	0
0.97496	2.8517	8.28297e-05	0.99302	2.9347	1.38399e-05		1.0477	2.9549	0	0.97497	2.9023	4.10458e-05		1.9521	2.9876	0	1.9621	3.0469	0.000348432		1.9515	3.0191	0.00036914	1.921	3.0754	0
0.97436	2.8517	4.14139e-05	0.99247	2.9347	1.38399e-05		1.0477	2.9555	2.20731e-05	0.97437	2.9023	4.10458e-05		1.9521	2.9882	0.000583431	1.9621	3.0474	0		1.9515	3.0196	0.00036914	1.921	3.0759	0.000417537
0.97376	2.8517	6.62608e-05	0.99192	2.9347	2.76797e-05		1.0477	2.9561	2.20731e-05	0.97376	2.9023	4.78882e-05		1.9521	2.9887	0.000583431	1.9621	3.048	0.000348432		1.9515	3.0202	0.00073828	1.921	3.0765	0.000835073
0.97315	2.8517	9.93937e-05	0.99136	2.9347	2.76797e-05		1.0477	2.9567	2.20731e-05	0.97316	2.9023	3.42047e-05		1.9521	2.9893	0.000583431	1.9621	3.0485	0		1.9515	3.0208	0.00036914	1.921	3.077	0.00167
0.97255	2.8517	8.28297e-05	0.99081	2.9347	4.15196e-05		1.0477	2.9573	2.20731e-05	0.97256	2.9023	3.42047e-05		1.9521	2.9898	0.00117	1.9621	3.0491	0.000348432		1.9515	3.0213	0	1.921	3.0776	0
0.97195	2.8517	4.96968e-05	0.99026	2.9347	1.38399e-05		1.0477	2.9579	0	0.97196	2.9023	5.47264e-05		1.9521	2.9904	0.00175	1.9621	3.0496	0		1.9515	3.0219	0.00036914	1.921	3.0781	0
0.97135	2.8517	4.96968e-05	0.98971	2.9347	4.15196e-05		1.0477	2.9585	0	0.97136	2.9023	6.15688e-05		1.9521	2.9909	0	1.9621	3.0502	0.000348432		1.9515	3.0224	0.00036914	1.921	3.0787	0
0.97075	2.8517	5.79813e-05	0.98916	2.9347	0		1.0477	2.9591	4.41462e-05	0.97076	2.9023	5.47264e-05		1.9521	2.9915	0	1.9621	3.0507	0		1.9515	3.023	0.00036914	1.921	3.0792	0
0.97015	2.8517	6.62608e-05	0.9886	2.9347	1.38399e-05		1.0477	2.9597	2.20731e-05	0.97016	2.9023	2.7364e-05		1.9521	2.992	0	1.9621	3.0513	0.000348432		1.9515	3.0235	0.00036914	1.921	3.0798	0.00125
0.96955	2.8517	5.79813e-05	0.98805	2.9347	0		1.0477	2.9603	4.41462e-05	0.96955	2.9023	3.42047e-05		1.9521	2.9926	0	1.9621	3.0518	0		1.9515	3.0241	0.00036914	1.921	3.0803	0
0.96894	2.8517	4.14139e-05	0.9875	2.9347	8.30392e-05		1.0477	2.9609	2.20731e-05	0.96895	2.9023	4.78882e-05		1.9521	2.9931	0	1.9621	3.0524	0.000348432		1.9515	3.0246	0.00073828	1.921	3.0809	0.000417537
0.96834	2.8517	3.31314e-05	0.98695	2.9347	2.76797e-05		1.0477	2.9615	8.82924e-05	0.96835	2.9023	6.15688e-05		1.9521	2.9937	0	1.9621	3.0529	0		1.9515	3.0252	0	1.921	3.0815	0.000417537
0.96774	2.8517	4.14139e-05	0.9864	2.9347	2.76797e-05		1.0477	2.9621	2.20731e-05	0.96775	2.9023	6.15688e-05		1.9521	2.9942	0	1.9621	3.0535	0.000348432		1.9515	3.0257	0	1.921	3.082	0
0.96714	2.8517	4.14139e-05	0.98584	2.9347	2.76797e-05		1.0477	2.9627	4.41462e-05	0.96715	2.9023	4.10458e-05		1.9521	2.9948	0.000583431	1.9621	3.054	0		1.9515	3.0263	0.00036914	1.921	3.0826	0
0.96654	2.8517	2.48484e-05	0.98529	2.9347	1.38399e-05		1.0477	2.9633	2.20731e-05	0.96655	2.9023	4.78882e-05		1.9521	2.9953	0.00117	1.9621	3.0546	0		1.9515	3.0268	0.00111	1.921	3.0831	0
0.96594	2.8517	3.31314e-05	0.98474	2.9347	1.38399e-05		1.0477	2.9639	0.000110366	0.96595	2.9023	4.10458e-05		1.9521	2.9959	0.000583431	1.9621	3.0551	0		1.9515	3.0274	0	1.921	3.0837	0
0.96534	2.8517	4.14139e-05	0.98419	2.9347	2.76797e-05		1.0477	2.9645	6.62193e-05	0.96534	2.9023	4.78882e-05		1.9521	2.9964	0.000583431	1.9626	2.9849	0.00105		1.9515	3.0279	0	1.921	3.0842	0.000417537
0.96473	2.8517	4.14139e-05	0.98364	2.9347	0		1.0477	2.9651	2.20731e-05	0.96474	2.9023	6.84111e-05		1.9521	2.997	0.000583431	1.9626	2.9854	0		1.9515	3.0285	0	1.921	3.0848	0
0.96413	2.8517	6.62608e-05	0.98308	2.9347	4.15196e-05		1.0477	2.9657	2.20731e-05	0.96414	2.9023	7.52494e-05		1.9521	2.9975	0.000583431	1.9626	2.986	0		1.9515	3.029	0.00111	1.921	3.0853	0
0.96353	2.8517	7.45453e-05	0.98253	2.9347	2.76797e-05		1.0477	2.9664	0	0.96354	2.9023	5.47264e-05		1.9521	2.9981	0	1.9626	2.9865	0		1.9515	3.0296	0	1.921	3.0859	0
0.96293	2.8517	9.11092e-05	0.98198	2.9347	1.38399e-05		1.0477	2.967	4.41462e-05	0.96294	2.9023	2.05229e-05		1.9521	2.9986	0.00117	1.9626	2.9871	0		1.9515	3.0301	0.00036914	1.921	3.0864	0
0.96233	2.8517	0.000124242	0.98143	2.9347	0		1.0477	2.9676	2.20731e-05	0.96234	2.9023	2.05229e-05		1.9521	2.9992	0.00175	1.9626	2.9876	0		1.9515	3.0307	0.00073828	1.921	3.087	0.000835073
0.96173	2.8517	9.93937e-05	0.98088	2.9347	0		1.0477	2.9682	2.20731e-05	0.96174	2.9023	2.7364e-05		1.9521	2.9997	0	1.9626	2.9882	0.000348432		1.9515	3.0312	0.00036914	1.921	3.0875	0
0.96113	2.8517	5.79813e-05	0.98032	2.9347	0		1.0477	2.9688	2.20731e-05	0.96113	2.9023	2.05229e-05		1.9521	3.0003	0	1.9626	2.9887	0.000348432		1.9515	3.0318	0	1.921	3.0881	0.000417537
0.96052	2.8517	4.14139e-05	0.97977	2.9347	1.38399e-05		1.0477	2.9694	0	0.96053	2.9023	2.05229e-05		1.9521	3.0008	0.000583431	1.9626	2.9893	0		1.9515	3.0323	0.00036914	1.921	3.0886	0
0.95992	2.8517	3.31314e-05	0.97922	2.9347	1.38399e-05		1.0477	2.97	2.20731e-05	0.95993	2.9023	2.05229e-05		1.9521	3.0014	0.00117	1.9626	2.9898	0.000348432		1.9515	3.0329	0	1.921	3.0892	0.000835073
0.95932	2.8517	2.48484e-05	0.97867	2.9347	2.76797e-05		1.0477	2.9706	4.41462e-05	0.95933	2.9023	6.15688e-05		1.9521	3.0019	0	1.9626	2.9904	0.000348432		1.9515	3.0335	0	1.921	3.0897	0.000417537
0.95872	2.8517	3.31314e-05	0.97812	2.9347	1.38399e-05		1.0477	2.9712	0	0.95873	2.9023	8.8934e-05		1.9521	3.0025	0	1.9626	2.9909	0.000696864		1.9515	3.034	0.00036914	1.921	3.0903	0.000417537
0.95812	2.8517	4.14139e-05	0.97756	2.9347	1.38399e-05		1.0477	2.9718	6.62193e-05	0.95813	2.9023	5.47264e-05		1.9521	3.003	0.000583431	1.9626	2.9915	0.00105		1.9515	3.0346	0.00036914	1.921	3.0908	0.000835073
0.95752	2.8517	3.31314e-05	0.97701	2.9347	1.38399e-05		1.0477	2.9724	2.20731e-05	0.95752	2.9023	4.78882e-05		1.9521	3.0036	0	1.9626	2.992	0.000348432		1.9515	3.0351	0	1.921	3.0914	0
0.95692	2.8517	2.48484e-05	0.97646	2.9347	0		1.0477	2.973	4.41462e-05	0.95692	2.9023	5.47264e-05		1.9521	3.0041	0.00117	1.9626	2.9926	0		1.9515	3.0357	0	1.921	3.0919	0
0.95631	2.8517	3.31314e-05	1.03662	2.9352	4.15196e-05		1.0477	2.9736	0	0.95632	2.9023	6.15688e-05		1.9521	3.0047	0.00175	1.9626	2.9931	0		1.9515	3.0362	0	1.921	3.0925	0.000417537
0.95571	2.8517	3.31314e-05	1.03612	2.9352	0		1.0477	2.9742	6.62193e-05	0.95572	2.9023	6.15688e-05		1.9521	3.0052	0	1.9626	2.9937	0.000696864		1.9515	3.0368	0.00036914	1.921	3.093	0
0.95511	2.8517	2.48484e-05	1.03552	2.9352	0		1.0477	2.9748	2.20731e-05	0.95512	2.9023	5.47264e-05		1.9521	3.0058	0	1.9626	2.9942	0		1.9515	3.0373	0	1.921	3.0936	0.000417537
0.95451	2.8517	4.14139e-05	1.03502	2.9352	2.76797e-05		1.0477	2.9754	2.20731e-05	0.95452	2.9023	4.10458e-05		1.9521	3.0063	0	1.9626	2.9948	0.000696864		1.9515	3.0379	0.00073828	1.921	3.0941	0
0.95391	2.8517	4.14139e-05	1.03442	2.9352	1.38399e-05		1.0477	2.976	6.62193e-05	0.95392	2.9023	2.05229e-05		1.9521	3.0069	0	1.9626	2.9953	0		1.9515	3.0384	0	1.921	3.0947	0
0.95331	2.8517	2.48484e-05	1.03382	2.9352	2.76797e-05		1.0477	2.9766	4.41462e-05	0.95331	2.9023	4.10458e-05		1.9521	3.0074	0	1.9626	2.9959	0.000348432		1.9515	3.039	0	1.921	3.0953	0
0.95271	2.8517	2.48484e-05	1.03332	2.9352	1.38399e-05		1.0477	2.9772	0	0.95271	2.9023	4.10458e-05		1.9521	3.008	0.000583431	1.9626	2.9964	0.000348432		1.9515	3.0395	0	1.921	3.0958	0.000417537
0.9521	2.8517	1.65655e-05	1.03272	2.9352	1.38399e-05		1.0477	2.9778	2.20731e-05	0.95211	2.9023	2.7364e-05		1.9521	3.0085	0.000583431	1.9626	2.997	0		1.9515	3.0401	0	1.921	3.0964	0
0.9515	2.8517	1.65655e-05	1.03222	2.9352	1.38399e-05		1.0477	2.9784	2.20731e-05	0.95151	2.9023	4.10458e-05		1.9521	3.0091	0.000583431	1.9626	2.9975	0.000696864		1.9515	3.0406	0.00036914	1.921	3.0969	0.000417537
0.9509	2.8517	3.31314e-05	1.03162	2.9352	2.76797e-05		1.0477	2.979	2.20731e-05	0.95091	2.9023	4.10458e-05		1.9521	3.0096	0.000583431	1.9626	2.9981	0		1.9515	3.0412	0	1.921	3.0975	0
0.9503	2.8517	3.31314e-05	1.03112	2.9352	2.76797e-05		1.0477	2.9796	0	0.95031	2.9023	4.10458e-05		1.9521	3.0102	0.000583431	1.9626	2.9986	0		1.9515	3.0417	0.00036914	1.921	3.098	0.000417537
0.9497	2.8517	3.31314e-05	1.03052	2.9352	1.38399e-05		1.0477	2.9802	2.20731e-05	0.94971	2.9023	4.10458e-05		1.9521	3.0107	0.000583431	1.9626	2.9992	0.000348432		1.9515	3.0423	0	1.921	3.0986	0
1.0501	2.8523	4.96968e-05	1.03002	2.9352	1.38399e-05		1.0477	2.9808	0	1.0501	2.9029	4.10458e-05		1.9521	3.0113	0	1.9626	2.9997	0		1.9515	3.0428	0.00036914	1.921	3.0991	0
1.0495	2.8523	4.96968e-05	1.02942	2.9352	4.15196e-05		1.0477	2.9814	4.41462e-05	1.0495	2.9029	5.47264e-05		1.9521	3.0118	0	1.9626	3.0003	0.000696864		1.9515	3.0434	0	1.921	3.0997	0
1.0489	2.8523	9.11092e-05	1.02892	2.9352	0		1.0477	2.982	0	1.0489	2.9029	2.7364e-05		1.9521	3.0124	0.000583431	1.9626	3.0008	0.000696864		1.9515	3.0439	0.00073828	1.921	3.1002	0.000417537
1.0483	2.8523	9.93937e-05	1.02832	2.9352	0		1.0477	2.9826	2.20731e-05	1.0483	2.9029	3.42047e-05		1.9521	3.0129	0	1.9626	3.0014	0.000348432		1.9515	3.0445	0.00073828	1.921	3.1008	0
1.0477	2.8523	7.45453e-05	1.02782	2.9352	0		1.0477	2.9832	0	1.0477	2.9029	4.10458e-05		1.9521	3.0135	0.00175	1.9626	3.0019	0.000348432		1.9515	3.045	0	1.921	3.1013	0.000417537
1.0471	2.8523	4.14139e-05	1.02722	2.9352	2.76797e-05		1.0477	2.9838	0	1.0471	2.9029	4.78882e-05		1.9521	3.014	0.000583431	1.9626	3.0024	0		1.9515	3.0456	0.00036914	1.921	3.1019	0
1.0465	2.8523	4.96968e-05	1.02672	2.9352	1.38399e-05		1.0477	2.9844	2.20731e-05	1.0465	2.9029	2.7364e-05		1.9521	3.0146	0.000583431	1.9626	3.003	0		1.9515	3.0462	0.00111	1.921	3.1024	0
1.0459	2.8523	4.96968e-05	1.02612	2.9352	2.76797e-05		1.0477	2.985	8.82924e-05	1.0459	2.9029	6.84111e-05		1.9521	3.0151	0	1.9626	3.0035	0		1.9515	3.0467	0	1.921	3.103	0.000417537
1.0453	2.8523	4.14139e-05	1.02562	2.9352	0		1.0477	2.9856	2.20731e-05	1.0453	2.9029	0.000102615		1.9521	3.0157	0	1.9626	3.0041	0.000348432		1.9515	3.0473	0	1.921	3.1035	0.000835073
1.0447	2.8523	7.45453e-05	1.02502	2.9352	4.15196e-05		1.0477	2.9862	2.20731e-05	1.0447	2.9029	8.20917e-05		1.9521	3.0162	0.00117	1.9626	3.0046	0		1.9515	3.0478	0	1.921	3.1041	0
1.0441	2.8523	4.96968e-05	1.02452	2.9352	1.38399e-05		1.0477	2.9868	4.41462e-05	1.0441	2.9029	6.15688e-05		1.9521	3.0168	0.000583431	1.9626	3.0052	0.000348432		1.9515	3.0484	0	1.921	3.1046	0
1.0435	2.8523	4.14139e-05	1.02392	2.9352	2.76797e-05		1.0477	2.9874	4.41462e-05	1.0435	2.9029	5.47264e-05		1.9521	3.0173	0	1.9626	3.0057	0.000348432		1.9515	3.0489	0.00036914	1.921	3.1052	0
1.0429	2.8523	7.45453e-05	1.02342	2.9352	5.53595e-05		1.0477	2.988	4.41462e-05	1.0429	2.9029	7.52494e-05		1.9521	3.0179	0	1.9626	3.0063	0.000696864		1.9515	3.0495	0.00036914	1.9215	2.9799	0
1.0423	2.8523	5.79813e-05	1.02282	2.9352	2.76797e-05		1.0477	2.9886	0	1.0423	2.9029	7.52494e-05		1.9521	3.0184	0	1.9626	3.0068	0.00139		1.9515	3.05	0.00036914	1.9215	2.9804	0
1.0417	2.8523	1.65655e-05	1.02232	2.9352	2.76797e-05		1.0477	2.9892	4.41462e-05	1.0417	2.9029	6.15688e-05		1.9521	3.019	0	1.9626	3.0074	0.000348432		1.9515	3.0506	0.00036914	1.9215	2.981	0.000835073
1.0411	2.8523	1.65655e-05	1.02172	2.9352	2.76797e-05		1.0477	2.9898	4.41462e-05	1.0411	2.9029	4.10458e-05		1.9521	3.0195	0	1.9626	3.0079	0		1.9515	3.0511	0.00073828	1.9215	2.9815	0
1.0405	2.8523	4.14139e-05	1.02122	2.9352	1.38399e-05		1.0477	2.9904	6.62193e-05	1.0405	2.9029	4.10458e-05		1.9521	3.0201	0	1.9626	3.0085	0		1.9515	3.0517	0.00036914	1.9215	2.9821	0.000417537
1.0399	2.8523	7.45453e-05	1.02062	2.9352	0		1.0477	2.991	6.62193e-05	1.0399	2.9029	8.20917e-05		1.9521	3.0206	0.000583431	1.9626	3.009	0		1.9515	3.0522	0	1.9215	2.9826	0
1.0393	2.8523	6.62608e-05	1.02002	2.9352	1.38399e-05		1.0477	2.9916	0	1.0393	2.9029	7.52494e-05		1.9521	3.0212	0	1.9626	3.0096	0		1.9515	3.0528	0	1.9215	2.9832	0.000417537
1.0387	2.8523	3.31314e-05	1.01952	2.9352	1.38399e-05		1.0477	2.9922	4.41462e-05	1.0387	2.9029	4.10458e-05		1.9521	3.0217	0	1.9626	3.0101	0		1.9515	3.0533	0	1.9215	2.9838	0
1.0381	2.8523	3.31314e-05	1.01892	2.9352	5.53595e-05		1.0477	2.9928	8.82924e-05	1.0381	2.9029	7.52494e-05		1.9521	3.0223	0	1.9626	3.0107	0		1.9515	3.0539	0.00073828	1.9215	2.9843	0
1.0375	2.8523	4.96968e-05	1.01842	2.9352	5.53595e-05		1.0477	2.9934	0	1.0375	2.9029	6.15688e-05		1.9521	3.0228	0	1.9626	3.0112	0.000348432		1.9515	3.0544	0	1.9215	2.9849	0.000835073
1.0369	2.8523	5.79813e-05	1.01782	2.9352	1.38399e-05		1.0477	2.994	4.41462e-05	1.0369	2.9029	4.10458e-05		1.9521	3.0233	0.000583431	1.9626	3.0118	0		1.9515	3.055	0	1.9215	2.9854	0
1.0363	2.8523	3.31314e-05	1.01732	2.9352	2.76797e-05		1.0477	2.9946	4.41462e-05	1.0363	2.9029	6.15688e-05		1.9521	3.0239	0.00233	1.9626	3.0123	0.000348432		1.9515	3.0555	0	1.9215	2.986	0
1.0357	2.8523	3.31314e-05	1.01672	2.9352	4.15196e-05		1.0477	2.9952	6.62193e-05	1.0357	2.9029	6.15688e-05		1.9521	3.0244	0.000583431	1.9626	3.0129	0		1.9515	3.0561	0	1.9215	2.9865	0
1.0351	2.8523	5.79813e-05	1.01622	2.9352	0		1.0477	2.9958	4.41462e-05	1.0351	2.9029	8.8934e-05		1.9521	3.025	0	1.9626	3.0134	0		1.9515	3.0566	0	1.9215	2.9871	0.000835073
1.0345	2.8523	5.79813e-05	1.01562	2.9352	0		1.0477	2.9964	2.20731e-05	1.0345	2.9029	8.8934e-05		1.9521	3.0255	0.00175	1.9626	3.014	0		1.9515	3.0572	0	1.9215	2.9876	0
1.0339	2.8523	3.31314e-05	1.01512	2.9352	4.15196e-05		1.0477	2.997	2.20731e-05	1.0339	2.9029	4.78882e-05		1.9521	3.0261	0.00117	1.9626	3.0145	0		1.9515	3.0577	0	1.9215	2.9882	0.000417537
1.0333	2.8523	2.48484e-05	1.01452	2.9352	0		1.0477	2.9976	2.20731e-05	1.0333	2.9029	4.10458e-05		1.9521	3.0266	0	1.9626	3.0151	0.000348432		1.9515	3.0583	0	1.9215	2.9887	0
1.0327	2.8523	2.48484e-05	1.01402	2.9352	2.76797e-05		1.0477	2.9982	2.20731e-05	1.0327	2.9029	2.7364e-05		1.9521	3.0272	0.000583431	1.9626	3.0156	0		1.9515	3.0589	0.00036914	1.9215	2.9893	0
1.0321	2.8523	4.14139e-05	1.01342	2.9352	2.76797e-05		1.0477	2.9988	6.62193e-05	1.0321	2.9029	2.7364e-05		1.9521	3.0277	0	1.9626	3.0162	0		1.9515	3.0594	0.00036914	1.9215	2.9898	0
1.0315	2.8523	4.14139e-05	1.01292	2.9352	0		1.0477	2.9994	2.20731e-05	1.0315	2.9029	4.10458e-05		1.9521	3.0283	0	1.9626	3.0167	0.000348432		1.9515	3.06	0.00036914	1.9215	2.9904	0
1.0309	2.8523	4.14139e-05	1.01232	2.9352	0		1.0477	3	2.20731e-05	1.0309	2.9029	3.42047e-05		1.9521	3.0288	0.000583431	1.9626	3.0173	0		1.9515	3.0605	0	1.9215	2.9909	0
1.0303	2.8523	8.28297e-05	1.01182	2.9352	2.76797e-05		1.0477	3.0006	4.41462e-05	1.0303	2.9029	6.15688e-05		1.9521	3.0294	0.000583431	1.9626	3.0178	0		1.9515	3.0611	0	1.9215	2.9915	0
1.0297	2.8523	5.79813e-05	1.01122	2.9352	2.76797e-05		1.0477	3.0012	4.41462e-05	1.0297	2.9029	6.84111e-05		1.9521	3.0299	0.000583431	1.9626	3.0184	0		1.9515	3.0616	0.00111	1.9215	2.992	0.000417537
1.0291	2.8523	2.48484e-05	1.01072	2.9352	2.76797e-05		1.0477	3.0018	4.41462e-05	1.0291	2.9029	4.78882e-05		1.9521	3.0305	0.000583431	1.9626	3.0189	0.000348432		1.9515	3.0622	0.00073828	1.9215	2.9926	0
1.0285	2.8523	2.48484e-05	1.01012	2.9352	0		1.0477	3.0024	4.41462e-05	1.0285	2.9029	4.10458e-05		1.9521	3.031	0.000583431	1.9626	3.0195	0.000348432		1.9515	3.0627	0.00036914	1.9215	2.9931	0
1.0279	2.8523	5.79813e-05	1.00962	2.9352	0		1.0477	3.003	2.20731e-05	1.0279	2.9029	4.78882e-05		1.9521	3.0316	0	1.9626	3.02	0		1.9515	3.0633	0.00036914	1.9215	2.9937	0.000417537
1.0273	2.8523	7.45453e-05	1.00902	2.9352	1.38399e-05		1.0477	3.0036	0	1.0273	2.9029	6.84111e-05		1.9521	3.0321	0.00117	1.9626	3.0206	0.000696864		1.9515	3.0638	0	1.9215	2.9942	0.000835073
1.0267	2.8523	2.48484e-05	1.00852	2.9352	1.38399e-05		1.0477	3.0043	2.20731e-05	1.0267	2.9029	5.47264e-05		1.9521	3.0327	0	1.9626	3.0211	0.000348432		1.9515	3.0644	0.00036914	1.9215	2.9948	0
1.0261	2.8523	3.31314e-05	1.00792	2.9352	4.15196e-05		1.0477	3.0049	2.20731e-05	1.0261	2.9029	3.42047e-05		1.9521	3.0332	0	1.9626	3.0217	0.000348432		1.9515	3.0649	0.00073828	1.9215	2.9953	0.000835073
1.0255	2.8523	4.14139e-05	1.00742	2.9352	0		1.0477	3.0055	2.20731e-05	1.0255	2.9029	5.47264e-05		1.9521	3.0338	0.000583431	1.9626	3.0222	0		1.9515	3.0655	0.00036914	1.9215	2.9959	0.000417537
1.0249	2.8523	1.65655e-05	1.00682	2.9352	5.53595e-05		1.0477	3.0061	6.62193e-05	1.0249	2.9029	5.47264e-05		1.9521	3.0343	0	1.9626	3.0228	0.00105		1.9515	3.066	0.00073828	1.9215	2.9964	0
1.0243	2.8523	2.48484e-05	1.00627	2.9352	0		1.0477	3.0067	2.20731e-05	1.0243	2.9029	3.42047e-05		1.9521	3.0349	0	1.9626	3.0233	0.000348432		1.9515	3.0666	0	1.9215	2.997	0
1.0237	2.8523	1.65655e-05	1.00572	2.9352	1.38399e-05		1.0477	3.0073	4.41462e-05	1.0237	2.9029	2.05229e-05		1.9521	3.0354	0	1.9626	3.0238	0.000348432		1.9515	3.0671	0	1.9215	2.9976	0
1.0231	2.8523	3.31314e-05	1.00516	2.9352	1.38399e-05		1.0477	3.0079	0	1.0231	2.9029	4.10458e-05		1.9521	3.036	0	1.9626	3.0244	0.000348432		1.9515	3.0677	0	1.9215	2.9981	0.000417537
1.0225	2.8523	4.14139e-05	1.00461	2.9352	0		1.0477	3.0085	2.20731e-05	1.0225	2.9029	6.15688e-05		1.9521	3.0365	0.000583431	1.9626	3.0249	0.000348432		1.9515	3.0682	0	1.9215	2.9987	0
1.0219	2.8523	1.65655e-05	1.00406	2.9352	0		1.0477	3.0091	2.20731e-05	1.0219	2.9029	4.78882e-05		1.9521	3.0371	0.00175	1.9626	3.0255	0		1.9515	3.0688	0	1.9215	2.9992	0
1.0213	2.8523	3.31314e-05	1.00351	2.9352	1.38399e-05		1.0477	3.0097	2.20731e-05	1.0213	2.9029	3.42047e-05		1.9521	3.0376	0	1.9626	3.026	0.000348432		1.9515	3.0693	0.00073828	1.9215	2.9998	0.000417537
1.0207	2.8523	2.48484e-05	1.00296	2.9352	5.53595e-05		1.0477	3.0103	0	1.0207	2.9029	2.7364e-05		1.9521	3.0382	0.000583431	1.9626	3.0266	0		1.9515	3.0699	0.00036914	1.9215	3.0003	0
1.0201	2.8523	3.31314e-05	1.0024	2.9352	4.15196e-05		1.0477	3.0109	2.20731e-05	1.0201	2.9029	3.42047e-05		1.9521	3.0387	0.000583431	1.9626	3.0271	0		1.9515	3.0704	0.00073828	1.9215	3.0009	0
1.0195	2.8523	4.14139e-05	1.00185	2.9352	4.15196e-05		1.0477	3.0115	0	1.0195	2.9029	5.47264e-05		1.9521	3.0393	0.000583431	1.9626	3.0277	0.000348432		1.9515	3.071	0.00036914	1.9215	3.0014	0.000417537
1.0189	2.8523	4.14139e-05	1.0013	2.9352	1.38399e-05		1.0477	3.0121	0	1.0189	2.9029	5.47264e-05		1.9521	3.0398	0	1.9626	3.0282	0.000348432		1.9515	3.0716	0.00036914	1.9215	3.002	0
1.0183	2.8523	5.79813e-05	1.00075	2.9352	2.76797e-05		1.0477	3.0127	4.41462e-05	1.0183	2.9029	4.78882e-05		1.9521	3.0404	0	1.9626	3.0288	0		1.9515	3.0721	0	1.9215	3.0025	0.000417537
1.0177	2.8523	4.14139e-05	1.0002	2.9352	2.76797e-05		1.0477	3.0133	0	1.0177	2.9029	4.78882e-05		1.9521	3.0409	0.000583431	1.9626	3.0293	0.000348432		1.9515	3.0727	0	1.9215	3.0031	0
1.0171	2.8523	2.48484e-05	0.99964	2.9352	4.15196e-05		1.0477	3.0139	4.41462e-05	1.0171	2.9029	3.42047e-05		1.9521	3.0415	0.000583431	1.9626	3.0299	0		1.9515	3.0732	0	1.9215	3.0036	0
1.0165	2.8523	4.14139e-05	0.99909	2.9352	2.76797e-05		1.0477	3.0145	0	1.0165	2.9029	3.42047e-05		1.9521	3.042	0	1.9626	3.0304	0		1.9515	3.0738	0	1.9215	3.0042	0
1.0159	2.8523	4.96968e-05	0.99854	2.9352	0		1.0477	3.0151	2.20731e-05	1.0159	2.9029	6.84111e-05		1.9521	3.0426	0.000583431	1.9626	3.031	0.000696864		1.9515	3.0743	0.00073828	1.9215	3.0047	0
1.0153	2.8523	4.96968e-05	0.99799	2.9352	1.38399e-05		1.0477	3.0157	6.62193e-05	1.0153	2.9029	0.000102615		1.9521	3.0431	0	1.9626	3.0315	0		1.9515	3.0749	0.00036914	1.9215	3.0053	0
1.0147	2.8523	4.14139e-05	0.99744	2.9352	0		1.0477	3.0163	4.41462e-05	1.0147	2.9029	6.15688e-05		1.9521	3.0437	0.000583431	1.9626	3.0321	0.000348432		1.9515	3.0754	0.00036914	1.9215	3.0058	0
1.0141	2.8523	3.31314e-05	0.99688	2.9352	2.76797e-05		1.0477	3.0169	0	1.0141	2.9029	2.05229e-05		1.9521	3.0442	0.000583431	1.9626	3.0326	0.000348432		1.9515	3.076	0.00036914	1.9215	3.0064	0.000835073
1.0135	2.8523	8.28297e-05	0.99633	2.9352	2.76797e-05		1.0477	3.0175	0	1.0135	2.9029	2.05229e-05		1.9521	3.0448	0	1.9626	3.0332	0.000348432		1.9515	3.0765	0.00036914	1.9215	3.0069	0
1.0129	2.8523	9.11092e-05	0.99578	2.9352	1.38399e-05		1.0477	3.0181	0	1.0129	2.9029	2.05229e-05		1.9521	3.0453	0	1.9626	3.0337	0.000696864		1.9515	3.0771	0	1.9215	3.0075	0.000835073
1.0122	2.8523	4.96968e-05	0.99523	2.9352	0		1.0477	3.0187	4.41462e-05	1.0123	2.9029	3.42047e-05		1.9521	3.0459	0	1.9626	3.0343	0		1.9515	3.0776	0	1.9215	3.008	0.000417537
1.0116	2.8523	4.96968e-05	0.99468	2.9352	2.76797e-05		1.0477	3.0193	4.41462e-05	1.0117	2.9029	2.7364e-05		1.9521	3.0464	0.000583431	1.9626	3.0348	0		1.9515	3.0782	0.00036914	1.9215	3.0086	0.000417537
1.011	2.8523	4.14139e-05	0.99412	2.9352	1.38399e-05		1.0477	3.0199	2.20731e-05	1.0111	2.9029	4.10458e-05		1.9521	3.047	0.000583431	1.9626	3.0354	0.000348432		1.9515	3.0787	0.00073828	1.9215	3.0091	0
1.0104	2.8523	2.48484e-05	0.99357	2.9352	1.38399e-05		1.0477	3.0205	2.20731e-05	1.0105	2.9029	5.47264e-05		1.9521	3.0475	0	1.9626	3.0359	0.000696864		1.9515	3.0793	0.00036914	1.9215	3.0097	0.000417537
1.0098	2.8523	4.96968e-05	0.99302	2.9352	0		1.0477	3.0211	0	1.0099	2.9029	2.7364e-05		1.9521	3.0481	0.00117	1.9626	3.0365	0.000348432		1.9515	3.0798	0.00036914	1.9215	3.0102	0
1.0092	2.8523	5.79813e-05	0.99247	2.9352	0		1.0477	3.0217	0	1.0092	2.9029	2.05229e-05		1.9521	3.0486	0	1.9626	3.037	0.000348432		1.9515	3.0804	0.00073828	1.9215	3.0108	0.000417537
1.0086	2.8523	7.45453e-05	0.99192	2.9352	1.38399e-05		1.0477	3.0223	4.41462e-05	1.0086	2.9029	2.05229e-05		1.9521	3.0492	0	1.9626	3.0376	0		1.9515	3.0809	0.00073828	1.9215	3.0114	0.000417537
1.008	2.8523	7.45453e-05	0.99136	2.9352	0		1.0477	3.0229	4.41462e-05	1.008	2.9029	2.05229e-05		1.9521	3.0497	0	1.9626	3.0381	0		1.9515	3.0815	0.00036914	1.9215	3.0119	0
1.0074	2.8523	3.31314e-05	0.99081	2.9352	1.38399e-05		1.0477	3.0235	6.62193e-05	1.0074	2.9029	2.7364e-05		1.9521	3.0503	0	1.9626	3.0387	0.000348432		1.9515	3.082	0	1.9215	3.0125	0.000417537
1.0068	2.8523	1.65655e-05	0.99026	2.9352	4.15196e-05		1.0477	3.0241	2.20731e-05	1.0068	2.9029	2.7364e-05		1.9521	3.0508	0.000583431	1.9626	3.0392	0.000696864		1.9521	2.9799	0.00036914	1.9215	3.013	0
1.0062	2.8523	2.48484e-05	0.98971	2.9352	1.38399e-05		1.0477	3.0247	4.41462e-05	1.0062	2.9029	6.15688e-05		1.9521	3.0514	0	1.9626	3.0398	0.000348432		1.9521	2.9804	0	1.9215	3.0136	0.000417537
1.0056	2.8523	3.31314e-05	0.98916	2.9352	2.76797e-05		1.0477	3.0253	0	1.0056	2.9029	8.20917e-05		1.9521	3.0519	0.00117	1.9626	3.0403	0.000348432		1.9521	2.981	0	1.9215	3.0141	0
1.005	2.8523	4.14139e-05	0.9886	2.9352	5.53595e-05		1.0477	3.0259	2.20731e-05	1.005	2.9029	6.15688e-05		1.9521	3.0525	0	1.9626	3.0409	0		1.9521	2.9815	0	1.9215	3.0147	0
1.0044	2.8523	5.79813e-05	0.98805	2.9352	1.38399e-05		1.0477	3.0265	4.41462e-05	1.0044	2.9029	5.47264e-05		1.9521	3.053	0	1.9626	3.0414	0.000348432		1.9521	2.9821	0	1.9215	3.0152	0.000417537
1.0038	2.8523	6.62608e-05	0.9875	2.9352	1.38399e-05		1.0477	3.0271	4.41462e-05	1.0038	2.9029	4.78882e-05		1.9521	3.0536	0.000583431	1.9626	3.042	0		1.9521	2.9827	0	1.9215	3.0158	0.000835073
1.0032	2.8523	5.79813e-05	0.98695	2.9352	2.76797e-05		1.0477	3.0277	0	1.0032	2.9029	4.10458e-05		1.9521	3.0541	0	1.9626	3.0425	0.000696864		1.9521	2.9832	0.00036914	1.9215	3.0163	0
1.0026	2.8523	2.48484e-05	0.9864	2.9352	0		1.0477	3.0283	0	1.0026	2.9029	4.10458e-05		1.9521	3.0547	0.00117	1.9626	3.0431	0		1.9521	2.9838	0	1.9215	3.0169	0
1.002	2.8523	0	0.98584	2.9352	1.38399e-05		1.0477	3.0289	4.41462e-05	1.002	2.9029	2.05229e-05		1.9521	3.0552	0.000583431	1.9626	3.0436	0		1.9521	2.9843	0	1.9215	3.0174	0
1.0014	2.8523	2.48484e-05	0.98529	2.9352	2.76797e-05		1.0477	3.0295	4.41462e-05	1.0014	2.9029	6.84111e-06		1.9521	3.0558	0.000583431	1.9626	3.0442	0.000696864		1.9521	2.9849	0.00036914	1.9215	3.018	0
1.0008	2.8523	4.14139e-05	0.98474	2.9352	2.76797e-05		1.0477	3.0301	2.20731e-05	1.0008	2.9029	4.78882e-05		1.9521	3.0563	0.000583431	1.9626	3.0447	0		1.9521	2.9854	0	1.9215	3.0185	0
1.0002	2.8523	6.62608e-05	0.98419	2.9352	0		1.0471	2.9399	2.20731e-05	1.0002	2.9029	6.84111e-05		1.9521	3.0569	0	1.9626	3.0452	0		1.9521	2.986	0	1.9215	3.0191	0.000835073
0.99962	2.8523	6.62608e-05	0.98364	2.9352	5.53595e-05		1.0471	2.9405	0	0.99963	2.9029	4.78882e-05		1.9521	3.0574	0.000583431	1.9626	3.0458	0.000696864		1.9521	2.9865	0	1.9215	3.0196	0
0.99902	2.8523	4.14139e-05	0.98308	2.9352	0		1.0471	2.9411	0	0.99903	2.9029	5.47264e-05		1.9521	3.058	0	1.9626	3.0463	0		1.9521	2.9871	0.00036914	1.9215	3.0202	0
0.99842	2.8523	4.14139e-05	0.98253	2.9352	1.38399e-05		1.0471	2.9417	0	0.99842	2.9029	5.47264e-05		1.9521	3.0585	0	1.9626	3.0469	0.000348432		1.9521	2.9876	0	1.9215	3.0207	0
0.99781	2.8523	4.14139e-05	0.98198	2.9352	1.38399e-05		1.0471	2.9423	8.82924e-05	0.99782	2.9029	4.10458e-05		1.9521	3.0591	0.000583431	1.9626	3.0474	0.000348432		1.9521	2.9882	0	1.9215	3.0213	0.000417537
0.99721	2.8523	6.62608e-05	0.98143	2.9352	4.15196e-05		1.0471	2.9429	4.41462e-05	0.99722	2.9029	5.47264e-05		1.9521	3.0596	0.000583431	1.9626	3.048	0.000348432		1.9521	2.9887	0.00036914	1.9215	3.0218	0.000417537
0.99661	2.8523	4.14139e-05	0.98088	2.9352	0		1.0471	2.9435	4.41462e-05	0.99662	2.9029	6.15688e-05		1.9521	3.0602	0	1.9626	3.0485	0.000348432		1.9521	2.9893	0.00036914	1.9215	3.0224	0.000417537
0.99601	2.8523	3.31314e-05	0.98032	2.9352	1.38399e-05		1.0471	2.9441	4.41462e-05	0.99602	2.9029	6.84111e-05		1.9521	3.0607	0.000583431	1.9626	3.0491	0.000348432		1.9521	2.9898	0.00073828	1.9215	3.0229	0
0.99541	2.8523	4.96968e-05	0.97977	2.9352	2.76797e-05		1.0471	2.9447	2.20731e-05	0.99542	2.9029	5.47264e-05		1.9521	3.0613	0.00117	1.9626	3.0496	0		1.9521	2.9904	0	1.9215	3.0235	0
0.99481	2.8523	4.14139e-05	0.97922	2.9352	1.38399e-05		1.0471	2.9453	4.41462e-05	0.99482	2.9029	2.7364e-05		1.9521	3.0618	0.00175	1.9626	3.0502	0		1.9521	2.9909	0	1.9215	3.024	0
0.99421	2.8523	3.31314e-05	0.97867	2.9352	4.15196e-05		1.0471	2.9459	2.20731e-05	0.99421	2.9029	4.78882e-05		1.9521	3.0624	0.00117	1.9626	3.0507	0		1.9521	2.9915	0	1.9215	3.0246	0
0.9936	2.8523	4.14139e-05	0.97812	2.9352	2.76797e-05		1.0471	2.9465	2.20731e-05	0.99361	2.9029	6.15688e-05		1.9521	3.0629	0	1.9626	3.0513	0.000348432		1.9521	2.992	0	1.9215	3.0252	0.000417537
0.993	2.8523	3.31314e-05	0.97756	2.9352	2.76797e-05		1.0471	2.9471	2.20731e-05	0.99301	2.9029	4.10458e-05		1.9521	3.0635	0	1.9626	3.0518	0		1.9521	2.9926	0	1.9215	3.0257	0.00125
0.9924	2.8523	1.65655e-05	0.97701	2.9352	4.15196e-05		1.0471	2.9477	2.20731e-05	0.99241	2.9029	3.42047e-05		1.9521	3.064	0	1.9626	3.0524	0.000348432		1.9521	2.9931	0	1.9215	3.0263	0
0.9918	2.8523	3.31314e-05	0.97646	2.9352	2.76797e-05		1.0471	2.9483	2.20731e-05	0.99181	2.9029	5.47264e-05		1.9521	3.0646	0	1.9626	3.0529	0		1.9521	2.9937	0	1.9215	3.0268	0.000417537
0.9912	2.8523	2.48484e-05	1.03662	2.9358	0		1.0471	2.9489	2.20731e-05	0.99121	2.9029	5.47264e-05		1.9521	3.0651	0	1.9626	3.0535	0		1.9521	2.9942	0	1.9215	3.0274	0
0.9906	2.8523	3.31314e-05	1.03612	2.9358	1.38399e-05		1.0471	2.9495	2.20731e-05	0.9906	2.9029	5.47264e-05		1.9521	3.0657	0	1.9626	3.054	0		1.9521	2.9948	0	1.9215	3.0279	0.00125
0.98999	2.8523	4.14139e-05	1.03552	2.9358	2.76797e-05		1.0471	2.9501	4.41462e-05	0.99	2.9029	4.78882e-05		1.9521	3.0662	0	1.9626	3.0546	0		1.9521	2.9954	0	1.9215	3.0285	0
0.98939	2.8523	3.31314e-05	1.03502	2.9358	2.76797e-05		1.0471	2.9507	0	0.9894	2.9029	2.05229e-05		1.9521	3.0668	0	1.9626	3.0551	0.000348432		1.9521	2.9959	0.00036914	1.9215	3.029	0
0.98879	2.8523	4.14139e-05	1.03442	2.9358	4.15196e-05		1.0471	2.9513	0	0.9888	2.9029	4.10458e-05		1.9521	3.0673	0	1.9632	2.9849	0.000348432		1.9521	2.9965	0	1.9215	3.0296	0
0.98819	2.8523	3.31314e-05	1.03382	2.9358	2.76797e-05		1.0471	2.9519	4.41462e-05	0.9882	2.9029	3.42047e-05		1.9521	3.0679	0	1.9632	2.9854	0.000348432		1.9521	2.997	0.00111	1.9215	3.0301	0.000417537
0.98759	2.8523	5.79813e-05	1.03332	2.9358	0		1.0471	2.9525	4.41462e-05	0.9876	2.9029	2.7364e-05		1.9521	3.0684	0	1.9632	2.986	0.000348432		1.9521	2.9976	0	1.9215	3.0307	0.000417537
0.98699	2.8523	6.62608e-05	1.03272	2.9358	2.76797e-05		1.0471	2.9531	2.20731e-05	0.987	2.9029	7.52494e-05		1.9521	3.069	0	1.9632	2.9865	0		1.9521	2.9981	0	1.9215	3.0312	0
0.98639	2.8523	2.48484e-05	1.03222	2.9358	4.15196e-05		1.0471	2.9537	2.20731e-05	0.98639	2.9029	6.84111e-05		1.9521	3.0695	0	1.9632	2.9871	0		1.9521	2.9987	0	1.9215	3.0318	0
0.98578	2.8523	2.48484e-05	1.03162	2.9358	1.38399e-05		1.0471	2.9543	2.20731e-05	0.98579	2.9029	3.42047e-05		1.9521	3.07	0.000583431	1.9632	2.9876	0.000348432		1.9521	2.9992	0	1.9215	3.0323	0.000417537
0.98518	2.8523	4.96968e-05	1.03112	2.9358	2.76797e-05		1.0471	2.9549	6.62193e-05	0.98519	2.9029	4.10458e-05		1.9526	2.9849	0	1.9632	2.9882	0		1.9521	2.9998	0	1.9215	3.0329	0
0.98458	2.8523	3.31314e-05	1.03052	2.9358	4.15196e-05		1.0471	2.9555	0	0.98459	2.9029	4.10458e-05		1.9526	2.9854	0	1.9632	2.9887	0		1.9521	3.0003	0	1.9215	3.0334	0
0.98398	2.8523	4.14139e-05	1.03002	2.9358	4.15196e-05		1.0471	2.9561	0	0.98399	2.9029	2.7364e-05		1.9526	2.986	0.000583431	1.9632	2.9893	0		1.9521	3.0009	0	1.9215	3.034	0
0.98338	2.8523	5.79813e-05	1.02942	2.9358	1.38399e-05		1.0471	2.9567	6.62193e-05	0.98339	2.9029	3.42047e-05		1.9526	2.9865	0.00117	1.9632	2.9898	0		1.9521	3.0014	0	1.9215	3.0345	0
0.98278	2.8523	2.48484e-05	1.02892	2.9358	2.76797e-05		1.0471	2.9573	0	0.98279	2.9029	2.7364e-05		1.9526	2.9871	0	1.9632	2.9904	0		1.9521	3.002	0	1.9215	3.0351	0.000417537
0.98218	2.8523	2.48484e-05	1.02832	2.9358	4.15196e-05		1.0471	2.9579	6.62193e-05	0.98218	2.9029	2.7364e-05		1.9526	2.9876	0	1.9632	2.9909	0		1.9521	3.0025	0	1.9215	3.0356	0
0.98157	2.8523	3.31314e-05	1.02782	2.9358	0		1.0471	2.9585	0	0.98158	2.9029	4.10458e-05		1.9526	2.9882	0.000583431	1.9632	2.9915	0		1.9521	3.0031	0.00036914	1.9215	3.0362	0
0.98097	2.8523	4.14139e-05	1.02722	2.9358	0		1.0471	2.9591	8.82924e-05	0.98098	2.9029	3.42047e-05		1.9526	2.9887	0.000583431	1.9632	2.992	0		1.9521	3.0036	0	1.9215	3.0367	0
0.98037	2.8523	3.31314e-05	1.02672	2.9358	4.15196e-05		1.0471	2.9597	0	0.98038	2.9029	4.78882e-05		1.9526	2.9893	0	1.9632	2.9926	0		1.9521	3.0042	0.00036914	1.9215	3.0373	0
0.97977	2.8523	5.79813e-05	1.02612	2.9358	1.38399e-05		1.0471	2.9603	2.20731e-05	0.97978	2.9029	7.52494e-05		1.9526	2.9898	0.000583431	1.9632	2.9931	0.000348432		1.9521	3.0047	0.00036914	1.9215	3.0378	0
0.97917	2.8523	9.11092e-05	1.02562	2.9358	0		1.0471	2.9609	4.41462e-05	0.97918	2.9029	6.15688e-05		1.9526	2.9904	0.000583431	1.9632	2.9937	0.000348432		1.9521	3.0053	0	1.9215	3.0384	0
0.97857	2.8523	5.79813e-05	1.02502	2.9358	2.76797e-05		1.0471	2.9615	6.62193e-05	0.97858	2.9029	4.10458e-05		1.9526	2.9909	0	1.9632	2.9942	0		1.9521	3.0058	0	1.9215	3.039	0.000417537
0.97797	2.8523	4.96968e-05	1.02452	2.9358	1.38399e-05		1.0471	2.9621	4.41462e-05	0.97797	2.9029	3.42047e-05		1.9526	2.9915	0.000583431	1.9632	2.9948	0.00105		1.9521	3.0064	0.00036914	1.9215	3.0395	0.000417537
0.97736	2.8523	7.45453e-05	1.02392	2.9358	2.76797e-05		1.0471	2.9627	2.20731e-05	0.97737	2.9029	3.42047e-05		1.9526	2.992	0.000583431	1.9632	2.9953	0.000348432		1.9521	3.0069	0.00036914	1.9215	3.0401	0
0.97676	2.8523	5.79813e-05	1.02342	2.9358	2.76797e-05		1.0471	2.9633	0	0.97677	2.9029	2.05229e-05		1.9526	2.9926	0	1.9632	2.9959	0		1.9521	3.0075	0.00073828	1.9215	3.0406	0
0.97616	2.8523	4.14139e-05	1.02282	2.9358	1.38399e-05		1.0471	2.9639	2.20731e-05	0.97617	2.9029	2.05229e-05		1.9526	2.9931	0	1.9632	2.9964	0		1.9521	3.0081	0	1.9215	3.0412	0
0.97556	2.8523	8.28297e-05	1.02232	2.9358	0		1.0471	2.9645	4.41462e-05	0.97557	2.9029	2.7364e-05		1.9526	2.9937	0	1.9632	2.997	0		1.9521	3.0086	0.00036914	1.9215	3.0417	0
0.97496	2.8523	8.28297e-05	1.02172	2.9358	4.15196e-05		1.0471	2.9651	0.000110366	0.97497	2.9029	2.7364e-05		1.9526	2.9942	0.000583431	1.9632	2.9975	0.000348432		1.9521	3.0092	0.00073828	1.9215	3.0423	0
0.97436	2.8523	4.96968e-05	1.02122	2.9358	2.76797e-05		1.0471	2.9657	4.41462e-05	0.97437	2.9029	4.10458e-05		1.9526	2.9948	0.000583431	1.9632	2.9981	0		1.9521	3.0097	0	1.9215	3.0428	0.000417537
0.97376	2.8523	5.79813e-05	1.02062	2.9358	2.76797e-05		1.0471	2.9664	4.41462e-05	0.97376	2.9029	4.78882e-05		1.9526	2.9953	0	1.9632	2.9986	0		1.9521	3.0103	0.00036914	1.9215	3.0434	0
0.97315	2.8523	9.11092e-05	1.02002	2.9358	4.15196e-05		1.0471	2.967	2.20731e-05	0.97316	2.9029	4.78882e-05		1.9526	2.9959	0.00175	1.9632	2.9992	0		1.9521	3.0108	0	1.9215	3.0439	0.000417537
0.97255	2.8523	8.28297e-05	1.01952	2.9358	4.15196e-05		1.0471	2.9676	4.41462e-05	0.97256	2.9029	2.7364e-05		1.9526	2.9964	0.00117	1.9632	2.9997	0.000348432		1.9521	3.0114	0.00073828	1.9215	3.0445	0
0.97195	2.8523	4.14139e-05	1.01892	2.9358	4.15196e-05		1.0471	2.9682	6.62193e-05	0.97196	2.9029	2.05229e-05		1.9526	2.997	0.000583431	1.9632	3.0003	0		1.9521	3.0119	0.00036914	1.9215	3.045	0.000417537
0.97135	2.8523	3.31314e-05	1.01842	2.9358	1.38399e-05		1.0471	2.9688	0	0.97136	2.9029	4.10458e-05		1.9526	2.9975	0.00175	1.9632	3.0008	0		1.9521	3.0125	0.00036914	1.9215	3.0456	0.000417537
0.97075	2.8523	3.31314e-05	1.01782	2.9358	0		1.0471	2.9694	6.62193e-05	0.97076	2.9029	4.78882e-05		1.9526	2.9981	0	1.9632	3.0014	0.000696864		1.9521	3.013	0	1.9215	3.0461	0
0.97015	2.8523	4.96968e-05	1.01732	2.9358	2.76797e-05		1.0471	2.97	0	0.97016	2.9029	3.42047e-05		1.9526	2.9986	0	1.9632	3.0019	0		1.9521	3.0136	0.00036914	1.9215	3.0467	0.000417537
0.96955	2.8523	4.96968e-05	1.01672	2.9358	0		1.0471	2.9706	2.20731e-05	0.96955	2.9029	3.42047e-05		1.9526	2.9992	0.000583431	1.9632	3.0024	0		1.9521	3.0141	0.00036914	1.9215	3.0472	0
0.96894	2.8523	2.48484e-05	1.01622	2.9358	1.38399e-05		1.0471	2.9712	4.41462e-05	0.96895	2.9029	3.42047e-05		1.9526	2.9997	0	1.9632	3.003	0.000348432		1.9521	3.0147	0.00036914	1.9215	3.0478	0.000417537
0.96834	2.8523	2.48484e-05	1.01562	2.9358	2.76797e-05		1.0471	2.9718	4.41462e-05	0.96835	2.9029	4.10458e-05		1.9526	3.0003	0	1.9632	3.0035	0		1.9521	3.0152	0	1.9215	3.0483	0
0.96774	2.8523	4.96968e-05	1.01512	2.9358	2.76797e-05		1.0471	2.9724	2.20731e-05	0.96775	2.9029	4.78882e-05		1.9526	3.0008	0	1.9632	3.0041	0		1.9521	3.0158	0	1.9215	3.0489	0
0.96714	2.8523	4.14139e-05	1.01452	2.9358	0		1.0471	2.973	8.82924e-05	0.96715	2.9029	4.78882e-05		1.9526	3.0014	0.000583431	1.9632	3.0046	0		1.9521	3.0163	0.00036914	1.9215	3.0494	0
0.96654	2.8523	2.48484e-05	1.01402	2.9358	5.53595e-05		1.0471	2.9736	2.20731e-05	0.96655	2.9029	6.15688e-05		1.9526	3.0019	0	1.9632	3.0052	0.000696864		1.9521	3.0169	0	1.9215	3.05	0
0.96594	2.8523	5.79813e-05	1.01342	2.9358	1.38399e-05		1.0471	2.9742	2.20731e-05	0.96595	2.9029	4.10458e-05		1.9526	3.0025	0.000583431	1.9632	3.0057	0		1.9521	3.0174	0	1.9215	3.0505	0
0.96534	2.8523	6.62608e-05	1.01292	2.9358	1.38399e-05		1.0471	2.9748	2.20731e-05	0.96534	2.9029	5.47264e-05		1.9526	3.003	0.000583431	1.9632	3.0063	0.00105		1.9521	3.018	0	1.9215	3.0511	0.000417537
0.96473	2.8523	4.14139e-05	1.01232	2.9358	0		1.0471	2.9754	0	0.96474	2.9029	8.8934e-05		1.9526	3.0036	0.000583431	1.9632	3.0068	0		1.9521	3.0185	0.00036914	1.9215	3.0516	0.000417537
0.96413	2.8523	6.62608e-05	1.01182	2.9358	0		1.0471	2.976	2.20731e-05	0.96414	2.9029	8.20917e-05		1.9526	3.0041	0.000583431	1.9632	3.0074	0		1.9521	3.0191	0.00073828	1.9215	3.0522	0
0.96353	2.8523	0.000107678	1.01122	2.9358	6.91994e-05		1.0471	2.9766	2.20731e-05	0.96354	2.9029	5.47264e-05		1.9526	3.0047	0	1.9632	3.0079	0		1.9521	3.0196	0.00073828	1.9215	3.0527	0
0.96293	2.8523	0.000107678	1.01072	2.9358	0		1.0471	2.9772	2.20731e-05	0.96294	2.9029	2.7364e-05		1.9526	3.0052	0	1.9632	3.0085	0.000348432		1.9521	3.0202	0.00036914	1.9215	3.0533	0.000417537
0.96233	2.8523	9.11092e-05	1.01012	2.9358	2.76797e-05		1.0471	2.9778	6.62193e-05	0.96234	2.9029	2.7364e-05		1.9526	3.0058	0	1.9632	3.009	0.000348432		1.9521	3.0208	0.00036914	1.9215	3.0539	0
0.96173	2.8523	8.28297e-05	1.00962	2.9358	0		1.0471	2.9784	0	0.96174	2.9029	2.7364e-05		1.9526	3.0063	0	1.9632	3.0096	0		1.9521	3.0213	0	1.9215	3.0544	0
0.96113	2.8523	6.62608e-05	1.00902	2.9358	1.38399e-05		1.0471	2.979	8.82924e-05	0.96113	2.9029	2.05229e-05		1.9526	3.0069	0.000583431	1.9632	3.0101	0		1.9521	3.0219	0.00036914	1.9215	3.055	0
0.96052	2.8523	4.14139e-05	1.00852	2.9358	1.38399e-05		1.0471	2.9796	4.41462e-05	0.96053	2.9029	3.42047e-05		1.9526	3.0074	0.00117	1.9632	3.0107	0		1.9521	3.0224	0	1.9215	3.0555	0
0.95992	2.8523	3.31314e-05	1.00792	2.9358	0		1.0471	2.9802	2.20731e-05	0.95993	2.9029	4.78882e-05		1.9526	3.008	0	1.9632	3.0112	0.000696864		1.9521	3.023	0.00036914	1.9215	3.0561	0
0.95932	2.8523	3.31314e-05	1.00742	2.9358	1.38399e-05		1.0471	2.9808	0	0.95933	2.9029	7.52494e-05		1.9526	3.0085	0.00117	1.9632	3.0118	0.000348432		1.9521	3.0235	0.00036914	1.9215	3.0566	0
0.95872	2.8523	3.31314e-05	1.00682	2.9358	1.38399e-05		1.0471	2.9814	4.41462e-05	0.95873	2.9029	8.8934e-05		1.9526	3.0091	0	1.9632	3.0123	0		1.9521	3.0241	0	1.9215	3.0572	0.000417537
0.95812	2.8523	4.14139e-05	1.00627	2.9358	2.76797e-05		1.0471	2.982	6.62193e-05	0.95813	2.9029	5.47264e-05		1.9526	3.0096	0	1.9632	3.0129	0.000348432		1.9521	3.0246	0.00036914	1.9215	3.0577	0.000835073
0.95752	2.8523	3.31314e-05	1.00572	2.9358	1.38399e-05		1.0471	2.9826	0	0.95752	2.9029	4.78882e-05		1.9526	3.0102	0.000583431	1.9632	3.0134	0		1.9521	3.0252	0.00036914	1.9215	3.0583	0
0.95692	2.8523	8.28297e-06	1.00516	2.9358	1.38399e-05		1.0471	2.9832	2.20731e-05	0.95692	2.9029	5.47264e-05		1.9526	3.0107	0	1.9632	3.014	0.000348432		1.9521	3.0257	0	1.9215	3.0588	0.000417537
0.95631	2.8523	2.48484e-05	1.00461	2.9358	1.38399e-05		1.0471	2.9838	4.41462e-05	0.95632	2.9029	6.84111e-05		1.9526	3.0113	0.000583431	1.9632	3.0145	0.000696864		1.9521	3.0263	0	1.9215	3.0594	0
0.95571	2.8523	4.96968e-05	1.00406	2.9358	1.38399e-05		1.0471	2.9844	2.20731e-05	0.95572	2.9029	6.84111e-05		1.9526	3.0118	0	1.9632	3.0151	0.000348432		1.9521	3.0268	0	1.9215	3.0599	0.000417537
0.95511	2.8523	4.14139e-05	1.00351	2.9358	5.53595e-05		1.0471	2.985	4.41462e-05	0.95512	2.9029	5.47264e-05		1.9526	3.0124	0	1.9632	3.0156	0		1.9521	3.0274	0.00036914	1.9215	3.0605	0.000417537
0.95451	2.8523	4.14139e-05	1.00296	2.9358	5.53595e-05		1.0471	2.9856	8.82924e-05	0.95452	2.9029	3.42047e-05		1.9526	3.0129	0.00117	1.9632	3.0162	0.000348432		1.9521	3.0279	0	1.9215	3.061	0
0.95391	2.8523	4.14139e-05	1.0024	2.9358	2.76797e-05		1.0471	2.9862	6.62193e-05	0.95392	2.9029	2.05229e-05		1.9526	3.0135	0	1.9632	3.0167	0.000348432		1.9521	3.0285	0	1.9215	3.0616	0
0.95331	2.8523	3.31314e-05	1.00185	2.9358	4.15196e-05		1.0471	2.9868	2.20731e-05	0.95331	2.9029	5.47264e-05		1.9526	3.014	0	1.9632	3.0173	0		1.9521	3.029	0.00073828	1.9215	3.0621	0
0.95271	2.8523	1.65655e-05	1.0013	2.9358	2.76797e-05		1.0471	2.9874	4.41462e-05	0.95271	2.9029	5.47264e-05		1.9526	3.0146	0.00117	1.9632	3.0178	0		1.9521	3.0296	0.00036914	1.9215	3.0627	0
0.9521	2.8523	8.28297e-06	1.00075	2.9358	2.76797e-05		1.0471	2.988	4.41462e-05	0.95211	2.9029	5.47264e-05		1.9526	3.0151	0	1.9632	3.0184	0.000348432		1.9521	3.0301	0.00073828	1.9215	3.0632	0
0.9515	2.8523	2.48484e-05	1.0002	2.9358	0		1.0471	2.9886	4.41462e-05	0.95151	2.9029	4.78882e-05		1.9526	3.0157	0.000583431	1.9632	3.0189	0.000348432		1.9521	3.0307	0.00036914	1.9215	3.0638	0.000417537
0.9509	2.8523	2.48484e-05	0.99964	2.9358	9.68791e-05		1.0471	2.9892	4.41462e-05	0.95091	2.9029	4.78882e-05		1.9526	3.0162	0.000583431	1.9632	3.0195	0.000348432		1.9521	3.0312	0	1.9215	3.0643	0.000417537
0.9503	2.8523	3.31314e-05	0.99909	2.9358	1.38399e-05		1.0471	2.9898	4.41462e-05	0.95031	2.9029	6.84111e-05		1.9526	3.0168	0	1.9632	3.02	0		1.9521	3.0318	0.00036914	1.9215	3.0649	0
0.9497	2.8523	4.96968e-05	0.99854	2.9358	4.15196e-05		1.0471	2.9904	0	0.94971	2.9029	5.47264e-05		1.9526	3.0173	0.000583431	1.9632	3.0206	0		1.9521	3.0323	0	1.9215	3.0654	0.000835073
1.0501	2.8529	4.96968e-05	0.99799	2.9358	5.53595e-05		1.0471	2.991	4.41462e-05	1.0501	2.9035	4.10458e-05		1.9526	3.0179	0.000583431	1.9632	3.0211	0.000696864		1.9521	3.0329	0.00148	1.9215	3.066	0
1.0495	2.8529	2.48484e-05	0.99744	2.9358	2.76797e-05		1.0471	2.9916	4.41462e-05	1.0495	2.9035	6.84111e-05		1.9526	3.0184	0.00117	1.9632	3.0217	0.00105		1.9521	3.0335	0	1.9215	3.0665	0
1.0489	2.8529	4.96968e-05	0.99688	2.9358	1.38399e-05		1.0471	2.9922	4.41462e-05	1.0489	2.9035	5.47264e-05		1.9526	3.019	0	1.9632	3.0222	0.000348432		1.9521	3.034	0	1.9215	3.0671	0
1.0483	2.8529	4.96968e-05	0.99633	2.9358	1.38399e-05		1.0471	2.9928	2.20731e-05	1.0483	2.9035	4.78882e-05		1.9526	3.0195	0	1.9632	3.0228	0		1.9521	3.0346	0.00036914	1.9215	3.0677	0.000417537
1.0477	2.8529	6.62608e-05	0.99578	2.9358	4.15196e-05		1.0471	2.9934	0	1.0477	2.9035	4.10458e-05		1.9526	3.0201	0.000583431	1.9632	3.0233	0		1.9521	3.0351	0	1.9215	3.0682	0
1.0471	2.8529	5.79813e-05	0.99523	2.9358	1.38399e-05		1.0471	2.994	6.62193e-05	1.0471	2.9035	2.05229e-05		1.9526	3.0206	0	1.9632	3.0238	0.000348432		1.9521	3.0357	0.00073828	1.9215	3.0688	0
1.0465	2.8529	4.96968e-05	0.99468	2.9358	0		1.0471	2.9946	2.20731e-05	1.0465	2.9035	1.36818e-05		1.9526	3.0212	0	1.9632	3.0244	0		1.9521	3.0362	0.00073828	1.9215	3.0693	0
1.0459	2.8529	4.96968e-05	0.99412	2.9358	2.76797e-05		1.0471	2.9952	4.41462e-05	1.0459	2.9035	7.52494e-05		1.9526	3.0217	0	1.9632	3.0249	0.000696864		1.9521	3.0368	0	1.9215	3.0699	0
1.0453	2.8529	3.31314e-05	0.99357	2.9358	1.38399e-05		1.0471	2.9958	2.20731e-05	1.0453	2.9035	0.000102615		1.9526	3.0223	0	1.9632	3.0255	0		1.9521	3.0373	0.00036914	1.9215	3.0704	0.000417537
1.0447	2.8529	4.96968e-05	0.99302	2.9358	1.38399e-05		1.0471	2.9964	2.20731e-05	1.0447	2.9035	8.8934e-05		1.9526	3.0228	0	1.9632	3.026	0		1.9521	3.0379	0	1.9215	3.071	0
1.0441	2.8529	4.96968e-05	0.99247	2.9358	0		1.0471	2.997	2.20731e-05	1.0441	2.9035	5.47264e-05		1.9526	3.0233	0	1.9632	3.0266	0		1.9521	3.0384	0.00073828	1.9215	3.0715	0.000417537
1.0435	2.8529	4.96968e-05	0.99192	2.9358	1.38399e-05		1.0471	2.9976	4.41462e-05	1.0435	2.9035	3.42047e-05		1.9526	3.0239	0.000583431	1.9632	3.0271	0		1.9521	3.039	0	1.9215	3.0721	0
1.0429	2.8529	5.79813e-05	0.99136	2.9358	1.38399e-05		1.0471	2.9982	4.41462e-05	1.0429	2.9035	8.20917e-05		1.9526	3.0244	0	1.9632	3.0277	0.000348432		1.9521	3.0395	0	1.9215	3.0726	0
1.0423	2.8529	4.96968e-05	0.99081	2.9358	2.76797e-05		1.0471	2.9988	0	1.0423	2.9035	9.57723e-05		1.9526	3.025	0	1.9632	3.0282	0.000348432		1.9521	3.0401	0.00036914	1.9215	3.0732	0.000835073
1.0417	2.8529	1.65655e-05	0.99026	2.9358	4.15196e-05		1.0471	2.9994	6.62193e-05	1.0417	2.9035	6.15688e-05		1.9526	3.0255	0	1.9632	3.0288	0		1.9521	3.0406	0.00036914	1.9215	3.0737	0.000417537
1.0411	2.8529	4.14139e-05	0.98971	2.9358	0		1.0471	3	2.20731e-05	1.0411	2.9035	2.05229e-05		1.9526	3.0261	0.000583431	1.9632	3.0293	0.000348432		1.9521	3.0412	0	1.9215	3.0743	0
1.0405	2.8529	4.96968e-05	0.98916	2.9358	4.15196e-05		1.0471	3.0006	0	1.0405	2.9035	2.7364e-05		1.9526	3.0266	0	1.9632	3.0299	0.000696864		1.9521	3.0417	0.00036914	1.9215	3.0748	0
1.0399	2.8529	6.62608e-05	0.9886	2.9358	0		1.0471	3.0012	4.41462e-05	1.0399	2.9035	9.57723e-05		1.9526	3.0272	0.000583431	1.9632	3.0304	0.000348432		1.9521	3.0423	0	1.9215	3.0754	0
1.0393	2.8529	7.45453e-05	0.98805	2.9358	5.53595e-05		1.0471	3.0018	8.82924e-05	1.0393	2.9035	8.8934e-05		1.9526	3.0277	0.000583431	1.9632	3.031	0.000348432		1.9521	3.0428	0	1.9215	3.0759	0
1.0387	2.8529	3.31314e-05	0.9875	2.9358	1.38399e-05		1.0471	3.0024	6.62193e-05	1.0387	2.9035	4.78882e-05		1.9526	3.0283	0	1.9632	3.0315	0		1.9521	3.0434	0	1.9215	3.0765	0
1.0381	2.8529	4.14139e-05	0.98695	2.9358	1.38399e-05		1.0471	3.003	4.41462e-05	1.0381	2.9035	7.52494e-05		1.9526	3.0288	0	1.9632	3.0321	0		1.9521	3.0439	0.00036914	1.9215	3.077	0.000417537
1.0375	2.8529	4.14139e-05	0.9864	2.9358	1.38399e-05		1.0471	3.0036	2.20731e-05	1.0375	2.9035	5.47264e-05		1.9526	3.0294	0	1.9632	3.0326	0.000348432		1.9521	3.0445	0.00036914	1.9215	3.0776	0
1.0369	2.8529	3.31314e-05	0.98584	2.9358	1.38399e-05		1.0471	3.0043	0	1.0369	2.9035	2.7364e-05		1.9526	3.0299	0	1.9632	3.0332	0.00105		1.9521	3.045	0.00073828	1.9215	3.0781	0.000835073
1.0363	2.8529	2.48484e-05	0.98529	2.9358	0		1.0471	3.0049	0	1.0363	2.9035	4.10458e-05		1.9526	3.0305	0.000583431	1.9632	3.0337	0		1.9521	3.0456	0.00036914	1.9215	3.0787	0
1.0357	2.8529	2.48484e-05	0.98474	2.9358	0		1.0471	3.0055	0	1.0357	2.9035	5.47264e-05		1.9526	3.031	0	1.9632	3.0343	0		1.9521	3.0462	0.00036914	1.9215	3.0792	0
1.0351	2.8529	1.65655e-05	0.98419	2.9358	1.38399e-05		1.0471	3.0061	0	1.0351	2.9035	7.52494e-05		1.9526	3.0316	0	1.9632	3.0348	0		1.9521	3.0467	0.00073828	1.9215	3.0798	0
1.0345	2.8529	3.31314e-05	0.98364	2.9358	2.76797e-05		1.0471	3.0067	0	1.0345	2.9035	6.84111e-05		1.9526	3.0321	0.00117	1.9632	3.0354	0.000696864		1.9521	3.0473	0	1.9215	3.0803	0.000835073
1.0339	2.8529	4.96968e-05	0.98308	2.9358	1.38399e-05		1.0471	3.0073	2.20731e-05	1.0339	2.9035	5.47264e-05		1.9526	3.0327	0	1.9632	3.0359	0		1.9521	3.0478	0	1.9215	3.0809	0
1.0333	2.8529	3.31314e-05	0.98253	2.9358	2.76797e-05		1.0471	3.0079	0	1.0333	2.9035	6.84111e-05		1.9526	3.0332	0.000583431	1.9632	3.0365	0		1.9521	3.0484	0.00036914	1.9215	3.0815	0.000417537
1.0327	2.8529	4.96968e-05	0.98198	2.9358	0		1.0471	3.0085	0	1.0327	2.9035	4.10458e-05		1.9526	3.0338	0.000583431	1.9632	3.037	0		1.9521	3.0489	0	1.9215	3.082	0
1.0321	2.8529	6.62608e-05	0.98143	2.9358	1.38399e-05		1.0471	3.0091	0	1.0321	2.9035	1.36818e-05		1.9526	3.0343	0.000583431	1.9632	3.0376	0.000348432		1.9521	3.0495	0	1.9215	3.0826	0
1.0315	2.8529	3.31314e-05	0.98088	2.9358	1.38399e-05		1.0471	3.0097	6.62193e-05	1.0315	2.9035	2.7364e-05		1.9526	3.0349	0	1.9632	3.0381	0		1.9521	3.05	0.00073828	1.9215	3.0831	0
1.0309	2.8529	5.79813e-05	0.98032	2.9358	1.38399e-05		1.0471	3.0103	0	1.0309	2.9035	4.10458e-05		1.9526	3.0354	0.000583431	1.9632	3.0387	0		1.9521	3.0506	0	1.9215	3.0837	0.000417537
1.0303	2.8529	0.000107678	0.97977	2.9358	2.76797e-05		1.0471	3.0109	4.41462e-05	1.0303	2.9035	5.47264e-05		1.9526	3.036	0.000583431	1.9632	3.0392	0.000348432		1.9521	3.0511	0	1.9215	3.0842	0.000417537
1.0297	2.8529	8.28297e-05	0.97922	2.9358	4.15196e-05		1.0471	3.0115	0	1.0297	2.9035	5.47264e-05		1.9526	3.0365	0.000583431	1.9632	3.0398	0		1.9521	3.0517	0.00073828	1.9215	3.0848	0.000417537
1.0291	2.8529	4.96968e-05	0.97867	2.9358	1.38399e-05		1.0471	3.0121	2.20731e-05	1.0291	2.9035	4.78882e-05		1.9526	3.0371	0	1.9632	3.0403	0.000348432		1.9521	3.0522	0	1.9215	3.0853	0.000835073
1.0285	2.8529	4.14139e-05	0.97812	2.9358	0		1.0471	3.0127	0	1.0285	2.9035	3.42047e-05		1.9526	3.0376	0.000583431	1.9632	3.0409	0.000348432		1.9521	3.0528	0	1.9215	3.0859	0
1.0279	2.8529	8.28297e-05	0.97756	2.9358	0		1.0471	3.0133	6.62193e-05	1.0279	2.9035	5.47264e-05		1.9526	3.0382	0	1.9632	3.0414	0		1.9521	3.0533	0.00036914	1.9215	3.0864	0.000417537
1.0273	2.8529	7.45453e-05	0.97701	2.9358	1.38399e-05		1.0471	3.0139	2.20731e-05	1.0273	2.9035	8.20917e-05		1.9526	3.0387	0.000583431	1.9632	3.042	0		1.9521	3.0539	0	1.9215	3.087	0
1.0267	2.8529	3.31314e-05	0.97646	2.9358	1.38399e-05		1.0471	3.0145	2.20731e-05	1.0267	2.9035	6.15688e-05		1.9526	3.0393	0.00117	1.9632	3.0425	0		1.9521	3.0544	0	1.9215	3.0875	0.000417537
1.0261	2.8529	5.79813e-05	1.03662	2.9363	2.76797e-05		1.0471	3.0151	2.20731e-05	1.0261	2.9035	4.78882e-05		1.9526	3.0398	0.000583431	1.9632	3.0431	0.000348432		1.9521	3.055	0	1.9215	3.0881	0.000417537
1.0255	2.8529	6.62608e-05	1.03612	2.9363	2.76797e-05		1.0471	3.0157	0	1.0255	2.9035	6.15688e-05		1.9526	3.0404	0	1.9632	3.0436	0		1.9521	3.0555	0.00036914	1.9215	3.0886	0
1.0249	2.8529	2.48484e-05	1.03552	2.9363	0		1.0471	3.0163	2.20731e-05	1.0249	2.9035	6.15688e-05		1.9526	3.0409	0	1.9632	3.0442	0.000696864		1.9521	3.0561	0.00073828	1.9215	3.0892	0.000835073
1.0243	2.8529	1.65655e-05	1.03502	2.9363	1.38399e-05		1.0471	3.0169	2.20731e-05	1.0243	2.9035	4.10458e-05		1.9526	3.0415	0	1.9632	3.0447	0		1.9521	3.0566	0	1.9215	3.0897	0.000417537
1.0237	2.8529	2.48484e-05	1.03442	2.9363	4.15196e-05		1.0471	3.0175	6.62193e-05	1.0237	2.9035	2.7364e-05		1.9526	3.042	0.00117	1.9632	3.0452	0.000348432		1.9521	3.0572	0	1.9215	3.0903	0.000835073
1.0231	2.8529	4.14139e-05	1.03382	2.9363	1.38399e-05		1.0471	3.0181	2.20731e-05	1.0231	2.9035	4.78882e-05		1.9526	3.0426	0	1.9632	3.0458	0		1.9521	3.0577	0.00073828	1.9215	3.0908	0.000835073
1.0225	2.8529	6.62608e-05	1.03332	2.9363	4.15196e-05		1.0471	3.0187	2.20731e-05	1.0225	2.9035	6.15688e-05		1.9526	3.0431	0.000583431	1.9632	3.0463	0.00105		1.9521	3.0583	0.00036914	1.9215	3.0914	0
1.0219	2.8529	4.14139e-05	1.03272	2.9363	1.38399e-05		1.0471	3.0193	2.20731e-05	1.0219	2.9035	5.47264e-05		1.9526	3.0437	0	1.9632	3.0469	0.000348432		1.9521	3.0589	0.00036914	1.9215	3.0919	0.000417537
1.0213	2.8529	3.31314e-05	1.03222	2.9363	4.15196e-05		1.0471	3.0199	2.20731e-05	1.0213	2.9035	3.42047e-05		1.9526	3.0442	0.00117	1.9632	3.0474	0.000348432		1.9521	3.0594	0	1.9215	3.0925	0.000417537
1.0207	2.8529	3.31314e-05	1.03162	2.9363	2.76797e-05		1.0471	3.0205	0	1.0207	2.9035	2.7364e-05		1.9526	3.0448	0	1.9632	3.048	0.00105		1.9521	3.06	0	1.9215	3.093	0.000417537
1.0201	2.8529	2.48484e-05	1.03112	2.9363	1.38399e-05		1.0471	3.0211	0	1.0201	2.9035	4.78882e-05		1.9526	3.0453	0	1.9632	3.0485	0		1.9521	3.0605	0	1.9215	3.0936	0
1.0195	2.8529	4.14139e-05	1.03052	2.9363	2.76797e-05		1.0471	3.0217	4.41462e-05	1.0195	2.9035	6.15688e-05		1.9526	3.0459	0.00117	1.9632	3.0491	0		1.9521	3.0611	0.00036914	1.9215	3.0941	0.000835073
1.0189	2.8529	5.79813e-05	1.03002	2.9363	1.38399e-05		1.0471	3.0223	4.41462e-05	1.0189	2.9035	4.10458e-05		1.9526	3.0464	0.00175	1.9632	3.0496	0		1.9521	3.0616	0.00036914	1.9215	3.0947	0
1.0183	2.8529	5.79813e-05	1.02942	2.9363	1.38399e-05		1.0471	3.0229	2.20731e-05	1.0183	2.9035	4.10458e-05		1.9526	3.047	0	1.9632	3.0502	0.000348432		1.9521	3.0622	0	1.9215	3.0953	0
1.0177	2.8529	4.14139e-05	1.02892	2.9363	8.30392e-05		1.0471	3.0235	0	1.0177	2.9035	5.47264e-05		1.9526	3.0475	0	1.9632	3.0507	0.000348432		1.9521	3.0627	0	1.9215	3.0958	0.000417537
1.0171	2.8529	3.31314e-05	1.02832	2.9363	1.38399e-05		1.0471	3.0241	0	1.0171	2.9035	3.42047e-05		1.9526	3.0481	0	1.9632	3.0513	0.000696864		1.9521	3.0633	0.00036914	1.9215	3.0964	0.000835073
1.0165	2.8529	4.14139e-05	1.02782	2.9363	0		1.0471	3.0247	2.20731e-05	1.0165	2.9035	3.42047e-05		1.9526	3.0486	0	1.9632	3.0518	0.000696864		1.9521	3.0638	0	1.9215	3.0969	0
1.0159	2.8529	4.96968e-05	1.02722	2.9363	0		1.0471	3.0253	2.20731e-05	1.0159	2.9035	6.15688e-05		1.9526	3.0492	0	1.9632	3.0524	0		1.9521	3.0644	0	1.9215	3.0975	0.000417537
1.0153	2.8529	6.62608e-05	1.02672	2.9363	0		1.0471	3.0259	0	1.0153	2.9035	7.52494e-05		1.9526	3.0497	0	1.9632	3.0529	0		1.9521	3.0649	0.00073828	1.9215	3.098	0.000417537
1.0147	2.8529	6.62608e-05	1.02612	2.9363	6.91994e-05		1.0471	3.0265	0	1.0147	2.9035	4.78882e-05		1.9526	3.0503	0.00175	1.9632	3.0535	0		1.9521	3.0655	0	1.9215	3.0986	0
1.0141	2.8529	4.96968e-05	1.02562	2.9363	2.76797e-05		1.0471	3.0271	4.41462e-05	1.0141	2.9035	2.05229e-05		1.9526	3.0508	0.000583431	1.9632	3.054	0		1.9521	3.066	0.00036914	1.9215	3.0991	0.000417537
1.0135	2.8529	4.96968e-05	1.02502	2.9363	0		1.0471	3.0277	0	1.0135	2.9035	6.84111e-06		1.9526	3.0514	0	1.9632	3.0546	0.000696864		1.9521	3.0666	0.00073828	1.9215	3.0997	0
1.0129	2.8529	4.96968e-05	1.02452	2.9363	1.38399e-05		1.0471	3.0283	4.41462e-05	1.0129	2.9035	1.36818e-05		1.9526	3.0519	0.00117	1.9632	3.0551	0.000348432		1.9521	3.0671	0	1.9215	3.1002	0
1.0122	2.8529	4.14139e-05	1.02392	2.9363	2.76797e-05		1.0471	3.0289	2.20731e-05	1.0123	2.9035	4.10458e-05		1.9526	3.0525	0	1.9638	2.9849	0.000696864		1.9521	3.0677	0	1.9215	3.1008	0
1.0116	2.8529	5.79813e-05	1.02342	2.9363	4.15196e-05		1.0471	3.0295	0	1.0117	2.9035	4.78882e-05		1.9526	3.053	0.00175	1.9638	2.9854	0.000348432		1.9521	3.0682	0	1.9215	3.1013	0.000417537
1.011	2.8529	4.96968e-05	1.02282	2.9363	5.53595e-05		1.0471	3.0301	6.62193e-05	1.0111	2.9035	4.10458e-05		1.9526	3.0536	0.000583431	1.9638	2.986	0.000348432		1.9521	3.0688	0	1.9215	3.1019	0
1.0104	2.8529	3.31314e-05	1.02232	2.9363	0		1.0465	2.9399	4.41462e-05	1.0105	2.9035	4.78882e-05		1.9526	3.0541	0.000583431	1.9638	2.9865	0		1.9521	3.0693	0	1.9215	3.1024	0
1.0098	2.8529	5.79813e-05	1.02172	2.9363	0		1.0465	2.9405	2.20731e-05	1.0099	2.9035	4.10458e-05		1.9526	3.0547	0.000583431	1.9638	2.9871	0		1.9521	3.0699	0.00036914	1.9215	3.103	0
1.0092	2.8529	4.96968e-05	1.02122	2.9363	1.38399e-05		1.0465	2.9411	0	1.0092	2.9035	4.10458e-05		1.9526	3.0552	0	1.9638	2.9876	0.000696864		1.9521	3.0704	0.00073828	1.9215	3.1035	0
1.0086	2.8529	8.28297e-05	1.02062	2.9363	1.38399e-05		1.0465	2.9417	2.20731e-05	1.0086	2.9035	4.78882e-05		1.9526	3.0558	0.00233	1.9638	2.9882	0		1.9521	3.071	0.00073828	1.9215	3.1041	0.000417537
1.008	2.8529	8.28297e-05	1.02002	2.9363	2.76797e-05		1.0465	2.9423	0	1.008	2.9035	3.42047e-05		1.9526	3.0563	0.000583431	1.9638	2.9887	0		1.9521	3.0716	0.00036914	1.9215	3.1046	0
1.0074	2.8529	4.96968e-05	1.01952	2.9363	2.76797e-05		1.0465	2.9429	2.20731e-05	1.0074	2.9035	2.7364e-05		1.9526	3.0569	0	1.9638	2.9893	0		1.9521	3.0721	0	1.9215	3.1052	0.00125
1.0068	2.8529	4.14139e-05	1.01892	2.9363	4.15196e-05		1.0465	2.9435	2.20731e-05	1.0068	2.9035	5.47264e-05		1.9526	3.0574	0.00117	1.9638	2.9898	0		1.9521	3.0727	0	1.9221	2.9799	0
1.0062	2.8529	2.48484e-05	1.01842	2.9363	4.15196e-05		1.0465	2.9441	0	1.0062	2.9035	6.84111e-05		1.9526	3.058	0	1.9638	2.9904	0.000348432		1.9521	3.0732	0.00073828	1.9221	2.9804	0.000417537
1.0056	2.8529	4.14139e-05	1.01782	2.9363	0		1.0465	2.9447	2.20731e-05	1.0056	2.9035	5.47264e-05		1.9526	3.0585	0.000583431	1.9638	2.9909	0		1.9521	3.0738	0.00073828	1.9221	2.981	0
1.005	2.8529	6.62608e-05	1.01732	2.9363	5.53595e-05		1.0465	2.9453	4.41462e-05	1.005	2.9035	4.10458e-05		1.9526	3.0591	0.000583431	1.9638	2.9915	0.000696864		1.9521	3.0743	0	1.9221	2.9815	0.000417537
1.0044	2.8529	6.62608e-05	1.01672	2.9363	6.91994e-05		1.0465	2.9459	4.41462e-05	1.0044	2.9035	2.7364e-05		1.9526	3.0596	0.00117	1.9638	2.992	0		1.9521	3.0749	0.00073828	1.9221	2.9821	0
1.0038	2.8529	4.96968e-05	1.01622	2.9363	1.38399e-05		1.0465	2.9465	4.41462e-05	1.0038	2.9035	4.10458e-05		1.9526	3.0602	0.000583431	1.9638	2.9926	0.000348432		1.9521	3.0754	0.00036914	1.9221	2.9826	0
1.0032	2.8529	4.14139e-05	1.01562	2.9363	0		1.0465	2.9471	2.20731e-05	1.0032	2.9035	4.78882e-05		1.9526	3.0607	0.000583431	1.9638	2.9931	0		1.9521	3.076	0.00036914	1.9221	2.9832	0
1.0026	2.8529	4.14139e-05	1.01512	2.9363	4.15196e-05		1.0465	2.9477	6.62193e-05	1.0026	2.9035	3.42047e-05		1.9526	3.0613	0.00117	1.9638	2.9937	0		1.9521	3.0765	0	1.9221	2.9838	0.000835073
1.002	2.8529	3.31314e-05	1.01452	2.9363	0		1.0465	2.9483	6.62193e-05	1.002	2.9035	1.36818e-05		1.9526	3.0618	0.000583431	1.9638	2.9942	0		1.9521	3.0771	0	1.9221	2.9843	0.000835073
1.0014	2.8529	3.31314e-05	1.01402	2.9363	0		1.0465	2.9489	0	1.0014	2.9035	2.05229e-05		1.9526	3.0624	0	1.9638	2.9948	0.000348432		1.9521	3.0776	0.00036914	1.9221	2.9849	0.000417537
1.0008	2.8529	4.96968e-05	1.01342	2.9363	1.38399e-05		1.0465	2.9495	6.62193e-05	1.0008	2.9035	6.15688e-05		1.9526	3.0629	0	1.9638	2.9953	0		1.9521	3.0782	0.00036914	1.9221	2.9854	0
1.0002	2.8529	4.96968e-05	1.01292	2.9363	4.15196e-05		1.0465	2.9501	2.20731e-05	1.0002	2.9035	7.52494e-05		1.9526	3.0635	0.00175	1.9638	2.9959	0		1.9521	3.0787	0	1.9221	2.986	0.000835073
0.99962	2.8529	4.14139e-05	1.01232	2.9363	1.38399e-05		1.0465	2.9507	0	0.99963	2.9035	6.15688e-05		1.9526	3.064	0.000583431	1.9638	2.9964	0		1.9521	3.0793	0	1.9221	2.9865	0
0.99902	2.8529	4.14139e-05	1.01182	2.9363	1.38399e-05		1.0465	2.9513	4.41462e-05	0.99903	2.9035	5.47264e-05		1.9526	3.0646	0.00117	1.9638	2.997	0		1.9521	3.0798	0	1.9221	2.9871	0
0.99842	2.8529	4.14139e-05	1.01122	2.9363	1.38399e-05		1.0465	2.9519	2.20731e-05	0.99842	2.9035	7.52494e-05		1.9526	3.0651	0	1.9638	2.9975	0.000348432		1.9521	3.0804	0	1.9221	2.9876	0
0.99781	2.8529	3.31314e-05	1.01072	2.9363	1.38399e-05		1.0465	2.9525	4.41462e-05	0.99782	2.9035	6.84111e-05		1.9526	3.0657	0	1.9638	2.9981	0.000348432		1.9521	3.0809	0	1.9221	2.9882	0
0.99721	2.8529	6.62608e-05	1.01012	2.9363	1.38399e-05		1.0465	2.9531	2.20731e-05	0.99722	2.9035	6.15688e-05		1.9526	3.0662	0	1.9638	2.9986	0		1.9521	3.0815	0.00036914	1.9221	2.9887	0
0.99661	2.8529	5.79813e-05	1.00962	2.9363	2.76797e-05		1.0465	2.9537	0	0.99662	2.9035	6.15688e-05		1.9526	3.0668	0.000583431	1.9638	2.9992	0.000696864		1.9521	3.082	0.00073828	1.9221	2.9893	0
0.99601	2.8529	4.14139e-05	1.00902	2.9363	2.76797e-05		1.0465	2.9543	0	0.99602	2.9035	6.15688e-05		1.9526	3.0673	0.000583431	1.9638	2.9997	0.000696864		1.9526	2.9799	0	1.9221	2.9898	0
0.99541	2.8529	4.96968e-05	1.00852	2.9363	4.15196e-05		1.0465	2.9549	4.41462e-05	0.99542	2.9035	6.15688e-05		1.9526	3.0679	0.000583431	1.9638	3.0003	0		1.9526	2.9804	0.00073828	1.9221	2.9904	0
0.99481	2.8529	2.48484e-05	1.00792	2.9363	2.76797e-05		1.0465	2.9555	4.41462e-05	0.99482	2.9035	4.10458e-05		1.9526	3.0684	0	1.9638	3.0008	0.000348432		1.9526	2.981	0	1.9221	2.9909	0
0.99421	2.8529	1.65655e-05	1.00742	2.9363	2.76797e-05		1.0465	2.9561	0	0.99421	2.9035	6.15688e-05		1.9526	3.069	0.000583431	1.9638	3.0014	0		1.9526	2.9815	0.00073828	1.9221	2.9915	0
0.9936	2.8529	3.31314e-05	1.00682	2.9363	1.38399e-05		1.0465	2.9567	2.20731e-05	0.99361	2.9035	6.15688e-05		1.9526	3.0695	0	1.9638	3.0019	0.000348432		1.9526	2.9821	0.00036914	1.9221	2.992	0.000417537
0.993	2.8529	2.48484e-05	1.00627	2.9363	4.15196e-05		1.0465	2.9573	6.62193e-05	0.99301	2.9035	3.42047e-05		1.9526	3.07	0.00117	1.9638	3.0024	0		1.9526	2.9827	0	1.9221	2.9926	0
0.9924	2.8529	2.48484e-05	1.00572	2.9363	0		1.0465	2.9579	4.41462e-05	0.99241	2.9035	3.42047e-05		1.9532	2.9849	0	1.9638	3.003	0		1.9526	2.9832	0.00036914	1.9221	2.9931	0.000417537
0.9918	2.8529	4.14139e-05	1.00516	2.9363	1.38399e-05		1.0465	2.9585	2.20731e-05	0.99181	2.9035	4.10458e-05		1.9532	2.9854	0.00117	1.9638	3.0035	0		1.9526	2.9838	0	1.9221	2.9937	0
0.9912	2.8529	3.31314e-05	1.00461	2.9363	5.53595e-05		1.0465	2.9591	0	0.99121	2.9035	4.10458e-05		1.9532	2.986	0	1.9638	3.0041	0		1.9526	2.9843	0	1.9221	2.9942	0.000417537
0.9906	2.8529	3.31314e-05	1.00406	2.9363	1.38399e-05		1.0465	2.9597	0	0.9906	2.9035	5.47264e-05		1.9532	2.9865	0.000583431	1.9638	3.0046	0		1.9526	2.9849	0	1.9221	2.9948	0.000417537
0.98999	2.8529	1.65655e-05	1.00351	2.9363	4.15196e-05		1.0465	2.9603	0	0.99	2.9035	4.78882e-05		1.9532	2.9871	0.000583431	1.9638	3.0052	0.000696864		1.9526	2.9854	0.00073828	1.9221	2.9953	0.000417537
0.98939	2.8529	1.65655e-05	1.00296	2.9363	5.53595e-05		1.0465	2.9609	4.41462e-05	0.9894	2.9035	2.7364e-05		1.9532	2.9876	0.000583431	1.9638	3.0057	0		1.9526	2.986	0	1.9221	2.9959	0
0.98879	2.8529	4.14139e-05	1.0024	2.9363	5.53595e-05		1.0465	2.9615	2.20731e-05	0.9888	2.9035	4.10458e-05		1.9532	2.9882	0.000583431	1.9638	3.0063	0		1.9526	2.9865	0.00036914	1.9221	2.9964	0
0.98819	2.8529	5.79813e-05	1.00185	2.9363	0		1.0465	2.9621	4.41462e-05	0.9882	2.9035	2.7364e-05		1.9532	2.9887	0	1.9638	3.0068	0.000696864		1.9526	2.9871	0	1.9221	2.997	0
0.98759	2.8529	7.45453e-05	1.0013	2.9363	4.15196e-05		1.0465	2.9627	2.20731e-05	0.9876	2.9035	3.42047e-05		1.9532	2.9893	0.00117	1.9638	3.0074	0.000348432		1.9526	2.9876	0.00073828	1.9221	2.9976	0.000417537
0.98699	2.8529	6.62608e-05	1.00075	2.9363	8.30392e-05		1.0465	2.9633	2.20731e-05	0.987	2.9035	6.15688e-05		1.9532	2.9898	0	1.9638	3.0079	0.000348432		1.9526	2.9882	0.00036914	1.9221	2.9981	0.000417537
0.98639	2.8529	3.31314e-05	1.0002	2.9363	4.15196e-05		1.0465	2.9639	4.41462e-05	0.98639	2.9035	6.15688e-05		1.9532	2.9904	0	1.9638	3.0085	0.000696864		1.9526	2.9887	0	1.9221	2.9987	0
0.98578	2.8529	2.48484e-05	0.99964	2.9363	0		1.0465	2.9645	0	0.98579	2.9035	6.15688e-05		1.9532	2.9909	0.000583431	1.9638	3.009	0		1.9526	2.9893	0.00148	1.9221	2.9992	0
0.98518	2.8529	4.14139e-05	0.99909	2.9363	2.76797e-05		1.0465	2.9651	4.41462e-05	0.98519	2.9035	5.47264e-05		1.9532	2.9915	0.000583431	1.9638	3.0096	0		1.9526	2.9898	0.00073828	1.9221	2.9998	0.000417537
0.98458	2.8529	3.31314e-05	0.99854	2.9363	2.76797e-05		1.0465	2.9657	2.20731e-05	0.98459	2.9035	2.7364e-05		1.9532	2.992	0	1.9638	3.0101	0.000348432		1.9526	2.9904	0	1.9221	3.0003	0
0.98398	2.8529	4.14139e-05	0.99799	2.9363	1.38399e-05		1.0465	2.9664	2.20731e-05	0.98399	2.9035	2.05229e-05		1.9532	2.9926	0	1.9638	3.0107	0.000348432		1.9526	2.9909	0	1.9221	3.0009	0
0.98338	2.8529	4.14139e-05	0.99744	2.9363	2.76797e-05		1.0465	2.967	2.20731e-05	0.98339	2.9035	8.20917e-05		1.9532	2.9931	0.000583431	1.9638	3.0112	0.000348432		1.9526	2.9915	0	1.9221	3.0014	0
0.98278	2.8529	3.31314e-05	0.99688	2.9363	0		1.0465	2.9676	2.20731e-05	0.98279	2.9035	8.8934e-05		1.9532	2.9937	0	1.9638	3.0118	0.000348432		1.9526	2.992	0	1.9221	3.002	0
0.98218	2.8529	3.31314e-05	0.99633	2.9363	6.91994e-05		1.0465	2.9682	4.41462e-05	0.98218	2.9035	4.10458e-05		1.9532	2.9942	0	1.9638	3.0123	0.000348432		1.9526	2.9926	0.00036914	1.9221	3.0025	0.000417537
0.98157	2.8529	2.48484e-05	0.99578	2.9363	0		1.0465	2.9688	2.20731e-05	0.98158	2.9035	3.42047e-05		1.9532	2.9948	0	1.9638	3.0129	0.000348432		1.9526	2.9931	0	1.9221	3.0031	0.000835073
0.98097	2.8529	3.31314e-05	0.99523	2.9363	4.15196e-05		1.0465	2.9694	6.62193e-05	0.98098	2.9035	3.42047e-05		1.9532	2.9953	0	1.9638	3.0134	0		1.9526	2.9937	0.00036914	1.9221	3.0036	0
0.98037	2.8529	3.31314e-05	0.99468	2.9363	1.38399e-05		1.0465	2.97	2.20731e-05	0.98038	2.9035	5.47264e-05		1.9532	2.9959	0.000583431	1.9638	3.014	0		1.9526	2.9942	0	1.9221	3.0042	0
0.97977	2.8529	5.79813e-05	0.99412	2.9363	0		1.0465	2.9706	2.20731e-05	0.97978	2.9035	8.20917e-05		1.9532	2.9964	0	1.9638	3.0145	0		1.9526	2.9948	0.00148	1.9221	3.0047	0
0.97917	2.8529	5.79813e-05	0.99357	2.9363	2.76797e-05		1.0465	2.9712	2.20731e-05	0.97918	2.9035	6.15688e-05		1.9532	2.997	0	1.9638	3.0151	0		1.9526	2.9954	0	1.9221	3.0053	0.000417537
0.97857	2.8529	4.96968e-05	0.99302	2.9363	2.76797e-05		1.0465	2.9718	0	0.97858	2.9035	3.42047e-05		1.9532	2.9975	0	1.9638	3.0156	0.000696864		1.9526	2.9959	0	1.9221	3.0058	0
0.97797	2.8529	6.62608e-05	0.99247	2.9363	0		1.0465	2.9724	4.41462e-05	0.97797	2.9035	2.05229e-05		1.9532	2.9981	0.000583431	1.9638	3.0162	0		1.9526	2.9965	0	1.9221	3.0064	0.000835073
0.97736	2.8529	5.79813e-05	0.99192	2.9363	2.76797e-05		1.0465	2.973	0.000110366	0.97737	2.9035	2.05229e-05		1.9532	2.9986	0.000583431	1.9638	3.0167	0.000696864		1.9526	2.997	0	1.9221	3.0069	0.000835073
0.97676	2.8529	3.31314e-05	0.99136	2.9363	0		1.0465	2.9736	2.20731e-05	0.97677	2.9035	2.05229e-05		1.9532	2.9992	0.00117	1.9638	3.0173	0.00105		1.9526	2.9976	0.00036914	1.9221	3.0075	0
0.97616	2.8529	1.65655e-05	0.99081	2.9363	1.38399e-05		1.0465	2.9742	0	0.97617	2.9035	2.05229e-05		1.9532	2.9997	0	1.9638	3.0178	0		1.9526	2.9981	0	1.9221	3.008	0
0.97556	2.8529	4.14139e-05	0.99026	2.9363	1.38399e-05		1.0465	2.9748	4.41462e-05	0.97557	2.9035	2.05229e-05		1.9532	3.0003	0.000583431	1.9638	3.0184	0		1.9526	2.9987	0.00036914	1.9221	3.0086	0
0.97496	2.8529	4.96968e-05	0.98971	2.9363	0		1.0465	2.9754	2.20731e-05	0.97497	2.9035	4.78882e-05		1.9532	3.0008	0	1.9638	3.0189	0		1.9526	2.9992	0.00036914	1.9221	3.0091	0.000417537
0.97436	2.8529	2.48484e-05	0.98916	2.9363	1.38399e-05		1.0465	2.976	0	0.97437	2.9035	7.52494e-05		1.9532	3.0014	0	1.9638	3.0195	0.000348432		1.9526	2.9998	0.00036914	1.9221	3.0097	0.000417537
0.97376	2.8529	3.31314e-05	0.9886	2.9363	1.38399e-05		1.0465	2.9766	0	0.97376	2.9035	6.84111e-05		1.9532	3.0019	0	1.9638	3.02	0		1.9526	3.0003	0.00036914	1.9221	3.0102	0
0.97315	2.8529	8.28297e-05	0.98805	2.9363	2.76797e-05		1.0465	2.9772	6.62193e-05	0.97316	2.9035	6.15688e-05		1.9532	3.0025	0	1.9638	3.0206	0		1.9526	3.0009	0	1.9221	3.0108	0.000417537
0.97255	2.8529	7.45453e-05	0.9875	2.9363	0		1.0465	2.9778	2.20731e-05	0.97256	2.9035	3.42047e-05		1.9532	3.003	0.000583431	1.9638	3.0211	0.000348432		1.9526	3.0014	0.00073828	1.9221	3.0114	0.000417537
0.97195	2.8529	2.48484e-05	0.98695	2.9363	1.38399e-05		1.0465	2.9784	0	0.97196	2.9035	3.42047e-05		1.9532	3.0036	0.000583431	1.9638	3.0217	0.000348432		1.9526	3.002	0.00073828	1.9221	3.0119	0
0.97135	2.8529	1.65655e-05	0.9864	2.9363	0		1.0465	2.979	8.82924e-05	0.97136	2.9035	4.10458e-05		1.9532	3.0041	0.000583431	1.9638	3.0222	0		1.9526	3.0025	0	1.9221	3.0125	0
0.97075	2.8529	1.65655e-05	0.98584	2.9363	0		1.0465	2.9796	2.20731e-05	0.97076	2.9035	2.7364e-05		1.9532	3.0047	0	1.9638	3.0228	0.00105		1.9526	3.0031	0	1.9221	3.013	0.000835073
0.97015	2.8529	3.31314e-05	0.98529	2.9363	1.38399e-05		1.0465	2.9802	2.20731e-05	0.97016	2.9035	6.15688e-05		1.9532	3.0052	0	1.9638	3.0233	0		1.9526	3.0036	0.00036914	1.9221	3.0136	0
0.96955	2.8529	4.14139e-05	0.98474	2.9363	1.38399e-05		1.0465	2.9808	6.62193e-05	0.96955	2.9035	6.84111e-05		1.9532	3.0058	0.000583431	1.9638	3.0238	0.000348432		1.9526	3.0042	0.00036914	1.9221	3.0141	0
0.96894	2.8529	1.65655e-05	0.98419	2.9363	0		1.0465	2.9814	6.62193e-05	0.96895	2.9035	3.42047e-05		1.9532	3.0063	0.00117	1.9638	3.0244	0		1.9526	3.0047	0.00073828	1.9221	3.0147	0
0.96834	2.8529	2.48484e-05	0.98364	2.9363	2.76797e-05		1.0465	2.982	6.62193e-05	0.96835	2.9035	2.7364e-05		1.9532	3.0069	0.000583431	1.9638	3.0249	0		1.9526	3.0053	0	1.9221	3.0152	0
0.96774	2.8529	4.14139e-05	0.98308	2.9363	0		1.0465	2.9826	4.41462e-05	0.96775	2.9035	2.7364e-05		1.9532	3.0074	0	1.9638	3.0255	0		1.9526	3.0058	0.00036914	1.9221	3.0158	0
0.96714	2.8529	2.48484e-05	0.98253	2.9363	1.38399e-05		1.0465	2.9832	4.41462e-05	0.96715	2.9035	4.10458e-05		1.9532	3.008	0	1.9638	3.026	0.000348432		1.9526	3.0064	0	1.9221	3.0163	0
0.96654	2.8529	2.48484e-05	0.98198	2.9363	1.38399e-05		1.0465	2.9838	4.41462e-05	0.96655	2.9035	4.78882e-05		1.9532	3.0085	0.00117	1.9638	3.0266	0.000348432		1.9526	3.0069	0.00036914	1.9221	3.0169	0
0.96594	2.8529	4.14139e-05	0.98143	2.9363	2.76797e-05		1.0465	2.9844	0	0.96595	2.9035	4.10458e-05		1.9532	3.0091	0.000583431	1.9638	3.0271	0		1.9526	3.0075	0.00036914	1.9221	3.0174	0
0.96534	2.8529	5.79813e-05	0.98088	2.9363	1.38399e-05		1.0465	2.985	4.41462e-05	0.96534	2.9035	4.78882e-05		1.9532	3.0096	0.000583431	1.9638	3.0277	0		1.9526	3.0081	0	1.9221	3.018	0.000835073
0.96473	2.8529	3.31314e-05	0.98032	2.9363	1.38399e-05		1.0465	2.9856	2.20731e-05	0.96474	2.9035	4.10458e-05		1.9532	3.0102	0.000583431	1.9638	3.0282	0		1.9526	3.0086	0.00036914	1.9221	3.0185	0.000417537
0.96413	2.8529	4.96968e-05	0.97977	2.9363	1.38399e-05		1.0465	2.9862	2.20731e-05	0.96414	2.9035	4.10458e-05		1.9532	3.0107	0.000583431	1.9638	3.0288	0		1.9526	3.0092	0.00036914	1.9221	3.0191	0
0.96353	2.8529	0.000107678	0.97922	2.9363	1.38399e-05		1.0465	2.9868	2.20731e-05	0.96354	2.9035	3.42047e-05		1.9532	3.0113	0.000583431	1.9638	3.0293	0		1.9526	3.0097	0	1.9221	3.0196	0.000417537
0.96293	2.8529	9.11092e-05	0.97867	2.9363	2.76797e-05		1.0465	2.9874	6.62193e-05	0.96294	2.9035	1.36818e-05		1.9532	3.0118	0	1.9638	3.0299	0		1.9526	3.0103	0	1.9221	3.0202	0.000417537
0.96233	2.8529	4.96968e-05	0.97812	2.9363	0		1.0465	2.988	4.41462e-05	0.96234	2.9035	3.42047e-05		1.9532	3.0124	0	1.9638	3.0304	0.000348432		1.9526	3.0108	0.00073828	1.9221	3.0207	0
0.96173	2.8529	6.62608e-05	0.97756	2.9363	0		1.0465	2.9886	4.41462e-05	0.96174	2.9035	5.47264e-05		1.9532	3.0129	0	1.9638	3.031	0.000696864		1.9526	3.0114	0.00036914	1.9221	3.0213	0.000417537
0.96113	2.8529	7.45453e-05	0.97701	2.9363	2.76797e-05		1.0465	2.9892	6.62193e-05	0.96113	2.9035	2.7364e-05		1.9532	3.0135	0.000583431	1.9638	3.0315	0		1.9526	3.0119	0.00036914	1.9221	3.0218	0
0.96052	2.8529	4.14139e-05	0.97646	2.9363	2.76797e-05		1.0465	2.9898	2.20731e-05	0.96053	2.9035	2.7364e-05		1.9532	3.014	0	1.9638	3.0321	0.000348432		1.9526	3.0125	0.00036914	1.9221	3.0224	0
0.95992	2.8529	2.48484e-05	1.03662	2.9369	4.15196e-05		1.0465	2.9904	2.20731e-05	0.95993	2.9035	4.78882e-05		1.9532	3.0146	0.000583431	1.9638	3.0326	0		1.9526	3.013	0	1.9221	3.0229	0
0.95932	2.8529	2.48484e-05	1.03612	2.9369	4.15196e-05		1.0465	2.991	6.62193e-05	0.95933	2.9035	4.78882e-05		1.9532	3.0151	0.000583431	1.9638	3.0332	0.000348432		1.9526	3.0136	0	1.9221	3.0235	0.000835073
0.95872	2.8529	2.48484e-05	1.03552	2.9369	1.38399e-05		1.0465	2.9916	4.41462e-05	0.95873	2.9035	4.10458e-05		1.9532	3.0157	0.00175	1.9638	3.0337	0.000696864		1.9526	3.0141	0	1.9221	3.024	0.000417537
0.95812	2.8529	4.14139e-05	1.03502	2.9369	4.15196e-05		1.0465	2.9922	8.82924e-05	0.95813	2.9035	3.42047e-05		1.9532	3.0162	0.000583431	1.9638	3.0343	0		1.9526	3.0147	0.00073828	1.9221	3.0246	0
0.95752	2.8529	4.96968e-05	1.03442	2.9369	2.76797e-05		1.0465	2.9928	2.20731e-05	0.95752	2.9035	4.78882e-05		1.9532	3.0168	0.000583431	1.9638	3.0348	0.000348432		1.9526	3.0152	0.00036914	1.9221	3.0252	0.00125
0.95692	2.8529	1.65655e-05	1.03382	2.9369	2.76797e-05		1.0465	2.9934	0	0.95692	2.9035	4.78882e-05		1.9532	3.0173	0.000583431	1.9638	3.0354	0.000696864		1.9526	3.0158	0	1.9221	3.0257	0.000417537
0.95631	2.8529	2.48484e-05	1.03332	2.9369	1.38399e-05		1.0465	2.994	4.41462e-05	0.95632	2.9035	4.78882e-05		1.9532	3.0179	0	1.9638	3.0359	0		1.9526	3.0163	0.00036914	1.9221	3.0263	0.000417537
0.95571	2.8529	7.45453e-05	1.03272	2.9369	0		1.0465	2.9946	6.62193e-05	0.95572	2.9035	6.15688e-05		1.9532	3.0184	0.000583431	1.9638	3.0365	0		1.9526	3.0169	0.00036914	1.9221	3.0268	0
0.95511	2.8529	8.28297e-05	1.03222	2.9369	1.38399e-05		1.0465	2.9952	2.20731e-05	0.95512	2.9035	6.84111e-05		1.9532	3.019	0.000583431	1.9638	3.037	0.000348432		1.9526	3.0174	0.00073828	1.9221	3.0274	0
0.95451	2.8529	4.96968e-05	1.03162	2.9369	1.38399e-05		1.0465	2.9958	2.20731e-05	0.95452	2.9035	4.10458e-05		1.9532	3.0195	0.000583431	1.9638	3.0376	0.000348432		1.9526	3.018	0.00036914	1.9221	3.0279	0
0.95391	2.8529	3.31314e-05	1.03112	2.9369	1.38399e-05		1.0465	2.9964	6.62193e-05	0.95392	2.9035	1.36818e-05		1.9532	3.0201	0	1.9638	3.0381	0.000348432		1.9526	3.0185	0	1.9221	3.0285	0.000417537
0.95331	2.8529	3.31314e-05	1.03052	2.9369	2.76797e-05		1.0465	2.997	6.62193e-05	0.95331	2.9035	5.47264e-05		1.9532	3.0206	0.000583431	1.9638	3.0387	0.000348432		1.9526	3.0191	0	1.9221	3.029	0.00125
0.95271	2.8529	1.65655e-05	1.03002	2.9369	1.38399e-05		1.0465	2.9976	4.41462e-05	0.95271	2.9035	6.15688e-05		1.9532	3.0212	0.00117	1.9638	3.0392	0.000348432		1.9526	3.0196	0	1.9221	3.0296	0.000417537
0.9521	2.8529	1.65655e-05	1.02942	2.9369	4.15196e-05		1.0465	2.9982	0	0.95211	2.9035	5.47264e-05		1.9532	3.0217	0	1.9638	3.0398	0.000696864		1.9526	3.0202	0.00036914	1.9221	3.0301	0.000835073
0.9515	2.8529	1.65655e-05	1.02892	2.9369	2.76797e-05		1.0465	2.9988	2.20731e-05	0.95151	2.9035	6.15688e-05		1.9532	3.0223	0	1.9638	3.0403	0		1.9526	3.0208	0	1.9221	3.0307	0.000417537
0.9509	2.8529	1.65655e-05	1.02832	2.9369	1.38399e-05		1.0465	2.9994	6.62193e-05	0.95091	2.9035	7.52494e-05		1.9532	3.0228	0	1.9638	3.0409	0.000348432		1.9526	3.0213	0.00111	1.9221	3.0312	0.000417537
0.9503	2.8529	4.96968e-05	1.02782	2.9369	1.38399e-05		1.0465	3	4.41462e-05	0.95031	2.9035	7.52494e-05		1.9532	3.0233	0	1.9638	3.0414	0		1.9526	3.0219	0.00073828	1.9221	3.0318	0
0.9497	2.8529	6.62608e-05	1.02722	2.9369	4.15196e-05		1.0465	3.0006	0	0.94971	2.9035	6.15688e-05		1.9532	3.0239	0.000583431	1.9638	3.042	0.000348432		1.9526	3.0224	0.00036914	1.9221	3.0323	0
1.0501	2.8535	4.96968e-05	1.02672	2.9369	1.38399e-05		1.0465	3.0012	6.62193e-05	1.0501	2.9041	4.10458e-05		1.9532	3.0244	0.00117	1.9638	3.0425	0.000348432		1.9526	3.023	0.00111	1.9221	3.0329	0
1.0495	2.8535	2.48484e-05	1.02612	2.9369	0		1.0465	3.0018	4.41462e-05	1.0495	2.9041	8.8934e-05		1.9532	3.025	0.000583431	1.9638	3.0431	0		1.9526	3.0235	0.00036914	1.9221	3.0334	0.000417537
1.0489	2.8535	4.14139e-05	1.02562	2.9369	2.76797e-05		1.0465	3.0024	2.20731e-05	1.0489	2.9041	5.47264e-05		1.9532	3.0255	0.000583431	1.9638	3.0436	0		1.9526	3.0241	0	1.9221	3.034	0
1.0483	2.8535	3.31314e-05	1.02502	2.9369	4.15196e-05		1.0465	3.003	2.20731e-05	1.0483	2.9041	4.78882e-05		1.9532	3.0261	0.00117	1.9638	3.0442	0		1.9526	3.0246	0	1.9221	3.0345	0.000417537
1.0477	2.8535	6.62608e-05	1.02452	2.9369	4.15196e-05		1.0465	3.0036	8.82924e-05	1.0477	2.9041	4.78882e-05		1.9532	3.0266	0	1.9638	3.0447	0.000348432		1.9526	3.0252	0	1.9221	3.0351	0
1.0471	2.8535	5.79813e-05	1.02392	2.9369	1.38399e-05		1.0465	3.0043	4.41462e-05	1.0471	2.9041	3.42047e-05		1.9532	3.0272	0	1.9638	3.0452	0		1.9526	3.0257	0.00073828	1.9221	3.0356	0.000835073
1.0465	2.8535	8.28297e-05	1.02342	2.9369	2.76797e-05		1.0465	3.0049	2.20731e-05	1.0465	2.9041	2.7364e-05		1.9532	3.0277	0.000583431	1.9638	3.0458	0.000696864		1.9526	3.0263	0.00036914	1.9221	3.0362	0.00125
1.0459	2.8535	9.11092e-05	1.02282	2.9369	4.15196e-05		1.0465	3.0055	0	1.0459	2.9041	6.84111e-05		1.9532	3.0283	0	1.9638	3.0463	0.000348432		1.9526	3.0268	0	1.9221	3.0367	0.000835073
1.0453	2.8535	5.79813e-05	1.02232	2.9369	1.38399e-05		1.0465	3.0061	6.62193e-05	1.0453	2.9041	9.57723e-05		1.9532	3.0288	0.000583431	1.9638	3.0469	0.000348432		1.9526	3.0274	0	1.9221	3.0373	0
1.0447	2.8535	9.11092e-05	1.02172	2.9369	2.76797e-05		1.0465	3.0067	4.41462e-05	1.0447	2.9041	8.20917e-05		1.9532	3.0294	0	1.9638	3.0474	0		1.9526	3.0279	0	1.9221	3.0378	0
1.0441	2.8535	7.45453e-05	1.02122	2.9369	2.76797e-05		1.0465	3.0073	4.41462e-05	1.0441	2.9041	4.78882e-05		1.9532	3.0299	0.000583431	1.9638	3.048	0		1.9526	3.0285	0	1.9221	3.0384	0
1.0435	2.8535	6.62608e-05	1.02062	2.9369	0		1.0465	3.0079	4.41462e-05	1.0435	2.9041	4.78882e-05		1.9532	3.0305	0	1.9638	3.0485	0.000348432		1.9526	3.029	0.00036914	1.9221	3.039	0
1.0429	2.8535	4.96968e-05	1.02002	2.9369	2.76797e-05		1.0465	3.0085	2.20731e-05	1.0429	2.9041	8.20917e-05		1.9532	3.031	0.000583431	1.9638	3.0491	0		1.9526	3.0296	0	1.9221	3.0395	0.000417537
1.0423	2.8535	1.65655e-05	1.01952	2.9369	8.30392e-05		1.0465	3.0091	4.41462e-05	1.0423	2.9041	8.8934e-05		1.9532	3.0316	0.000583431	1.9638	3.0496	0		1.9526	3.0301	0	1.9221	3.0401	0
1.0417	2.8535	2.48484e-05	1.01892	2.9369	2.76797e-05		1.0465	3.0097	0	1.0417	2.9041	8.20917e-05		1.9532	3.0321	0	1.9638	3.0502	0		1.9526	3.0307	0.00036914	1.9221	3.0406	0
1.0411	2.8535	4.96968e-05	1.01842	2.9369	2.76797e-05		1.0465	3.0103	0	1.0411	2.9041	4.78882e-05		1.9532	3.0327	0.000583431	1.9638	3.0507	0		1.9526	3.0312	0	1.9221	3.0412	0
1.0405	2.8535	7.45453e-05	1.01782	2.9369	2.76797e-05		1.0465	3.0109	8.82924e-05	1.0405	2.9041	3.42047e-05		1.9532	3.0332	0	1.9638	3.0513	0		1.9526	3.0318	0	1.9221	3.0417	0.000417537
1.0399	2.8535	9.11092e-05	1.01732	2.9369	0		1.0465	3.0115	2.20731e-05	1.0399	2.9041	8.20917e-05		1.9532	3.0338	0.000583431	1.9638	3.0518	0		1.9526	3.0323	0.00036914	1.9221	3.0423	0.000417537
1.0393	2.8535	8.28297e-05	1.01672	2.9369	1.38399e-05		1.0465	3.0121	2.20731e-05	1.0393	2.9041	9.57723e-05		1.9532	3.0343	0.000583431	1.9638	3.0524	0.000348432		1.9526	3.0329	0.00036914	1.9221	3.0428	0
1.0387	2.8535	4.14139e-05	1.01622	2.9369	0		1.0465	3.0127	4.41462e-05	1.0387	2.9041	6.15688e-05		1.9532	3.0349	0	1.9638	3.0529	0.000348432		1.9526	3.0335	0.00036914	1.9221	3.0434	0
1.0381	2.8535	3.31314e-05	1.01562	2.9369	1.38399e-05		1.0465	3.0133	2.20731e-05	1.0381	2.9041	5.47264e-05		1.9532	3.0354	0	1.9638	3.0535	0		1.9526	3.034	0	1.9221	3.0439	0
1.0375	2.8535	6.62608e-05	1.01512	2.9369	1.38399e-05		1.0465	3.0139	6.62193e-05	1.0375	2.9041	3.42047e-05		1.9532	3.036	0.000583431	1.9638	3.054	0.000348432		1.9526	3.0346	0.00036914	1.9221	3.0445	0
1.0369	2.8535	4.96968e-05	1.01452	2.9369	1.38399e-05		1.0465	3.0145	0	1.0369	2.9041	4.10458e-05		1.9532	3.0365	0	1.9638	3.0546	0.000348432		1.9526	3.0351	0	1.9221	3.045	0
1.0363	2.8535	1.65655e-05	1.01402	2.9369	4.15196e-05		1.0465	3.0151	4.41462e-05	1.0363	2.9041	6.15688e-05		1.9532	3.0371	0.000583431	1.9638	3.0551	0.000696864		1.9526	3.0357	0.00036914	1.9221	3.0456	0
1.0357	2.8535	8.28297e-06	1.01342	2.9369	1.38399e-05		1.0465	3.0157	0	1.0357	2.9041	6.84111e-05		1.9532	3.0376	0.000583431	1.9643	2.9849	0		1.9526	3.0362	0	1.9221	3.0461	0.000417537
1.0351	2.8535	1.65655e-05	1.01292	2.9369	0		1.0465	3.0163	2.20731e-05	1.0351	2.9041	7.52494e-05		1.9532	3.0382	0	1.9643	2.9854	0.000348432		1.9526	3.0368	0.00036914	1.9221	3.0467	0
1.0345	2.8535	4.14139e-05	1.01232	2.9369	1.38399e-05		1.0465	3.0169	2.20731e-05	1.0345	2.9041	6.84111e-05		1.9532	3.0387	0	1.9643	2.986	0		1.9526	3.0373	0	1.9221	3.0472	0.000417537
1.0339	2.8535	4.96968e-05	1.01182	2.9369	1.38399e-05		1.0465	3.0175	2.20731e-05	1.0339	2.9041	8.20917e-05		1.9532	3.0393	0	1.9643	2.9865	0		1.9526	3.0379	0.00036914	1.9221	3.0478	0
1.0333	2.8535	4.96968e-05	1.01122	2.9369	8.30392e-05		1.0465	3.0181	0	1.0333	2.9041	9.57723e-05		1.9532	3.0398	0.000583431	1.9643	2.9871	0		1.9526	3.0384	0	1.9221	3.0483	0
1.0327	2.8535	6.62608e-05	1.01072	2.9369	2.76797e-05		1.0465	3.0187	2.20731e-05	1.0327	2.9041	5.47264e-05		1.9532	3.0404	0	1.9643	2.9876	0.000348432		1.9526	3.039	0.00036914	1.9221	3.0489	0.000417537
1.0321	2.8535	6.62608e-05	1.01012	2.9369	1.38399e-05		1.0465	3.0193	0	1.0321	2.9041	3.42047e-05		1.9532	3.0409	0	1.9643	2.9882	0.000348432		1.9526	3.0395	0	1.9221	3.0494	0
1.0315	2.8535	3.31314e-05	1.00962	2.9369	5.53595e-05		1.0465	3.0199	2.20731e-05	1.0315	2.9041	4.10458e-05		1.9532	3.0415	0	1.9643	2.9887	0		1.9526	3.0401	0	1.9221	3.05	0.000417537
1.0309	2.8535	6.62608e-05	1.00902	2.9369	4.15196e-05		1.0465	3.0205	2.20731e-05	1.0309	2.9041	3.42047e-05		1.9532	3.042	0.000583431	1.9643	2.9893	0		1.9526	3.0406	0	1.9221	3.0505	0
1.0303	2.8535	0.000107678	1.00852	2.9369	1.38399e-05		1.0465	3.0211	0	1.0303	2.9041	4.10458e-05		1.9532	3.0426	0	1.9643	2.9898	0.000348432		1.9526	3.0412	0	1.9221	3.0511	0
1.0297	2.8535	8.28297e-05	1.00792	2.9369	2.76797e-05		1.0465	3.0217	4.41462e-05	1.0297	2.9041	4.10458e-05		1.9532	3.0431	0	1.9643	2.9904	0.000696864		1.9526	3.0417	0	1.9221	3.0516	0
1.0291	2.8535	4.96968e-05	1.00742	2.9369	5.53595e-05		1.0465	3.0223	0	1.0291	2.9041	3.42047e-05		1.9532	3.0437	0.000583431	1.9643	2.9909	0		1.9526	3.0423	0.00036914	1.9221	3.0522	0.000835073
1.0285	2.8535	4.14139e-05	1.00682	2.9369	1.38399e-05		1.0465	3.0229	2.20731e-05	1.0285	2.9041	3.42047e-05		1.9532	3.0442	0	1.9643	2.9915	0		1.9526	3.0428	0	1.9221	3.0527	0.000835073
1.0279	2.8535	8.28297e-05	1.00627	2.9369	0		1.0465	3.0235	4.41462e-05	1.0279	2.9041	6.15688e-05		1.9532	3.0448	0	1.9643	2.992	0.000348432		1.9526	3.0434	0	1.9221	3.0533	0
1.0273	2.8535	8.28297e-05	1.00572	2.9369	4.15196e-05		1.0465	3.0241	0	1.0273	2.9041	8.20917e-05		1.9532	3.0453	0	1.9643	2.9926	0		1.9526	3.0439	0.00036914	1.9221	3.0539	0.000835073
1.0267	2.8535	5.79813e-05	1.00516	2.9369	4.15196e-05		1.0465	3.0247	4.41462e-05	1.0267	2.9041	6.15688e-05		1.9532	3.0459	0	1.9643	2.9931	0.000348432		1.9526	3.0445	0.00036914	1.9221	3.0544	0
1.0261	2.8535	6.62608e-05	1.00461	2.9369	1.38399e-05		1.0465	3.0253	2.20731e-05	1.0261	2.9041	6.15688e-05		1.9532	3.0464	0	1.9643	2.9937	0		1.9526	3.045	0	1.9221	3.055	0
1.0255	2.8535	5.79813e-05	1.00406	2.9369	2.76797e-05		1.0465	3.0259	0	1.0255	2.9041	6.84111e-05		1.9532	3.047	0.000583431	1.9643	2.9942	0		1.9526	3.0456	0.00036914	1.9221	3.0555	0
1.0249	2.8535	4.14139e-05	1.00351	2.9369	2.76797e-05		1.0465	3.0265	0	1.0249	2.9041	3.42047e-05		1.9532	3.0475	0.000583431	1.9643	2.9948	0.000348432		1.9526	3.0462	0	1.9221	3.0561	0
1.0243	2.8535	3.31314e-05	1.00296	2.9369	2.76797e-05		1.0465	3.0271	0	1.0243	2.9041	2.7364e-05		1.9532	3.0481	0	1.9643	2.9953	0		1.9526	3.0467	0	1.9221	3.0566	0.000417537
1.0237	2.8535	3.31314e-05	1.0024	2.9369	5.53595e-05		1.0465	3.0277	2.20731e-05	1.0237	2.9041	4.10458e-05		1.9532	3.0486	0.000583431	1.9643	2.9959	0		1.9526	3.0473	0.00036914	1.9221	3.0572	0
1.0231	2.8535	4.14139e-05	1.00185	2.9369	1.38399e-05		1.0465	3.0283	6.62193e-05	1.0231	2.9041	5.47264e-05		1.9532	3.0492	0	1.9643	2.9964	0		1.9526	3.0478	0.00036914	1.9221	3.0577	0
1.0225	2.8535	6.62608e-05	1.0013	2.9369	5.53595e-05		1.0465	3.0289	0	1.0225	2.9041	4.78882e-05		1.9532	3.0497	0	1.9643	2.997	0.000696864		1.9526	3.0484	0.00036914	1.9221	3.0583	0.000417537
1.0219	2.8535	4.96968e-05	1.00075	2.9369	2.76797e-05		1.0465	3.0295	4.41462e-05	1.0219	2.9041	4.10458e-05		1.9532	3.0503	0	1.9643	2.9975	0.000348432		1.9526	3.0489	0.00111	1.9221	3.0588	0
1.0213	2.8535	4.14139e-05	1.0002	2.9369	2.76797e-05		1.0465	3.0301	0	1.0213	2.9041	3.42047e-05		1.9532	3.0508	0	1.9643	2.9981	0.000696864		1.9526	3.0495	0	1.9221	3.0594	0.00125
1.0207	2.8535	4.14139e-05	0.99964	2.9369	2.76797e-05		1.0459	2.9399	0	1.0207	2.9041	2.7364e-05		1.9532	3.0514	0.000583431	1.9643	2.9986	0		1.9526	3.05	0	1.9221	3.0599	0
1.0201	2.8535	1.65655e-05	0.99909	2.9369	1.38399e-05		1.0459	2.9405	4.41462e-05	1.0201	2.9041	4.78882e-05		1.9532	3.0519	0.000583431	1.9643	2.9992	0.000348432		1.9526	3.0506	0	1.9221	3.0605	0
1.0195	2.8535	3.31314e-05	0.99854	2.9369	4.15196e-05		1.0459	2.9411	2.20731e-05	1.0195	2.9041	6.84111e-05		1.9532	3.0525	0	1.9643	2.9997	0.000348432		1.9526	3.0511	0	1.9221	3.061	0
1.0189	2.8535	5.79813e-05	0.99799	2.9369	5.53595e-05		1.0459	2.9417	2.20731e-05	1.0189	2.9041	4.10458e-05		1.9532	3.053	0.000583431	1.9643	3.0003	0		1.9526	3.0517	0.00036914	1.9221	3.0616	0.000417537
1.0183	2.8535	4.14139e-05	0.99744	2.9369	4.15196e-05		1.0459	2.9423	6.62193e-05	1.0183	2.9041	4.10458e-05		1.9532	3.0536	0.000583431	1.9643	3.0008	0		1.9526	3.0522	0	1.9221	3.0621	0
1.0177	2.8535	2.48484e-05	0.99688	2.9369	2.76797e-05		1.0459	2.9429	6.62193e-05	1.0177	2.9041	8.20917e-05		1.9532	3.0541	0.00117	1.9643	3.0014	0		1.9526	3.0528	0.00073828	1.9221	3.0627	0
1.0171	2.8535	5.79813e-05	0.99633	2.9369	2.76797e-05		1.0459	2.9435	6.62193e-05	1.0171	2.9041	7.52494e-05		1.9532	3.0547	0	1.9643	3.0019	0.000348432		1.9526	3.0533	0	1.9221	3.0632	0.000417537
1.0165	2.8535	6.62608e-05	0.99578	2.9369	5.53595e-05		1.0459	2.9441	4.41462e-05	1.0165	2.9041	5.47264e-05		1.9532	3.0552	0	1.9643	3.0024	0.00105		1.9526	3.0539	0.00073828	1.9221	3.0638	0.000417537
1.0159	2.8535	4.96968e-05	0.99523	2.9369	1.38399e-05		1.0459	2.9447	2.20731e-05	1.0159	2.9041	4.78882e-05		1.9532	3.0558	0.00117	1.9643	3.003	0		1.9526	3.0544	0	1.9221	3.0643	0.000417537
1.0153	2.8535	7.45453e-05	0.99468	2.9369	2.76797e-05		1.0459	2.9453	2.20731e-05	1.0153	2.9041	6.15688e-05		1.9532	3.0563	0.00175	1.9643	3.0035	0.000348432		1.9526	3.055	0.00036914	1.9221	3.0649	0
1.0147	2.8535	7.45453e-05	0.99412	2.9369	1.38399e-05		1.0459	2.9459	2.20731e-05	1.0147	2.9041	6.84111e-05		1.9532	3.0569	0.00233	1.9643	3.0041	0.000348432		1.9526	3.0555	0	1.9221	3.0654	0.000417537
1.0141	2.8535	4.14139e-05	0.99357	2.9369	2.76797e-05		1.0459	2.9465	4.41462e-05	1.0141	2.9041	5.47264e-05		1.9532	3.0574	0.00117	1.9643	3.0046	0.000696864		1.9526	3.0561	0.00036914	1.9221	3.066	0.000835073
1.0135	2.8535	3.31314e-05	0.99302	2.9369	0		1.0459	2.9471	2.20731e-05	1.0135	2.9041	2.7364e-05		1.9532	3.058	0.000583431	1.9643	3.0052	0.000696864		1.9526	3.0566	0	1.9221	3.0665	0.000417537
1.0129	2.8535	3.31314e-05	0.99247	2.9369	2.76797e-05		1.0459	2.9477	0	1.0129	2.9041	2.05229e-05		1.9532	3.0585	0.000583431	1.9643	3.0057	0.000348432		1.9526	3.0572	0.00036914	1.9221	3.0671	0
1.0122	2.8535	3.31314e-05	0.99192	2.9369	0		1.0459	2.9483	2.20731e-05	1.0123	2.9041	4.78882e-05		1.9532	3.0591	0.000583431	1.9643	3.0063	0		1.9526	3.0577	0	1.9221	3.0677	0
1.0116	2.8535	4.14139e-05	0.99136	2.9369	5.53595e-05		1.0459	2.9489	0	1.0117	2.9041	5.47264e-05		1.9532	3.0596	0.00233	1.9643	3.0068	0		1.9526	3.0583	0.00036914	1.9221	3.0682	0.000417537
1.011	2.8535	4.96968e-05	0.99081	2.9369	1.38399e-05		1.0459	2.9495	0	1.0111	2.9041	2.7364e-05		1.9532	3.0602	0.000583431	1.9643	3.0074	0.000348432		1.9526	3.0589	0.00073828	1.9221	3.0688	0
1.0104	2.8535	4.96968e-05	0.99026	2.9369	1.38399e-05		1.0459	2.9501	2.20731e-05	1.0105	2.9041	4.10458e-05		1.9532	3.0607	0.00175	1.9643	3.0079	0.000696864		1.9526	3.0594	0	1.9221	3.0693	0
1.0098	2.8535	7.45453e-05	0.98971	2.9369	5.53595e-05		1.0459	2.9507	0	1.0099	2.9041	7.52494e-05		1.9532	3.0613	0	1.9643	3.0085	0.00105		1.9526	3.06	0.00036914	1.9221	3.0699	0
1.0092	2.8535	6.62608e-05	0.98916	2.9369	0		1.0459	2.9513	2.20731e-05	1.0092	2.9041	6.84111e-05		1.9532	3.0618	0.000583431	1.9643	3.009	0		1.9526	3.0605	0	1.9221	3.0704	0
1.0086	2.8535	6.62608e-05	0.9886	2.9369	1.38399e-05		1.0459	2.9519	6.62193e-05	1.0086	2.9041	4.78882e-05		1.9532	3.0624	0	1.9643	3.0096	0.000348432		1.9526	3.0611	0	1.9221	3.071	0.000417537
1.008	2.8535	6.62608e-05	0.98805	2.9369	2.76797e-05		1.0459	2.9525	2.20731e-05	1.008	2.9041	4.10458e-05		1.9532	3.0629	0	1.9643	3.0101	0.000696864		1.9526	3.0616	0	1.9221	3.0715	0.000417537
1.0074	2.8535	5.79813e-05	0.9875	2.9369	1.38399e-05		1.0459	2.9531	4.41462e-05	1.0074	2.9041	3.42047e-05		1.9532	3.0635	0.000583431	1.9643	3.0107	0		1.9526	3.0622	0.00036914	1.9221	3.0721	0
1.0068	2.8535	6.62608e-05	0.98695	2.9369	1.38399e-05		1.0459	2.9537	8.82924e-05	1.0068	2.9041	6.84111e-05		1.9532	3.064	0	1.9643	3.0112	0.000696864		1.9526	3.0627	0.00073828	1.9221	3.0726	0.000417537
1.0062	2.8535	4.14139e-05	0.9864	2.9369	1.38399e-05		1.0459	2.9543	8.82924e-05	1.0062	2.9041	8.20917e-05		1.9532	3.0646	0.000583431	1.9643	3.0118	0		1.9526	3.0633	0	1.9221	3.0732	0
1.0056	2.8535	4.96968e-05	0.98584	2.9369	0		1.0459	2.9549	2.20731e-05	1.0056	2.9041	5.47264e-05		1.9532	3.0651	0	1.9643	3.0123	0		1.9526	3.0638	0.00073828	1.9221	3.0737	0.000417537
1.005	2.8535	6.62608e-05	0.98529	2.9369	0		1.0459	2.9555	0	1.005	2.9041	4.78882e-05		1.9532	3.0657	0.000583431	1.9643	3.0129	0		1.9526	3.0644	0	1.9221	3.0743	0
1.0044	2.8535	4.14139e-05	0.98474	2.9369	0		1.0459	2.9561	4.41462e-05	1.0044	2.9041	3.42047e-05		1.9532	3.0662	0	1.9643	3.0134	0.000348432		1.9526	3.0649	0	1.9221	3.0748	0
1.0038	2.8535	4.14139e-05	0.98419	2.9369	1.38399e-05		1.0459	2.9567	6.62193e-05	1.0038	2.9041	7.52494e-05		1.9532	3.0668	0	1.9643	3.014	0		1.9526	3.0655	0.00036914	1.9221	3.0754	0.000835073
1.0032	2.8535	4.96968e-05	0.98364	2.9369	1.38399e-05		1.0459	2.9573	2.20731e-05	1.0032	2.9041	7.52494e-05		1.9532	3.0673	0	1.9643	3.0145	0.000348432		1.9526	3.066	0.00036914	1.9221	3.0759	0
1.0026	2.8535	4.14139e-05	0.98308	2.9369	2.76797e-05		1.0459	2.9579	2.20731e-05	1.0026	2.9041	3.42047e-05		1.9532	3.0679	0	1.9643	3.0151	0.000348432		1.9526	3.0666	0.00073828	1.9221	3.0765	0
1.002	2.8535	4.14139e-05	0.98253	2.9369	2.76797e-05		1.0459	2.9585	4.41462e-05	1.002	2.9041	3.42047e-05		1.9532	3.0684	0	1.9643	3.0156	0.000348432		1.9526	3.0671	0	1.9221	3.077	0
1.0014	2.8535	3.31314e-05	0.98198	2.9369	0		1.0459	2.9591	2.20731e-05	1.0014	2.9041	4.10458e-05		1.9532	3.069	0.00117	1.9643	3.0162	0.000696864		1.9526	3.0677	0	1.9221	3.0776	0.000417537
1.0008	2.8535	3.31314e-05	0.98143	2.9369	0		1.0459	2.9597	0	1.0008	2.9041	7.52494e-05		1.9532	3.0695	0	1.9643	3.0167	0		1.9526	3.0682	0.00036914	1.9221	3.0781	0.000417537
1.0002	2.8535	5.79813e-05	0.98088	2.9369	0		1.0459	2.9603	2.20731e-05	1.0002	2.9041	9.57723e-05		1.9532	3.07	0.00117	1.9643	3.0173	0.000348432		1.9526	3.0688	0	1.9221	3.0787	0.000417537
0.99962	2.8535	6.62608e-05	0.98032	2.9369	4.15196e-05		1.0459	2.9609	2.20731e-05	0.99963	2.9041	7.52494e-05		1.9537	2.9849	0	1.9643	3.0178	0		1.9526	3.0693	0	1.9221	3.0792	0.000417537
0.99902	2.8535	4.14139e-05	0.97977	2.9369	1.38399e-05		1.0459	2.9615	4.41462e-05	0.99903	2.9041	4.10458e-05		1.9537	2.9854	0.000583431	1.9643	3.0184	0		1.9526	3.0699	0	1.9221	3.0798	0
0.99842	2.8535	2.48484e-05	0.97922	2.9369	1.38399e-05		1.0459	2.9621	4.41462e-05	0.99842	2.9041	6.84111e-05		1.9537	2.986	0	1.9643	3.0189	0		1.9526	3.0704	0.00036914	1.9221	3.0803	0
0.99781	2.8535	1.65655e-05	0.97867	2.9369	1.38399e-05		1.0459	2.9627	8.82924e-05	0.99782	2.9041	6.84111e-05		1.9537	2.9865	0	1.9643	3.0195	0		1.9526	3.071	0.00036914	1.9221	3.0809	0
0.99721	2.8535	2.48484e-05	0.97812	2.9369	1.38399e-05		1.0459	2.9633	2.20731e-05	0.99722	2.9041	6.15688e-05		1.9537	2.9871	0	1.9643	3.02	0.000348432		1.9526	3.0716	0.00148	1.9221	3.0815	0
0.99661	2.8535	4.14139e-05	0.97756	2.9369	4.15196e-05		1.0459	2.9639	2.20731e-05	0.99662	2.9041	5.47264e-05		1.9537	2.9876	0.000583431	1.9643	3.0206	0.000348432		1.9526	3.0721	0.00036914	1.9221	3.082	0.000835073
0.99601	2.8535	8.28297e-05	0.97701	2.9369	1.38399e-05		1.0459	2.9645	8.82924e-05	0.99602	2.9041	3.42047e-05		1.9537	2.9882	0.000583431	1.9643	3.0211	0		1.9526	3.0727	0	1.9221	3.0826	0.000835073
0.99541	2.8535	7.45453e-05	0.97646	2.9369	4.15196e-05		1.0459	2.9651	8.82924e-05	0.99542	2.9041	3.42047e-05		1.9537	2.9887	0	1.9643	3.0217	0		1.9526	3.0732	0.00036914	1.9221	3.0831	0
0.99481	2.8535	4.14139e-05	1.03662	2.9374	0		1.0459	2.9657	0	0.99482	2.9041	2.05229e-05		1.9537	2.9893	0.000583431	1.9643	3.0222	0		1.9526	3.0738	0.00073828	1.9221	3.0837	0
0.99421	2.8535	4.14139e-05	1.03612	2.9374	2.76797e-05		1.0459	2.9664	0	0.99421	2.9041	5.47264e-05		1.9537	2.9898	0	1.9643	3.0228	0		1.9526	3.0743	0	1.9221	3.0842	0
0.9936	2.8535	2.48484e-05	1.03552	2.9374	0		1.0459	2.967	2.20731e-05	0.99361	2.9041	5.47264e-05		1.9537	2.9904	0	1.9643	3.0233	0.000348432		1.9526	3.0749	0	1.9221	3.0848	0.000417537
0.993	2.8535	2.48484e-05	1.03502	2.9374	4.15196e-05		1.0459	2.9676	4.41462e-05	0.99301	2.9041	3.42047e-05		1.9537	2.9909	0	1.9643	3.0238	0		1.9526	3.0754	0	1.9221	3.0853	0
0.9924	2.8535	3.31314e-05	1.03442	2.9374	0		1.0459	2.9682	6.62193e-05	0.99241	2.9041	4.78882e-05		1.9537	2.9915	0	1.9643	3.0244	0		1.9526	3.076	0.00073828	1.9221	3.0859	0.00125
0.9918	2.8535	2.48484e-05	1.03382	2.9374	0		1.0459	2.9688	4.41462e-05	0.99181	2.9041	4.78882e-05		1.9537	2.992	0	1.9643	3.0249	0.000348432		1.9526	3.0765	0.00036914	1.9221	3.0864	0
0.9912	2.8535	4.14139e-05	1.03332	2.9374	1.38399e-05		1.0459	2.9694	0	0.99121	2.9041	4.78882e-05		1.9537	2.9926	0.00117	1.9643	3.0255	0		1.9526	3.0771	0	1.9221	3.087	0
0.9906	2.8535	5.79813e-05	1.03272	2.9374	1.38399e-05		1.0459	2.97	2.20731e-05	0.9906	2.9041	6.15688e-05		1.9537	2.9931	0	1.9643	3.026	0		1.9526	3.0776	0	1.9221	3.0875	0.000835073
0.98999	2.8535	3.31314e-05	1.03222	2.9374	1.38399e-05		1.0459	2.9706	2.20731e-05	0.99	2.9041	5.47264e-05		1.9537	2.9937	0.00117	1.9643	3.0266	0		1.9526	3.0782	0.00073828	1.9221	3.0881	0.00125
0.98939	2.8535	2.48484e-05	1.03162	2.9374	1.38399e-05		1.0459	2.9712	4.41462e-05	0.9894	2.9041	4.78882e-05		1.9537	2.9942	0	1.9643	3.0271	0		1.9526	3.0787	0.00073828	1.9221	3.0886	0.000417537
0.98879	2.8535	4.14139e-05	1.03112	2.9374	1.38399e-05		1.0459	2.9718	6.62193e-05	0.9888	2.9041	4.78882e-05		1.9537	2.9948	0	1.9643	3.0277	0		1.9526	3.0793	0.00073828	1.9221	3.0892	0
0.98819	2.8535	5.79813e-05	1.03052	2.9374	1.38399e-05		1.0459	2.9724	2.20731e-05	0.9882	2.9041	2.7364e-05		1.9537	2.9953	0	1.9643	3.0282	0		1.9526	3.0798	0.00073828	1.9221	3.0897	0.000417537
0.98759	2.8535	4.96968e-05	1.03002	2.9374	1.38399e-05		1.0459	2.973	2.20731e-05	0.9876	2.9041	2.7364e-05		1.9537	2.9959	0	1.9643	3.0288	0		1.9526	3.0804	0	1.9221	3.0903	0.000417537
0.98699	2.8535	5.79813e-05	1.02942	2.9374	0		1.0459	2.9736	0	0.987	2.9041	4.10458e-05		1.9537	2.9964	0	1.9643	3.0293	0.000348432		1.9526	3.0809	0.00073828	1.9221	3.0908	0.000417537
0.98639	2.8535	6.62608e-05	1.02892	2.9374	4.15196e-05		1.0459	2.9742	4.41462e-05	0.98639	2.9041	4.78882e-05		1.9537	2.997	0.000583431	1.9643	3.0299	0		1.9526	3.0815	0.00036914	1.9221	3.0914	0.00167
0.98578	2.8535	6.62608e-05	1.02832	2.9374	0		1.0459	2.9748	8.82924e-05	0.98579	2.9041	5.47264e-05		1.9537	2.9975	0.000583431	1.9643	3.0304	0.000348432		1.9526	3.082	0.00036914	1.9221	3.0919	0
0.98518	2.8535	5.79813e-05	1.02782	2.9374	0		1.0459	2.9754	4.41462e-05	0.98519	2.9041	4.10458e-05		1.9537	2.9981	0.00175	1.9643	3.031	0.000348432		1.9532	2.9799	0	1.9221	3.0925	0.000417537
0.98458	2.8535	3.31314e-05	1.02722	2.9374	4.15196e-05		1.0459	2.976	0	0.98459	2.9041	2.05229e-05		1.9537	2.9986	0.00117	1.9643	3.0315	0		1.9532	2.9804	0.00073828	1.9221	3.093	0
0.98398	2.8535	4.96968e-05	1.02672	2.9374	1.38399e-05		1.0459	2.9766	2.20731e-05	0.98399	2.9041	5.47264e-05		1.9537	2.9992	0.000583431	1.9643	3.0321	0.000696864		1.9532	2.981	0	1.9221	3.0936	0
0.98338	2.8535	3.31314e-05	1.02612	2.9374	2.76797e-05		1.0459	2.9772	2.20731e-05	0.98339	2.9041	0.000102615		1.9537	2.9997	0	1.9643	3.0326	0.000348432		1.9532	2.9815	0.00073828	1.9221	3.0941	0
0.98278	2.8535	1.65655e-05	1.02562	2.9374	0		1.0459	2.9778	0	0.98279	2.9041	7.52494e-05		1.9537	3.0003	0.000583431	1.9643	3.0332	0.000348432		1.9532	2.9821	0	1.9221	3.0947	0.000417537
0.98218	2.8535	3.31314e-05	1.02502	2.9374	5.53595e-05		1.0459	2.9784	6.62193e-05	0.98218	2.9041	3.42047e-05		1.9537	3.0008	0	1.9643	3.0337	0.000348432		1.9532	2.9827	0	1.9221	3.0953	0.000417537
0.98157	2.8535	3.31314e-05	1.02452	2.9374	0		1.0459	2.979	8.82924e-05	0.98158	2.9041	3.42047e-05		1.9537	3.0014	0.00117	1.9643	3.0343	0		1.9532	2.9832	0	1.9221	3.0958	0
0.98097	2.8535	4.14139e-05	1.02392	2.9374	2.76797e-05		1.0459	2.9796	4.41462e-05	0.98098	2.9041	2.7364e-05		1.9537	3.0019	0	1.9643	3.0348	0		1.9532	2.9838	0.00036914	1.9221	3.0964	0.000835073
0.98037	2.8535	4.14139e-05	1.02342	2.9374	2.76797e-05		1.0459	2.9802	0	0.98038	2.9041	4.10458e-05		1.9537	3.0025	0.000583431	1.9643	3.0354	0.000696864		1.9532	2.9843	0.00073828	1.9221	3.0969	0.00125
0.97977	2.8535	5.79813e-05	1.02282	2.9374	1.38399e-05		1.0459	2.9808	4.41462e-05	0.97978	2.9041	6.84111e-05		1.9537	3.003	0	1.9643	3.0359	0		1.9532	2.9849	0.00036914	1.9221	3.0975	0
0.97917	2.8535	4.96968e-05	1.02232	2.9374	5.53595e-05		1.0459	2.9814	4.41462e-05	0.97918	2.9041	5.47264e-05		1.9537	3.0036	0.000583431	1.9643	3.0365	0		1.9532	2.9854	0.00036914	1.9221	3.098	0.000835073
0.97857	2.8535	4.96968e-05	1.02172	2.9374	0		1.0459	2.982	6.62193e-05	0.97858	2.9041	4.10458e-05		1.9537	3.0041	0	1.9643	3.037	0		1.9532	2.986	0.00036914	1.9221	3.0986	0.000835073
0.97797	2.8535	8.28297e-05	1.02122	2.9374	4.15196e-05		1.0459	2.9826	2.20731e-05	0.97797	2.9041	3.42047e-05		1.9537	3.0047	0	1.9643	3.0376	0.000348432		1.9532	2.9865	0	1.9221	3.0991	0
0.97736	2.8535	6.62608e-05	1.02062	2.9374	0		1.0459	2.9832	0.000110366	0.97737	2.9041	2.7364e-05		1.9537	3.0052	0.000583431	1.9643	3.0381	0		1.9532	2.9871	0	1.9221	3.0997	0
0.97676	2.8535	4.96968e-05	1.02002	2.9374	2.76797e-05		1.0459	2.9838	2.20731e-05	0.97677	2.9041	2.05229e-05		1.9537	3.0058	0.000583431	1.9643	3.0387	0.000348432		1.9532	2.9876	0.00073828	1.9221	3.1002	0.000417537
0.97616	2.8535	4.96968e-05	1.01952	2.9374	1.38399e-05		1.0459	2.9844	2.20731e-05	0.97617	2.9041	2.05229e-05		1.9537	3.0063	0	1.9643	3.0392	0.000348432		1.9532	2.9882	0	1.9221	3.1008	0
0.97556	2.8535	4.96968e-05	1.01892	2.9374	0		1.0459	2.985	4.41462e-05	0.97557	2.9041	4.10458e-05		1.9537	3.0069	0.000583431	1.9643	3.0398	0.000348432		1.9532	2.9887	0	1.9221	3.1013	0
0.97496	2.8535	5.79813e-05	1.01842	2.9374	4.15196e-05		1.0459	2.9856	2.20731e-05	0.97497	2.9041	5.47264e-05		1.9537	3.0074	0.000583431	1.9643	3.0403	0.000348432		1.9532	2.9893	0.00036914	1.9221	3.1019	0
0.97436	2.8535	5.79813e-05	1.01782	2.9374	0		1.0459	2.9862	0	0.97437	2.9041	5.47264e-05		1.9537	3.008	0	1.9643	3.0409	0		1.9532	2.9898	0	1.9221	3.1024	0
0.97376	2.8535	4.14139e-05	1.01732	2.9374	1.38399e-05		1.0459	2.9868	2.20731e-05	0.97376	2.9041	5.47264e-05		1.9537	3.0085	0.000583431	1.9643	3.0414	0		1.9532	2.9904	0.00073828	1.9221	3.103	0
0.97315	2.8535	5.79813e-05	1.01672	2.9374	0		1.0459	2.9874	2.20731e-05	0.97316	2.9041	6.15688e-05		1.9537	3.0091	0.000583431	1.9643	3.042	0.000348432		1.9532	2.9909	0	1.9221	3.1035	0
0.97255	2.8535	5.79813e-05	1.01622	2.9374	5.53595e-05		1.0459	2.988	4.41462e-05	0.97256	2.9041	5.47264e-05		1.9537	3.0096	0	1.9643	3.0425	0.000696864		1.9532	2.9915	0.00036914	1.9221	3.1041	0
0.97195	2.8535	1.65655e-05	1.01562	2.9374	1.38399e-05		1.0459	2.9886	2.20731e-05	0.97196	2.9041	4.10458e-05		1.9537	3.0102	0	1.9643	3.0431	0		1.9532	2.992	0.00036914	1.9221	3.1046	0.000417537
0.97135	2.8535	8.28297e-06	1.01512	2.9374	1.38399e-05		1.0459	2.9892	4.41462e-05	0.97136	2.9041	2.7364e-05		1.9537	3.0107	0.000583431	1.9643	3.0436	0		1.9532	2.9926	0	1.9221	3.1052	0
0.97075	2.8535	1.65655e-05	1.01452	2.9374	2.76797e-05		1.0459	2.9898	0	0.97076	2.9041	1.36818e-05		1.9537	3.0113	0	1.9643	3.0442	0.000348432		1.9532	2.9931	0	1.9226	2.9799	0
0.97015	2.8535	4.14139e-05	1.01402	2.9374	2.76797e-05		1.0459	2.9904	0	0.97016	2.9041	8.20917e-05		1.9537	3.0118	0	1.9643	3.0447	0		1.9532	2.9937	0.00073828	1.9226	2.9804	0.000417537
0.96955	2.8535	4.96968e-05	1.01342	2.9374	6.91994e-05		1.0459	2.991	8.82924e-05	0.96955	2.9041	0.000102615		1.9537	3.0124	0.000583431	1.9643	3.0452	0		1.9532	2.9942	0	1.9226	2.981	0.000417537
0.96894	2.8535	2.48484e-05	1.01292	2.9374	4.15196e-05		1.0459	2.9916	0	0.96895	2.9041	3.42047e-05		1.9537	3.0129	0.00117	1.9643	3.0458	0.000348432		1.9532	2.9948	0.00073828	1.9226	2.9815	0.000417537
0.96834	2.8535	5.79813e-05	1.01232	2.9374	1.38399e-05		1.0459	2.9922	6.62193e-05	0.96835	2.9041	1.36818e-05		1.9537	3.0135	0	1.9643	3.0463	0		1.9532	2.9954	0.00036914	1.9226	2.9821	0.000417537
0.96774	2.8535	6.62608e-05	1.01182	2.9374	0		1.0459	2.9928	6.62193e-05	0.96775	2.9041	1.36818e-05		1.9537	3.014	0.000583431	1.9643	3.0469	0.000348432		1.9532	2.9959	0	1.9226	2.9826	0
0.96714	2.8535	1.65655e-05	1.01122	2.9374	4.15196e-05		1.0459	2.9934	0	0.96715	2.9041	3.42047e-05		1.9537	3.0146	0.000583431	1.9643	3.0474	0.000348432		1.9532	2.9965	0.00036914	1.9226	2.9832	0
0.96654	2.8535	1.65655e-05	1.01072	2.9374	1.38399e-05		1.0459	2.994	8.82924e-05	0.96655	2.9041	4.10458e-05		1.9537	3.0151	0	1.9643	3.048	0		1.9532	2.997	0.00036914	1.9226	2.9838	0.000417537
0.96594	2.8535	4.14139e-05	1.01012	2.9374	2.76797e-05		1.0459	2.9946	0	0.96595	2.9041	4.10458e-05		1.9537	3.0157	0.000583431	1.9643	3.0485	0		1.9532	2.9976	0	1.9226	2.9843	0.000417537
0.96534	2.8535	6.62608e-05	1.00962	2.9374	0		1.0459	2.9952	0	0.96534	2.9041	4.78882e-05		1.9537	3.0162	0	1.9643	3.0491	0.000696864		1.9532	2.9981	0.00073828	1.9226	2.9849	0
0.96473	2.8535	4.96968e-05	1.00902	2.9374	2.76797e-05		1.0459	2.9958	4.41462e-05	0.96474	2.9041	5.47264e-05		1.9537	3.0168	0.000583431	1.9643	3.0496	0		1.9532	2.9987	0	1.9226	2.9854	0
0.96413	2.8535	4.96968e-05	1.00852	2.9374	0		1.0459	2.9964	2.20731e-05	0.96414	2.9041	4.78882e-05		1.9537	3.0173	0	1.9643	3.0502	0.000348432		1.9532	2.9992	0	1.9226	2.986	0.000417537
0.96353	2.8535	9.11092e-05	1.00792	2.9374	0		1.0459	2.997	2.20731e-05	0.96354	2.9041	3.42047e-05		1.9537	3.0179	0	1.9643	3.0507	0		1.9532	2.9998	0	1.9226	2.9865	0.000417537
0.96293	2.8535	5.79813e-05	1.00742	2.9374	1.38399e-05		1.0459	2.9976	0	0.96294	2.9041	3.42047e-05		1.9537	3.0184	0	1.9643	3.0513	0.000348432		1.9532	3.0003	0.00036914	1.9226	2.9871	0
0.96233	2.8535	3.31314e-05	1.00682	2.9374	1.38399e-05		1.0459	2.9982	4.41462e-05	0.96234	2.9041	4.10458e-05		1.9537	3.019	0.00117	1.9643	3.0518	0		1.9532	3.0009	0.00036914	1.9226	2.9876	0.000417537
0.96173	2.8535	5.79813e-05	1.00627	2.9374	4.15196e-05		1.0459	2.9988	6.62193e-05	0.96174	2.9041	4.10458e-05		1.9537	3.0195	0	1.9643	3.0524	0		1.9532	3.0014	0	1.9226	2.9882	0
0.96113	2.8535	5.79813e-05	1.00572	2.9374	2.76797e-05		1.0459	2.9994	0	0.96113	2.9041	1.36818e-05		1.9537	3.0201	0.00117	1.9643	3.0529	0.000348432		1.9532	3.002	0	1.9226	2.9887	0.000417537
0.96052	2.8535	4.14139e-05	1.00516	2.9374	1.38399e-05		1.0459	3	0	0.96053	2.9041	2.7364e-05		1.9537	3.0206	0.00117	1.9643	3.0535	0.000348432		1.9532	3.0025	0.00036914	1.9226	2.9893	0
0.95992	2.8535	2.48484e-05	1.00461	2.9374	6.91994e-05		1.0459	3.0006	2.20731e-05	0.95993	2.9041	4.78882e-05		1.9537	3.0212	0.00117	1.9643	3.054	0		1.9532	3.0031	0.00036914	1.9226	2.9898	0.000417537
0.95932	2.8535	1.65655e-05	1.00406	2.9374	2.76797e-05		1.0459	3.0012	4.41462e-05	0.95933	2.9041	4.78882e-05		1.9537	3.0217	0	1.9643	3.0546	0.000348432		1.9532	3.0036	0.00073828	1.9226	2.9904	0
0.95872	2.8535	8.28297e-06	1.00351	2.9374	4.15196e-05		1.0459	3.0018	0	0.95873	2.9041	4.78882e-05		1.9537	3.0223	0	1.9643	3.0551	0		1.9532	3.0042	0.00073828	1.9226	2.9909	0.000417537
0.95812	2.8535	4.14139e-05	1.00296	2.9374	6.91994e-05		1.0459	3.0024	2.20731e-05	0.95813	2.9041	3.42047e-05		1.9537	3.0228	0	1.9649	2.9849	0		1.9532	3.0047	0	1.9226	2.9915	0.000417537
0.95752	2.8535	7.45453e-05	1.0024	2.9374	4.15196e-05		1.0459	3.003	2.20731e-05	0.95752	2.9041	4.10458e-05		1.9537	3.0233	0.000583431	1.9649	2.9854	0		1.9532	3.0053	0	1.9226	2.992	0
0.95692	2.8535	4.14139e-05	1.00185	2.9374	2.76797e-05		1.0459	3.0036	6.62193e-05	0.95692	2.9041	5.47264e-05		1.9537	3.0239	0.000583431	1.9649	2.986	0		1.9532	3.0058	0	1.9226	2.9926	0
0.95631	2.8535	3.31314e-05	1.0013	2.9374	1.38399e-05		1.0459	3.0043	0	0.95632	2.9041	5.47264e-05		1.9537	3.0244	0.000583431	1.9649	2.9865	0.000348432		1.9532	3.0064	0.00036914	1.9226	2.9931	0.000835073
0.95571	2.8535	8.28297e-05	1.00075	2.9374	2.76797e-05		1.0459	3.0049	6.62193e-05	0.95572	2.9041	7.52494e-05		1.9537	3.025	0.000583431	1.9649	2.9871	0.000348432		1.9532	3.0069	0.00036914	1.9226	2.9937	0.000417537
0.95511	2.8535	9.11092e-05	1.0002	2.9374	2.76797e-05		1.0459	3.0055	0	0.95512	2.9041	9.57723e-05		1.9537	3.0255	0.00117	1.9649	2.9876	0		1.9532	3.0075	0	1.9226	2.9942	0.000417537
0.95451	2.8535	5.79813e-05	0.99964	2.9374	1.38399e-05		1.0459	3.0061	0	0.95452	2.9041	6.84111e-05		1.9537	3.0261	0.000583431	1.9649	2.9882	0		1.9532	3.0081	0	1.9226	2.9948	0
0.95391	2.8535	4.14139e-05	0.99909	2.9374	0		1.0459	3.0067	4.41462e-05	0.95392	2.9041	3.42047e-05		1.9537	3.0266	0.000583431	1.9649	2.9887	0.000348432		1.9532	3.0086	0.00036914	1.9226	2.9953	0
0.95331	2.8535	2.48484e-05	0.99854	2.9374	4.15196e-05		1.0459	3.0073	0	0.95331	2.9041	6.84111e-05		1.9537	3.0272	0.000583431	1.9649	2.9893	0.000348432		1.9532	3.0092	0	1.9226	2.9959	0.000835073
0.95271	2.8535	1.65655e-05	0.99799	2.9374	5.53595e-05		1.0459	3.0079	0	0.95271	2.9041	7.52494e-05		1.9537	3.0277	0	1.9649	2.9898	0.000348432		1.9532	3.0097	0	1.9226	2.9964	0
0.9521	2.8535	2.48484e-05	0.99744	2.9374	0		1.0459	3.0085	4.41462e-05	0.95211	2.9041	6.15688e-05		1.9537	3.0283	0	1.9649	2.9904	0		1.9532	3.0103	0	1.9226	2.997	0.000417537
0.9515	2.8535	2.48484e-05	0.99688	2.9374	0		1.0459	3.0091	4.41462e-05	0.95151	2.9041	8.8934e-05		1.9537	3.0288	0.000583431	1.9649	2.9909	0		1.9532	3.0108	0.00036914	1.9226	2.9976	0.000417537
0.9509	2.8535	1.65655e-05	0.99633	2.9374	0		1.0459	3.0097	0	0.95091	2.9041	0.000116295		1.9537	3.0294	0.00117	1.9649	2.9915	0		1.9532	3.0114	0.00036914	1.9226	2.9981	0
0.9503	2.8535	4.14139e-05	0.99578	2.9374	4.15196e-05		1.0459	3.0103	0	0.95031	2.9041	8.8934e-05		1.9537	3.0299	0	1.9649	2.992	0.000348432		1.9532	3.0119	0	1.9226	2.9987	0.000417537
0.9497	2.8535	5.79813e-05	0.99523	2.9374	1.38399e-05		1.0459	3.0109	4.41462e-05	0.94971	2.9041	4.78882e-05		1.9537	3.0305	0	1.9649	2.9926	0.000696864		1.9532	3.0125	0.00111	1.9226	2.9992	0.000417537
1.0501	2.8541	4.96968e-05	0.99468	2.9374	4.15196e-05		1.0459	3.0115	0	1.0501	2.9047	4.10458e-05		1.9537	3.031	0.000583431	1.9649	2.9931	0		1.9532	3.013	0.00036914	1.9226	2.9998	0
1.0495	2.8541	1.65655e-05	0.99412	2.9374	6.91994e-05		1.0459	3.0121	4.41462e-05	1.0495	2.9047	7.52494e-05		1.9537	3.0316	0.00117	1.9649	2.9937	0		1.9532	3.0136	0	1.9226	3.0003	0.000417537
1.0489	2.8541	3.31314e-05	0.99357	2.9374	0		1.0459	3.0127	4.41462e-05	1.0489	2.9047	6.84111e-05		1.9537	3.0321	0	1.9649	2.9942	0		1.9532	3.0141	0.00036914	1.9226	3.0009	0
1.0483	2.8541	2.48484e-05	0.99302	2.9374	2.76797e-05		1.0459	3.0133	4.41462e-05	1.0483	2.9047	6.15688e-05		1.9537	3.0327	0.000583431	1.9649	2.9948	0		1.9532	3.0147	0	1.9226	3.0014	0.000417537
1.0477	2.8541	4.14139e-05	0.99247	2.9374	5.53595e-05		1.0459	3.0139	0	1.0477	2.9047	4.78882e-05		1.9537	3.0332	0	1.9649	2.9953	0.000348432		1.9532	3.0152	0.00036914	1.9226	3.002	0.000417537
1.0471	2.8541	4.14139e-05	0.99192	2.9374	0		1.0459	3.0145	0	1.0471	2.9047	4.10458e-05		1.9537	3.0338	0	1.9649	2.9959	0.000348432		1.9532	3.0158	0.00036914	1.9226	3.0025	0.000417537
1.0465	2.8541	5.79813e-05	0.99136	2.9374	1.38399e-05		1.0459	3.0151	0	1.0465	2.9047	4.10458e-05		1.9537	3.0343	0	1.9649	2.9964	0.00105		1.9532	3.0163	0	1.9226	3.0031	0
1.0459	2.8541	6.62608e-05	0.99081	2.9374	6.91994e-05		1.0459	3.0157	2.20731e-05	1.0459	2.9047	5.47264e-05		1.9537	3.0349	0	1.9649	2.997	0.000696864		1.9532	3.0169	0	1.9226	3.0036	0.000417537
1.0453	2.8541	5.79813e-05	0.99026	2.9374	4.15196e-05		1.0459	3.0163	2.20731e-05	1.0453	2.9047	5.47264e-05		1.9537	3.0354	0	1.9649	2.9975	0.00105		1.9532	3.0174	0	1.9226	3.0042	0
1.0447	2.8541	7.45453e-05	0.98971	2.9374	1.38399e-05		1.0459	3.0169	4.41462e-05	1.0447	2.9047	5.47264e-05		1.9537	3.036	0	1.9649	2.9981	0		1.9532	3.018	0	1.9226	3.0047	0.000417537
1.0441	2.8541	5.79813e-05	0.98916	2.9374	5.53595e-05		1.0459	3.0175	0	1.0441	2.9047	6.15688e-05		1.9537	3.0365	0.000583431	1.9649	2.9986	0.000348432		1.9532	3.0185	0	1.9226	3.0053	0
1.0435	2.8541	4.14139e-05	0.9886	2.9374	1.38399e-05		1.0459	3.0181	2.20731e-05	1.0435	2.9047	5.47264e-05		1.9537	3.0371	0	1.9649	2.9992	0.000696864		1.9532	3.0191	0	1.9226	3.0058	0
1.0429	2.8541	4.14139e-05	0.98805	2.9374	1.38399e-05		1.0459	3.0187	2.20731e-05	1.0429	2.9047	6.84111e-05		1.9537	3.0376	0.000583431	1.9649	2.9997	0		1.9532	3.0196	0.00036914	1.9226	3.0064	0
1.0423	2.8541	4.96968e-05	0.9875	2.9374	1.38399e-05		1.0459	3.0193	6.62193e-05	1.0423	2.9047	7.52494e-05		1.9537	3.0382	0	1.9649	3.0003	0		1.9532	3.0202	0.00036914	1.9226	3.0069	0.000417537
1.0417	2.8541	4.14139e-05	0.98695	2.9374	9.68791e-05		1.0459	3.0199	0	1.0417	2.9047	8.20917e-05		1.9537	3.0387	0	1.9649	3.0008	0		1.9532	3.0208	0.00036914	1.9226	3.0075	0
1.0411	2.8541	4.96968e-05	0.9864	2.9374	0		1.0459	3.0205	6.62193e-05	1.0411	2.9047	5.47264e-05		1.9537	3.0393	0.000583431	1.9649	3.0014	0.000696864		1.9532	3.0213	0	1.9226	3.008	0.000835073
1.0405	2.8541	8.28297e-05	0.98584	2.9374	1.38399e-05		1.0459	3.0211	0	1.0405	2.9047	3.42047e-05		1.9537	3.0398	0	1.9649	3.0019	0.000696864		1.9532	3.0219	0.00036914	1.9226	3.0086	0
1.0399	2.8541	7.45453e-05	0.98529	2.9374	4.15196e-05		1.0459	3.0217	2.20731e-05	1.0399	2.9047	6.84111e-05		1.9537	3.0404	0.00117	1.9649	3.0024	0		1.9532	3.0224	0	1.9226	3.0091	0.000417537
1.0393	2.8541	6.62608e-05	0.98474	2.9374	1.38399e-05		1.0459	3.0223	2.20731e-05	1.0393	2.9047	7.52494e-05		1.9537	3.0409	0.00117	1.9649	3.003	0		1.9532	3.023	0	1.9226	3.0097	0
1.0387	2.8541	5.79813e-05	0.98419	2.9374	1.38399e-05		1.0459	3.0229	0	1.0387	2.9047	4.78882e-05		1.9537	3.0415	0	1.9649	3.0035	0.000696864		1.9532	3.0235	0	1.9226	3.0102	0.000835073
1.0381	2.8541	3.31314e-05	0.98364	2.9374	2.76797e-05		1.0459	3.0235	0	1.0381	2.9047	4.10458e-05		1.9537	3.042	0	1.9649	3.0041	0.000348432		1.9532	3.0241	0.00111	1.9226	3.0108	0
1.0375	2.8541	6.62608e-05	0.98308	2.9374	1.38399e-05		1.0459	3.0241	2.20731e-05	1.0375	2.9047	3.42047e-05		1.9537	3.0426	0.000583431	1.9649	3.0046	0.000348432		1.9532	3.0246	0	1.9226	3.0114	0.000417537
1.0369	2.8541	5.79813e-05	0.98253	2.9374	1.38399e-05		1.0459	3.0247	4.41462e-05	1.0369	2.9047	4.78882e-05		1.9537	3.0431	0	1.9649	3.0052	0		1.9532	3.0252	0.00073828	1.9226	3.0119	0
1.0363	2.8541	2.48484e-05	0.98198	2.9374	0		1.0459	3.0253	8.82924e-05	1.0363	2.9047	6.84111e-05		1.9537	3.0437	0.00117	1.9649	3.0057	0		1.9532	3.0257	0	1.9226	3.0125	0
1.0357	2.8541	1.65655e-05	0.98143	2.9374	0		1.0459	3.0259	2.20731e-05	1.0357	2.9047	4.78882e-05		1.9537	3.0442	0	1.9649	3.0063	0.000348432		1.9532	3.0263	0	1.9226	3.013	0.000835073
1.0351	2.8541	1.65655e-05	0.98088	2.9374	2.76797e-05		1.0459	3.0265	4.41462e-05	1.0351	2.9047	2.7364e-05		1.9537	3.0448	0	1.9649	3.0068	0		1.9532	3.0268	0	1.9226	3.0136	0.000417537
1.0345	2.8541	4.14139e-05	0.98032	2.9374	1.38399e-05		1.0459	3.0271	4.41462e-05	1.0345	2.9047	4.10458e-05		1.9537	3.0453	0.00233	1.9649	3.0074	0		1.9532	3.0274	0	1.9226	3.0141	0
1.0339	2.8541	5.79813e-05	0.97977	2.9374	2.76797e-05		1.0459	3.0277	0	1.0339	2.9047	6.84111e-05		1.9537	3.0459	0	1.9649	3.0079	0		1.9532	3.0279	0.00036914	1.9226	3.0147	0
1.0333	2.8541	4.96968e-05	0.97922	2.9374	4.15196e-05		1.0459	3.0283	0	1.0333	2.9047	8.20917e-05		1.9537	3.0464	0.000583431	1.9649	3.0085	0		1.9532	3.0285	0.00036914	1.9226	3.0152	0.000417537
1.0327	2.8541	5.79813e-05	0.97867	2.9374	1.38399e-05		1.0459	3.0289	2.20731e-05	1.0327	2.9047	5.47264e-05		1.9537	3.047	0.00117	1.9649	3.009	0		1.9532	3.029	0	1.9226	3.0158	0
1.0321	2.8541	5.79813e-05	0.97812	2.9374	0		1.0459	3.0295	6.62193e-05	1.0321	2.9047	4.78882e-05		1.9537	3.0475	0.000583431	1.9649	3.0096	0.000348432		1.9532	3.0296	0	1.9226	3.0163	0.000417537
1.0315	2.8541	3.31314e-05	0.97756	2.9374	2.76797e-05		1.0459	3.0301	6.62193e-05	1.0315	2.9047	4.78882e-05		1.9537	3.0481	0	1.9649	3.0101	0		1.9532	3.0301	0.00036914	1.9226	3.0169	0.000417537
1.0309	2.8541	5.79813e-05	0.97701	2.9374	0		1.0453	2.9399	2.20731e-05	1.0309	2.9047	4.10458e-05		1.9537	3.0486	0	1.9649	3.0107	0		1.9532	3.0307	0.00111	1.9226	3.0174	0
1.0303	2.8541	5.79813e-05	0.97646	2.9374	2.76797e-05		1.0453	2.9405	4.41462e-05	1.0303	2.9047	4.10458e-05		1.9537	3.0492	0	1.9649	3.0112	0.000348432		1.9532	3.0312	0	1.9226	3.018	0.000417537
1.0297	2.8541	5.79813e-05	1.03662	2.938	4.15196e-05		1.0453	2.9411	2.20731e-05	1.0297	2.9047	4.10458e-05		1.9537	3.0497	0.000583431	1.9649	3.0118	0		1.9532	3.0318	0	1.9226	3.0185	0
1.0291	2.8541	5.79813e-05	1.03612	2.938	1.38399e-05		1.0453	2.9417	2.20731e-05	1.0291	2.9047	4.78882e-05		1.9537	3.0503	0.000583431	1.9649	3.0123	0		1.9532	3.0323	0.00036914	1.9226	3.0191	0
1.0285	2.8541	4.96968e-05	1.03552	2.938	2.76797e-05		1.0453	2.9423	2.20731e-05	1.0285	2.9047	5.47264e-05		1.9537	3.0508	0	1.9649	3.0129	0		1.9532	3.0329	0	1.9226	3.0196	0
1.0279	2.8541	8.28297e-05	1.03502	2.938	2.76797e-05		1.0453	2.9429	2.20731e-05	1.0279	2.9047	6.84111e-05		1.9537	3.0514	0.000583431	1.9649	3.0134	0.000348432		1.9532	3.0335	0	1.9226	3.0202	0.000417537
1.0273	2.8541	7.45453e-05	1.03442	2.938	0		1.0453	2.9435	0	1.0273	2.9047	6.84111e-05		1.9537	3.0519	0.000583431	1.9649	3.014	0		1.9532	3.034	0.00036914	1.9226	3.0207	0.000417537
1.0267	2.8541	7.45453e-05	1.03382	2.938	2.76797e-05		1.0453	2.9441	2.20731e-05	1.0267	2.9047	5.47264e-05		1.9537	3.0525	0	1.9649	3.0145	0		1.9532	3.0346	0	1.9226	3.0213	0
1.0261	2.8541	7.45453e-05	1.03332	2.938	0		1.0453	2.9447	0	1.0261	2.9047	6.84111e-05		1.9537	3.053	0	1.9649	3.0151	0		1.9532	3.0351	0.00148	1.9226	3.0218	0
1.0255	2.8541	5.79813e-05	1.03272	2.938	2.76797e-05		1.0453	2.9453	0	1.0255	2.9047	6.15688e-05		1.9537	3.0536	0.00117	1.9649	3.0156	0		1.9532	3.0357	0	1.9226	3.0224	0.000417537
1.0249	2.8541	5.79813e-05	1.03222	2.938	1.38399e-05		1.0453	2.9459	0	1.0249	2.9047	4.10458e-05		1.9537	3.0541	0.00117	1.9649	3.0162	0		1.9532	3.0362	0.00073828	1.9226	3.0229	0.000417537
1.0243	2.8541	4.96968e-05	1.03162	2.938	2.76797e-05		1.0453	2.9465	2.20731e-05	1.0243	2.9047	4.78882e-05		1.9537	3.0547	0.000583431	1.9649	3.0167	0.000696864		1.9532	3.0368	0.00073828	1.9226	3.0235	0.000417537
1.0237	2.8541	4.96968e-05	1.03112	2.938	2.76797e-05		1.0453	2.9471	2.20731e-05	1.0237	2.9047	5.47264e-05		1.9537	3.0552	0	1.9649	3.0173	0		1.9532	3.0373	0	1.9226	3.024	0
1.0231	2.8541	4.96968e-05	1.03052	2.938	1.38399e-05		1.0453	2.9477	2.20731e-05	1.0231	2.9047	4.10458e-05		1.9537	3.0558	0.00117	1.9649	3.0178	0.000348432		1.9532	3.0379	0.00036914	1.9226	3.0246	0
1.0225	2.8541	6.62608e-05	1.03002	2.938	1.38399e-05		1.0453	2.9483	2.20731e-05	1.0225	2.9047	3.42047e-05		1.9537	3.0563	0	1.9649	3.0184	0		1.9532	3.0384	0.00036914	1.9226	3.0252	0.000417537
1.0219	2.8541	4.96968e-05	1.02942	2.938	0		1.0453	2.9489	0	1.0219	2.9047	5.47264e-05		1.9537	3.0569	0.000583431	1.9649	3.0189	0.000348432		1.9532	3.039	0	1.9226	3.0257	0.000417537
1.0213	2.8541	4.14139e-05	1.02892	2.938	5.53595e-05		1.0453	2.9495	2.20731e-05	1.0213	2.9047	3.42047e-05		1.9537	3.0574	0	1.9649	3.0195	0		1.9532	3.0395	0	1.9226	3.0263	0
1.0207	2.8541	4.14139e-05	1.02832	2.938	0		1.0453	2.9501	2.20731e-05	1.0207	2.9047	3.42047e-05		1.9537	3.058	0	1.9649	3.02	0.000348432		1.9532	3.0401	0	1.9226	3.0268	0
1.0201	2.8541	8.28297e-06	1.02782	2.938	0		1.0453	2.9507	4.41462e-05	1.0201	2.9047	6.15688e-05		1.9537	3.0585	0.000583431	1.9649	3.0206	0.000696864		1.9532	3.0406	0.00036914	1.9226	3.0274	0.00125
1.0195	2.8541	3.31314e-05	1.02722	2.938	5.53595e-05		1.0453	2.9513	2.20731e-05	1.0195	2.9047	5.47264e-05		1.9537	3.0591	0.000583431	1.9649	3.0211	0.000348432		1.9532	3.0412	0.00036914	1.9226	3.0279	0.000417537
1.0189	2.8541	4.96968e-05	1.02672	2.938	1.38399e-05		1.0453	2.9519	2.20731e-05	1.0189	2.9047	2.05229e-05		1.9537	3.0596	0	1.9649	3.0217	0		1.9532	3.0417	0	1.9226	3.0285	0
1.0183	2.8541	4.14139e-05	1.02612	2.938	1.38399e-05		1.0453	2.9525	2.20731e-05	1.0183	2.9047	4.78882e-05		1.9537	3.0602	0.00117	1.9649	3.0222	0.000348432		1.9532	3.0423	0	1.9226	3.029	0
1.0177	2.8541	4.14139e-05	1.02562	2.938	0		1.0453	2.9531	6.62193e-05	1.0177	2.9047	0.000102615		1.9537	3.0607	0	1.9649	3.0228	0		1.9532	3.0428	0.00036914	1.9226	3.0296	0
1.0171	2.8541	4.96968e-05	1.02502	2.938	2.76797e-05		1.0453	2.9537	6.62193e-05	1.0171	2.9047	8.8934e-05		1.9537	3.0613	0.000583431	1.9649	3.0233	0		1.9532	3.0434	0	1.9226	3.0301	0
1.0165	2.8541	4.96968e-05	1.02452	2.938	0		1.0453	2.9543	2.20731e-05	1.0165	2.9047	6.84111e-05		1.9537	3.0618	0	1.9649	3.0238	0.000696864		1.9532	3.0439	0.00036914	1.9226	3.0307	0
1.0159	2.8541	4.14139e-05	1.02392	2.938	1.38399e-05		1.0453	2.9549	2.20731e-05	1.0159	2.9047	4.10458e-05		1.9537	3.0624	0	1.9649	3.0244	0		1.9532	3.0445	0	1.9226	3.0312	0.000417537
1.0153	2.8541	8.28297e-05	1.02342	2.938	4.15196e-05		1.0453	2.9555	4.41462e-05	1.0153	2.9047	4.10458e-05		1.9537	3.0629	0	1.9649	3.0249	0.00105		1.9532	3.045	0.00036914	1.9226	3.0318	0
1.0147	2.8541	9.93937e-05	1.02282	2.938	1.38399e-05		1.0453	2.9561	0	1.0147	2.9047	6.15688e-05		1.9537	3.0635	0	1.9649	3.0255	0		1.9532	3.0456	0.00036914	1.9226	3.0323	0
1.0141	2.8541	5.79813e-05	1.02232	2.938	1.38399e-05		1.0453	2.9567	2.20731e-05	1.0141	2.9047	4.78882e-05		1.9537	3.064	0	1.9649	3.026	0		1.9532	3.0462	0	1.9226	3.0329	0.000417537
1.0135	2.8541	2.48484e-05	1.02172	2.938	4.15196e-05		1.0453	2.9573	4.41462e-05	1.0135	2.9047	3.42047e-05		1.9537	3.0646	0	1.9649	3.0266	0.000696864		1.9532	3.0467	0.00073828	1.9226	3.0334	0
1.0129	2.8541	3.31314e-05	1.02122	2.938	1.38399e-05		1.0453	2.9579	0	1.0129	2.9047	2.05229e-05		1.9537	3.0651	0.000583431	1.9649	3.0271	0		1.9532	3.0473	0	1.9226	3.034	0.000417537
1.0122	2.8541	4.96968e-05	1.02062	2.938	0		1.0453	2.9585	0	1.0123	2.9047	4.78882e-05		1.9537	3.0657	0.00117	1.9649	3.0277	0		1.9532	3.0478	0.00148	1.9226	3.0345	0
1.0116	2.8541	4.14139e-05	1.02002	2.938	1.38399e-05		1.0453	2.9591	4.41462e-05	1.0117	2.9047	5.47264e-05		1.9537	3.0662	0	1.9649	3.0282	0.000348432		1.9532	3.0484	0.00036914	1.9226	3.0351	0
1.011	2.8541	3.31314e-05	1.01952	2.938	0		1.0453	2.9597	0	1.0111	2.9047	1.36818e-05		1.9537	3.0668	0	1.9649	3.0288	0		1.9532	3.0489	0.00036914	1.9226	3.0356	0
1.0104	2.8541	4.14139e-05	1.01892	2.938	1.38399e-05		1.0453	2.9603	4.41462e-05	1.0105	2.9047	2.7364e-05		1.9537	3.0673	0	1.9649	3.0293	0.000348432		1.9532	3.0495	0.00036914	1.9226	3.0362	0
1.0098	2.8541	6.62608e-05	1.01842	2.938	0		1.0453	2.9609	2.20731e-05	1.0099	2.9047	7.52494e-05		1.9537	3.0679	0.000583431	1.9649	3.0299	0.000348432		1.9532	3.05	0.00036914	1.9226	3.0367	0
1.0092	2.8541	4.96968e-05	1.01782	2.938	2.76797e-05		1.0453	2.9615	4.41462e-05	1.0092	2.9047	7.52494e-05		1.9537	3.0684	0	1.9649	3.0304	0.000696864		1.9532	3.0506	0.00036914	1.9226	3.0373	0
1.0086	2.8541	4.14139e-05	1.01732	2.938	0		1.0453	2.9621	2.20731e-05	1.0086	2.9047	4.78882e-05		1.9537	3.069	0.000583431	1.9649	3.031	0		1.9532	3.0511	0	1.9226	3.0378	0.000417537
1.008	2.8541	4.96968e-05	1.01672	2.938	0		1.0453	2.9627	4.41462e-05	1.008	2.9047	3.42047e-05		1.9537	3.0695	0	1.9649	3.0315	0		1.9532	3.0517	0.00036914	1.9226	3.0384	0
1.0074	2.8541	5.79813e-05	1.01622	2.938	4.15196e-05		1.0453	2.9633	0	1.0074	2.9047	3.42047e-05		1.9537	3.07	0	1.9649	3.0321	0.000348432		1.9532	3.0522	0.00036914	1.9226	3.039	0
1.0068	2.8541	6.62608e-05	1.01562	2.938	1.38399e-05		1.0453	2.9639	2.20731e-05	1.0068	2.9047	7.52494e-05		1.9543	2.9849	0	1.9649	3.0326	0.000348432		1.9532	3.0528	0	1.9226	3.0395	0
1.0062	2.8541	5.79813e-05	1.01512	2.938	0		1.0453	2.9645	0	1.0062	2.9047	6.84111e-05		1.9543	2.9854	0.00117	1.9649	3.0332	0.000348432		1.9532	3.0533	0	1.9226	3.0401	0
1.0056	2.8541	5.79813e-05	1.01452	2.938	0		1.0453	2.9651	0	1.0056	2.9047	2.7364e-05		1.9543	2.986	0	1.9649	3.0337	0.000348432		1.9532	3.0539	0	1.9226	3.0406	0
1.005	2.8541	7.45453e-05	1.01402	2.938	2.76797e-05		1.0453	2.9657	4.41462e-05	1.005	2.9047	4.10458e-05		1.9543	2.9865	0	1.9649	3.0343	0.000348432		1.9532	3.0544	0	1.9226	3.0412	0.000417537
1.0044	2.8541	6.62608e-05	1.01342	2.938	2.76797e-05		1.0453	2.9664	2.20731e-05	1.0044	2.9047	4.10458e-05		1.9543	2.9871	0	1.9649	3.0348	0		1.9532	3.055	0	1.9226	3.0417	0.000417537
1.0038	2.8541	4.96968e-05	1.01292	2.938	0		1.0453	2.967	0	1.0038	2.9047	6.15688e-05		1.9543	2.9876	0	1.9649	3.0354	0.000348432		1.9532	3.0555	0	1.9226	3.0423	0
1.0032	2.8541	3.31314e-05	1.01232	2.938	1.38399e-05		1.0453	2.9676	0	1.0032	2.9047	5.47264e-05		1.9543	2.9882	0	1.9649	3.0359	0		1.9532	3.0561	0	1.9226	3.0428	0
1.0026	2.8541	4.14139e-05	1.01182	2.938	2.76797e-05		1.0453	2.9682	2.20731e-05	1.0026	2.9047	2.05229e-05		1.9543	2.9887	0	1.9649	3.0365	0		1.9532	3.0566	0.00073828	1.9226	3.0434	0
1.002	2.8541	5.79813e-05	1.01122	2.938	2.76797e-05		1.0453	2.9688	0	1.002	2.9047	3.42047e-05		1.9543	2.9893	0.000583431	1.9649	3.037	0		1.9532	3.0572	0.00036914	1.9226	3.0439	0
1.0014	2.8541	2.48484e-05	1.01072	2.938	2.76797e-05		1.0453	2.9694	2.20731e-05	1.0014	2.9047	4.78882e-05		1.9543	2.9898	0.000583431	1.9649	3.0376	0.000348432		1.9532	3.0577	0.00073828	1.9226	3.0445	0.000835073
1.0008	2.8541	2.48484e-05	1.01012	2.938	2.76797e-05		1.0453	2.97	4.41462e-05	1.0008	2.9047	8.20917e-05		1.9543	2.9904	0	1.9649	3.0381	0		1.9532	3.0583	0	1.9226	3.045	0
1.0002	2.8541	5.79813e-05	1.00962	2.938	5.53595e-05		1.0453	2.9706	2.20731e-05	1.0002	2.9047	8.8934e-05		1.9543	2.9909	0	1.9649	3.0387	0.000696864		1.9532	3.0589	0.00036914	1.9226	3.0456	0
0.99962	2.8541	6.62608e-05	1.00902	2.938	0		1.0453	2.9712	2.20731e-05	0.99963	2.9047	5.47264e-05		1.9543	2.9915	0.000583431	1.9649	3.0392	0		1.9532	3.0594	0	1.9226	3.0461	0
0.99902	2.8541	4.14139e-05	1.00852	2.938	1.38399e-05		1.0453	2.9718	0	0.99903	2.9047	3.42047e-05		1.9543	2.992	0.000583431	1.9649	3.0398	0.000348432		1.9532	3.06	0.00036914	1.9226	3.0467	0
0.99842	2.8541	2.48484e-05	1.00792	2.938	4.15196e-05		1.0453	2.9724	0	0.99842	2.9047	8.20917e-05		1.9543	2.9926	0.000583431	1.9649	3.0403	0		1.9532	3.0605	0	1.9226	3.0472	0.000417537
0.99781	2.8541	8.28297e-06	1.00742	2.938	1.38399e-05		1.0453	2.973	2.20731e-05	0.99782	2.9047	8.8934e-05		1.9543	2.9931	0.000583431	1.9649	3.0409	0		1.9532	3.0611	0.00073828	1.9226	3.0478	0
0.99721	2.8541	1.65655e-05	1.00682	2.938	0.000110719		1.0453	2.9736	0	0.99722	2.9047	6.84111e-05		1.9543	2.9937	0.000583431	1.9649	3.0414	0.000696864		1.9532	3.0616	0.00036914	1.9226	3.0483	0.000417537
0.99661	2.8541	4.14139e-05	1.00627	2.938	5.53595e-05		1.0453	2.9742	0	0.99662	2.9047	4.78882e-05		1.9543	2.9942	0.00175	1.9649	3.042	0.000348432		1.9532	3.0622	0	1.9226	3.0489	0.000417537
0.99601	2.8541	5.79813e-05	1.00572	2.938	1.38399e-05		1.0453	2.9748	4.41462e-05	0.99602	2.9047	2.7364e-05		1.9543	2.9948	0.000583431	1.9649	3.0425	0.000348432		1.9532	3.0627	0	1.9226	3.0494	0
0.99541	2.8541	6.62608e-05	1.00516	2.938	0		1.0453	2.9754	0	0.99542	2.9047	4.10458e-05		1.9543	2.9953	0.000583431	1.9649	3.0431	0.000696864		1.9532	3.0633	0	1.9226	3.05	0.000835073
0.99481	2.8541	7.45453e-05	1.00461	2.938	4.15196e-05		1.0453	2.976	2.20731e-05	0.99482	2.9047	2.7364e-05		1.9543	2.9959	0	1.9649	3.0436	0.000348432		1.9532	3.0638	0.00073828	1.9226	3.0505	0.000417537
0.99421	2.8541	6.62608e-05	1.00406	2.938	2.76797e-05		1.0453	2.9766	2.20731e-05	0.99421	2.9047	5.47264e-05		1.9543	2.9964	0.000583431	1.9649	3.0442	0		1.9532	3.0644	0.00036914	1.9226	3.0511	0.000417537
0.9936	2.8541	4.14139e-05	1.00351	2.938	2.76797e-05		1.0453	2.9772	2.20731e-05	0.99361	2.9047	5.47264e-05		1.9543	2.997	0.000583431	1.9649	3.0447	0.000696864		1.9532	3.0649	0	1.9226	3.0516	0
0.993	2.8541	4.14139e-05	1.00296	2.938	4.15196e-05		1.0453	2.9778	0	0.99301	2.9047	3.42047e-05		1.9543	2.9975	0	1.9649	3.0452	0.000348432		1.9532	3.0655	0.00073828	1.9226	3.0522	0
0.9924	2.8541	3.31314e-05	1.0024	2.938	4.15196e-05		1.0453	2.9784	2.20731e-05	0.99241	2.9047	4.78882e-05		1.9543	2.9981	0	1.9649	3.0458	0		1.9532	3.066	0.00036914	1.9226	3.0527	0.000417537
0.9918	2.8541	8.28297e-06	1.00185	2.938	2.76797e-05		1.0453	2.979	2.20731e-05	0.99181	2.9047	3.42047e-05		1.9543	2.9986	0	1.9649	3.0463	0.000696864		1.9532	3.0666	0.00036914	1.9226	3.0533	0
0.9912	2.8541	3.31314e-05	1.0013	2.938	0		1.0453	2.9796	2.20731e-05	0.99121	2.9047	2.05229e-05		1.9543	2.9992	0	1.9649	3.0469	0		1.9532	3.0671	0.00036914	1.9226	3.0539	0.000417537
0.9906	2.8541	6.62608e-05	1.00075	2.938	4.15196e-05		1.0453	2.9802	0	0.9906	2.9047	4.10458e-05		1.9543	2.9997	0.000583431	1.9649	3.0474	0.000348432		1.9532	3.0677	0.00111	1.9226	3.0544	0.000417537
0.98999	2.8541	4.96968e-05	1.0002	2.938	5.53595e-05		1.0453	2.9808	4.41462e-05	0.99	2.9047	4.78882e-05		1.9543	3.0003	0.000583431	1.9649	3.048	0		1.9532	3.0682	0.00036914	1.9226	3.055	0.000417537
0.98939	2.8541	3.31314e-05	0.99964	2.938	2.76797e-05		1.0453	2.9814	4.41462e-05	0.9894	2.9047	4.78882e-05		1.9543	3.0008	0	1.9649	3.0485	0		1.9532	3.0688	0.00036914	1.9226	3.0555	0
0.98879	2.8541	3.31314e-05	0.99909	2.938	1.38399e-05		1.0453	2.982	0	0.9888	2.9047	3.42047e-05		1.9543	3.0014	0	1.9649	3.0491	0.000348432		1.9532	3.0693	0.00036914	1.9226	3.0561	0
0.98819	2.8541	5.79813e-05	0.99854	2.938	2.76797e-05		1.0453	2.9826	0	0.9882	2.9047	2.7364e-05		1.9543	3.0019	0.00117	1.9649	3.0496	0		1.9532	3.0699	0	1.9226	3.0566	0
0.98759	2.8541	4.14139e-05	0.99799	2.938	5.53595e-05		1.0453	2.9832	2.20731e-05	0.9876	2.9047	4.10458e-05		1.9543	3.0025	0.000583431	1.9649	3.0502	0		1.9532	3.0704	0.00073828	1.9226	3.0572	0.000835073
0.98699	2.8541	3.31314e-05	0.99744	2.938	0		1.0453	2.9838	2.20731e-05	0.987	2.9047	3.42047e-05		1.9543	3.003	0	1.9649	3.0507	0		1.9532	3.071	0	1.9226	3.0577	0
0.98639	2.8541	6.62608e-05	0.99688	2.938	0		1.0453	2.9844	0	0.98639	2.9047	4.78882e-05		1.9543	3.0036	0.000583431	1.9649	3.0513	0.000348432		1.9532	3.0716	0	1.9226	3.0583	0
0.98578	2.8541	5.79813e-05	0.99633	2.938	4.15196e-05		1.0453	2.985	4.41462e-05	0.98579	2.9047	5.47264e-05		1.9543	3.0041	0.00175	1.9649	3.0518	0.000348432		1.9532	3.0721	0	1.9226	3.0588	0
0.98518	2.8541	4.14139e-05	0.99578	2.938	1.38399e-05		1.0453	2.9856	4.41462e-05	0.98519	2.9047	4.10458e-05		1.9543	3.0047	0	1.9649	3.0524	0.000348432		1.9532	3.0727	0.00036914	1.9226	3.0594	0.000417537
0.98458	2.8541	4.14139e-05	0.99523	2.938	1.38399e-05		1.0453	2.9862	4.41462e-05	0.98459	2.9047	5.47264e-05		1.9543	3.0052	0	1.9649	3.0529	0.000348432		1.9532	3.0732	0	1.9226	3.0599	0.000417537
0.98398	2.8541	4.96968e-05	0.99468	2.938	0		1.0453	2.9868	2.20731e-05	0.98399	2.9047	8.20917e-05		1.9543	3.0058	0.000583431	1.9649	3.0535	0		1.9532	3.0738	0	1.9226	3.0605	0
0.98338	2.8541	2.48484e-05	0.99412	2.938	1.38399e-05		1.0453	2.9874	4.41462e-05	0.98339	2.9047	9.57723e-05		1.9543	3.0063	0	1.9649	3.054	0.000348432		1.9532	3.0743	0.00036914	1.9226	3.061	0.000417537
0.98278	2.8541	1.65655e-05	0.99357	2.938	0		1.0453	2.988	2.20731e-05	0.98279	2.9047	7.52494e-05		1.9543	3.0069	0	1.9649	3.0546	0		1.9532	3.0749	0	1.9226	3.0616	0.000417537
0.98218	2.8541	4.14139e-05	0.99302	2.938	2.76797e-05		1.0453	2.9886	0	0.98218	2.9047	5.47264e-05		1.9543	3.0074	0	1.9649	3.0551	0.000696864		1.9532	3.0754	0.00036914	1.9226	3.0621	0
0.98157	2.8541	3.31314e-05	0.99247	2.938	2.76797e-05		1.0453	2.9892	4.41462e-05	0.98158	2.9047	5.47264e-05		1.9543	3.008	0	1.9654	2.9849	0		1.9532	3.076	0.00036914	1.9226	3.0627	0
0.98097	2.8541	2.48484e-05	0.99192	2.938	0		1.0453	2.9898	2.20731e-05	0.98098	2.9047	3.42047e-05		1.9543	3.0085	0.000583431	1.9654	2.9854	0		1.9532	3.0765	0.00073828	1.9226	3.0632	0
0.98037	2.8541	4.96968e-05	0.99136	2.938	2.76797e-05		1.0453	2.9904	4.41462e-05	0.98038	2.9047	2.7364e-05		1.9543	3.0091	0	1.9654	2.986	0		1.9532	3.0771	0	1.9226	3.0638	0.000835073
0.97977	2.8541	6.62608e-05	0.99081	2.938	1.38399e-05		1.0453	2.991	0	0.97978	2.9047	5.47264e-05		1.9543	3.0096	0	1.9654	2.9865	0.000696864		1.9532	3.0776	0.00073828	1.9226	3.0643	0.000417537
0.97917	2.8541	3.31314e-05	0.99026	2.938	4.15196e-05		1.0453	2.9916	4.41462e-05	0.97918	2.9047	4.78882e-05		1.9543	3.0102	0.000583431	1.9654	2.9871	0		1.9532	3.0782	0	1.9226	3.0649	0
0.97857	2.8541	4.14139e-05	0.98971	2.938	2.76797e-05		1.0453	2.9922	4.41462e-05	0.97858	2.9047	2.7364e-05		1.9543	3.0107	0	1.9654	2.9876	0		1.9532	3.0787	0	1.9226	3.0654	0
0.97797	2.8541	6.62608e-05	0.98916	2.938	1.38399e-05		1.0453	2.9928	2.20731e-05	0.97797	2.9047	3.42047e-05		1.9543	3.0113	0	1.9654	2.9882	0		1.9532	3.0793	0.00036914	1.9226	3.066	0
0.97736	2.8541	5.79813e-05	0.9886	2.938	1.38399e-05		1.0453	2.9934	2.20731e-05	0.97737	2.9047	4.10458e-05		1.9543	3.0118	0.00175	1.9654	2.9887	0.000348432		1.9532	3.0798	0	1.9226	3.0665	0
0.97676	2.8541	4.96968e-05	0.98805	2.938	1.38399e-05		1.0453	2.994	4.41462e-05	0.97677	2.9047	3.42047e-05		1.9543	3.0124	0.000583431	1.9654	2.9893	0.000348432		1.9532	3.0804	0.00073828	1.9226	3.0671	0
0.97616	2.8541	4.96968e-05	0.9875	2.938	1.38399e-05		1.0453	2.9946	0.000110366	0.97617	2.9047	2.7364e-05		1.9543	3.0129	0	1.9654	2.9898	0.000348432		1.9532	3.0809	0	1.9226	3.0677	0
0.97556	2.8541	4.96968e-05	0.98695	2.938	1.38399e-05		1.0453	2.9952	4.41462e-05	0.97557	2.9047	5.47264e-05		1.9543	3.0135	0.000583431	1.9654	2.9904	0.000696864		1.9532	3.0815	0.00073828	1.9226	3.0682	0.000417537
0.97496	2.8541	3.31314e-05	0.9864	2.938	2.76797e-05		1.0453	2.9958	2.20731e-05	0.97497	2.9047	6.15688e-05		1.9543	3.014	0.00117	1.9654	2.9909	0.000696864		1.9532	3.082	0.00111	1.9226	3.0688	0
0.97436	2.8541	4.96968e-05	0.98584	2.938	4.15196e-05		1.0453	2.9964	6.62193e-05	0.97437	2.9047	3.42047e-05		1.9543	3.0146	0	1.9654	2.9915	0		1.9537	2.9799	0	1.9226	3.0693	0.000417537
0.97376	2.8541	4.14139e-05	0.98529	2.938	0		1.0453	2.997	0	0.97376	2.9047	4.10458e-05		1.9543	3.0151	0	1.9654	2.992	0.000696864		1.9537	2.9804	0	1.9226	3.0699	0.000835073
0.97315	2.8541	4.14139e-05	0.98474	2.938	1.38399e-05		1.0453	2.9976	2.20731e-05	0.97316	2.9047	5.47264e-05		1.9543	3.0157	0	1.9654	2.9926	0		1.9537	2.981	0	1.9226	3.0704	0
0.97255	2.8541	4.96968e-05	0.98419	2.938	1.38399e-05		1.0453	2.9982	4.41462e-05	0.97256	2.9047	5.47264e-05		1.9543	3.0162	0.00175	1.9654	2.9931	0		1.9537	2.9815	0	1.9226	3.071	0.000417537
0.97195	2.8541	2.48484e-05	0.98364	2.938	0		1.0453	2.9988	6.62193e-05	0.97196	2.9047	4.78882e-05		1.9543	3.0168	0	1.9654	2.9937	0.000348432		1.9537	2.9821	0	1.9226	3.0715	0
0.97135	2.8541	1.65655e-05	0.98308	2.938	0		1.0453	2.9994	4.41462e-05	0.97136	2.9047	2.05229e-05		1.9543	3.0173	0.000583431	1.9654	2.9942	0		1.9537	2.9827	0.00036914	1.9226	3.0721	0
0.97075	2.8541	2.48484e-05	0.98253	2.938	4.15196e-05		1.0453	3	0	0.97076	2.9047	1.36818e-05		1.9543	3.0179	0	1.9654	2.9948	0.000348432		1.9537	2.9832	0	1.9226	3.0726	0.000417537
0.97015	2.8541	4.14139e-05	0.98198	2.938	4.15196e-05		1.0453	3.0006	8.82924e-05	0.97016	2.9047	8.8934e-05		1.9543	3.0184	0.00292	1.9654	2.9953	0.000348432		1.9537	2.9838	0	1.9226	3.0732	0
0.96955	2.8541	4.96968e-05	0.98143	2.938	1.38399e-05		1.0453	3.0012	2.20731e-05	0.96955	2.9047	0.000109457		1.9543	3.019	0.000583431	1.9654	2.9959	0.000348432		1.9537	2.9843	0.00036914	1.9226	3.0737	0
0.96894	2.8541	4.14139e-05	0.98088	2.938	1.38399e-05		1.0453	3.0018	0	0.96895	2.9047	4.78882e-05		1.9543	3.0195	0	1.9654	2.9964	0		1.9537	2.9849	0	1.9226	3.0743	0.000417537
0.96834	2.8541	7.45453e-05	0.98032	2.938	2.76797e-05		1.0453	3.0024	4.41462e-05	0.96835	2.9047	2.7364e-05		1.9543	3.0201	0	1.9654	2.997	0		1.9537	2.9854	0.00036914	1.9226	3.0748	0
0.96774	2.8541	6.62608e-05	0.97977	2.938	1.38399e-05		1.0453	3.003	2.20731e-05	0.96775	2.9047	1.36818e-05		1.9543	3.0206	0	1.9654	2.9975	0		1.9537	2.986	0.00073828	1.9226	3.0754	0
0.96714	2.8541	8.28297e-06	0.97922	2.938	1.38399e-05		1.0453	3.0036	2.20731e-05	0.96715	2.9047	2.05229e-05		1.9543	3.0212	0.000583431	1.9654	2.9981	0		1.9537	2.9865	0	1.9226	3.0759	0
0.96654	2.8541	8.28297e-06	0.97867	2.938	2.76797e-05		1.0453	3.0043	4.41462e-05	0.96655	2.9047	3.42047e-05		1.9543	3.0217	0.00117	1.9654	2.9986	0		1.9537	2.9871	0	1.9226	3.0765	0.000417537
0.96594	2.8541	3.31314e-05	0.97812	2.938	2.76797e-05		1.0453	3.0049	2.20731e-05	0.96595	2.9047	5.47264e-05		1.9543	3.0223	0.00117	1.9654	2.9992	0		1.9537	2.9876	0.00073828	1.9226	3.077	0
0.96534	2.8541	4.96968e-05	0.97756	2.938	1.38399e-05		1.0453	3.0055	2.20731e-05	0.96534	2.9047	4.78882e-05		1.9543	3.0228	0	1.9654	2.9997	0		1.9537	2.9882	0	1.9226	3.0776	0
0.96473	2.8541	4.14139e-05	0.97701	2.938	0		1.0453	3.0061	0	0.96474	2.9047	4.10458e-05		1.9543	3.0233	0	1.9654	3.0003	0.000348432		1.9537	2.9887	0.00036914	1.9226	3.0781	0
0.96413	2.8541	3.31314e-05	0.97646	2.938	0		1.0453	3.0067	4.41462e-05	0.96414	2.9047	4.78882e-05		1.9543	3.0239	0.00117	1.9654	3.0008	0.000348432		1.9537	2.9893	0.00073828	1.9226	3.0787	0
0.96353	2.8541	4.14139e-05	1.03662	2.9385	0		1.0453	3.0073	2.20731e-05	0.96354	2.9047	3.42047e-05		1.9543	3.0244	0	1.9654	3.0014	0		1.9537	2.9898	0.00036914	1.9226	3.0792	0.000417537
0.96293	2.8541	4.14139e-05	1.03612	2.9385	0		1.0453	3.0079	2.20731e-05	0.96294	2.9047	3.42047e-05		1.9543	3.025	0	1.9654	3.0019	0		1.9537	2.9904	0.00036914	1.9226	3.0798	0
0.96233	2.8541	4.14139e-05	1.03552	2.9385	6.91994e-05		1.0453	3.0085	8.82924e-05	0.96234	2.9047	3.42047e-05		1.9543	3.0255	0	1.9654	3.0024	0		1.9537	2.9909	0.00036914	1.9226	3.0803	0.000417537
0.96173	2.8541	5.79813e-05	1.03502	2.9385	1.38399e-05		1.0453	3.0091	2.20731e-05	0.96174	2.9047	3.42047e-05		1.9543	3.0261	0	1.9654	3.003	0		1.9537	2.9915	0.00036914	1.9226	3.0809	0
0.96113	2.8541	7.45453e-05	1.03442	2.9385	5.53595e-05		1.0453	3.0097	2.20731e-05	0.96113	2.9047	1.36818e-05		1.9543	3.0266	0	1.9654	3.0035	0.000696864		1.9537	2.992	0.00036914	1.9226	3.0815	0.00125
0.96052	2.8541	7.45453e-05	1.03382	2.9385	4.15196e-05		1.0453	3.0103	2.20731e-05	0.96053	2.9047	1.36818e-05		1.9543	3.0272	0.000583431	1.9654	3.0041	0.000348432		1.9537	2.9926	0.00073828	1.9226	3.082	0.000417537
0.95992	2.8541	4.14139e-05	1.03332	2.9385	1.38399e-05		1.0453	3.0109	2.20731e-05	0.95993	2.9047	2.7364e-05		1.9543	3.0277	0.00117	1.9654	3.0046	0		1.9537	2.9931	0	1.9226	3.0826	0.000417537
0.95932	2.8541	1.65655e-05	1.03272	2.9385	4.15196e-05		1.0453	3.0115	0	0.95933	2.9047	3.42047e-05		1.9543	3.0283	0	1.9654	3.0052	0.000696864		1.9537	2.9937	0	1.9226	3.0831	0
0.95872	2.8541	3.31314e-05	1.03222	2.9385	1.38399e-05		1.0453	3.0121	6.62193e-05	0.95873	2.9047	4.10458e-05		1.9543	3.0288	0.000583431	1.9654	3.0057	0		1.9537	2.9942	0	1.9226	3.0837	0.000417537
0.95812	2.8541	5.79813e-05	1.03162	2.9385	2.76797e-05		1.0453	3.0127	2.20731e-05	0.95813	2.9047	3.42047e-05		1.9543	3.0294	0	1.9654	3.0063	0		1.9537	2.9948	0	1.9226	3.0842	0
0.95752	2.8541	5.79813e-05	1.03112	2.9385	0		1.0453	3.0133	0	0.95752	2.9047	4.10458e-05		1.9543	3.0299	0	1.9654	3.0068	0.000348432		1.9537	2.9954	0.00036914	1.9226	3.0848	0.000835073
0.95692	2.8541	3.31314e-05	1.03052	2.9385	0		1.0453	3.0139	0	0.95692	2.9047	4.78882e-05		1.9543	3.0305	0.000583431	1.9654	3.0074	0.000348432		1.9537	2.9959	0.00036914	1.9226	3.0853	0.000417537
0.95631	2.8541	1.65655e-05	1.03002	2.9385	2.76797e-05		1.0453	3.0145	0	0.95632	2.9047	5.47264e-05		1.9543	3.031	0.000583431	1.9654	3.0079	0		1.9537	2.9965	0.00111	1.9226	3.0859	0.00167
0.95571	2.8541	4.96968e-05	1.02942	2.9385	4.15196e-05		1.0453	3.0151	0	0.95572	2.9047	8.20917e-05		1.9543	3.0316	0.000583431	1.9654	3.0085	0		1.9537	2.997	0.00036914	1.9226	3.0864	0
0.95511	2.8541	9.11092e-05	1.02892	2.9385	4.15196e-05		1.0453	3.0157	6.62193e-05	0.95512	2.9047	8.20917e-05		1.9543	3.0321	0	1.9654	3.009	0.000348432		1.9537	2.9976	0.00073828	1.9226	3.087	0
0.95451	2.8541	7.45453e-05	1.02832	2.9385	1.38399e-05		1.0453	3.0163	4.41462e-05	0.95452	2.9047	6.15688e-05		1.9543	3.0327	0.000583431	1.9654	3.0096	0		1.9537	2.9981	0.00036914	1.9226	3.0875	0.000417537
0.95391	2.8541	5.79813e-05	1.02782	2.9385	1.38399e-05		1.0453	3.0169	2.20731e-05	0.95392	2.9047	3.42047e-05		1.9543	3.0332	0	1.9654	3.0101	0		1.9537	2.9987	0	1.9226	3.0881	0.000417537
0.95331	2.8541	4.14139e-05	1.02722	2.9385	1.38399e-05		1.0453	3.0175	4.41462e-05	0.95331	2.9047	5.47264e-05		1.9543	3.0338	0	1.9654	3.0107	0.000348432		1.9537	2.9992	0	1.9226	3.0886	0
0.95271	2.8541	3.31314e-05	1.02672	2.9385	0		1.0453	3.0181	2.20731e-05	0.95271	2.9047	6.15688e-05		1.9543	3.0343	0.000583431	1.9654	3.0112	0		1.9537	2.9998	0.00036914	1.9226	3.0892	0.00125
0.9521	2.8541	3.31314e-05	1.02612	2.9385	4.15196e-05		1.0453	3.0187	2.20731e-05	0.95211	2.9047	4.10458e-05		1.9543	3.0349	0	1.9654	3.0118	0		1.9537	3.0003	0.00073828	1.9226	3.0897	0
0.9515	2.8541	3.31314e-05	1.02562	2.9385	0		1.0453	3.0193	0	0.95151	2.9047	7.52494e-05		1.9543	3.0354	0	1.9654	3.0123	0		1.9537	3.0009	0.00073828	1.9226	3.0903	0.000417537
0.9509	2.8541	4.96968e-05	1.02502	2.9385	2.76797e-05		1.0453	3.0199	2.20731e-05	0.95091	2.9047	0.000123138		1.9543	3.036	0	1.9654	3.0129	0		1.9537	3.0014	0.00036914	1.9226	3.0908	0.00125
0.9503	2.8541	5.79813e-05	1.02452	2.9385	0		1.0453	3.0205	2.20731e-05	0.95031	2.9047	0.000102615		1.9543	3.0365	0.000583431	1.9654	3.0134	0.000348432		1.9537	3.002	0	1.9226	3.0914	0.000417537
0.9497	2.8541	4.96968e-05	1.02392	2.9385	2.76797e-05		1.0453	3.0211	0	0.94971	2.9047	4.78882e-05		1.9543	3.0371	0	1.9654	3.014	0.000348432		1.9537	3.0025	0.00073828	1.9226	3.0919	0.000417537
1.0501	2.8547	4.96968e-05	1.02342	2.9385	4.15196e-05		1.0453	3.0217	2.20731e-05	1.0501	2.9053	4.10458e-05		1.9543	3.0376	0.000583431	1.9654	3.0145	0		1.9537	3.0031	0.00036914	1.9226	3.0925	0
1.0495	2.8547	3.31314e-05	1.02282	2.9385	1.38399e-05		1.0453	3.0223	0	1.0495	2.9053	6.84111e-05		1.9543	3.0382	0.000583431	1.9654	3.0151	0.000348432		1.9537	3.0036	0.00036914	1.9226	3.093	0
1.0489	2.8547	4.96968e-05	1.02232	2.9385	2.76797e-05		1.0453	3.0229	4.41462e-05	1.0489	2.9053	4.78882e-05		1.9543	3.0387	0	1.9654	3.0156	0		1.9537	3.0042	0	1.9226	3.0936	0
1.0483	2.8547	2.48484e-05	1.02172	2.9385	1.38399e-05		1.0453	3.0235	2.20731e-05	1.0483	2.9053	4.78882e-05		1.9543	3.0393	0	1.9654	3.0162	0.000696864		1.9537	3.0047	0.00073828	1.9226	3.0941	0.000417537
1.0477	2.8547	2.48484e-05	1.02122	2.9385	4.15196e-05		1.0453	3.0241	2.20731e-05	1.0477	2.9053	4.78882e-05		1.9543	3.0398	0.000583431	1.9654	3.0167	0		1.9537	3.0053	0.00036914	1.9226	3.0947	0.000835073
1.0471	2.8547	3.31314e-05	1.02062	2.9385	1.38399e-05		1.0453	3.0247	4.41462e-05	1.0471	2.9053	4.78882e-05		1.9543	3.0404	0.000583431	1.9654	3.0173	0.000348432		1.9537	3.0058	0.00036914	1.9226	3.0953	0.000417537
1.0465	2.8547	6.62608e-05	1.02002	2.9385	5.53595e-05		1.0453	3.0253	2.20731e-05	1.0465	2.9053	4.78882e-05		1.9543	3.0409	0	1.9654	3.0178	0.000348432		1.9537	3.0064	0	1.9226	3.0958	0.000835073
1.0459	2.8547	8.28297e-05	1.01952	2.9385	2.76797e-05		1.0453	3.0259	0	1.0459	2.9053	3.42047e-05		1.9543	3.0415	0	1.9654	3.0184	0		1.9537	3.0069	0	1.9226	3.0964	0
1.0453	2.8547	7.45453e-05	1.01892	2.9385	1.38399e-05		1.0453	3.0265	0	1.0453	2.9053	5.47264e-05		1.9543	3.042	0	1.9654	3.0189	0		1.9537	3.0075	0	1.9226	3.0969	0
1.0447	2.8547	7.45453e-05	1.01842	2.9385	1.38399e-05		1.0453	3.0271	4.41462e-05	1.0447	2.9053	6.15688e-05		1.9543	3.0426	0	1.9654	3.0195	0.000348432		1.9537	3.0081	0	1.9226	3.0975	0
1.0441	2.8547	3.31314e-05	1.01782	2.9385	4.15196e-05		1.0453	3.0277	8.82924e-05	1.0441	2.9053	4.78882e-05		1.9543	3.0431	0.000583431	1.9654	3.02	0		1.9537	3.0086	0	1.9226	3.098	0
1.0435	2.8547	1.65655e-05	1.01732	2.9385	0		1.0453	3.0283	4.41462e-05	1.0435	2.9053	5.47264e-05		1.9543	3.0437	0	1.9654	3.0206	0.000348432		1.9537	3.0092	0.00111	1.9226	3.0986	0
1.0429	2.8547	4.14139e-05	1.01672	2.9385	2.76797e-05		1.0453	3.0289	0	1.0429	2.9053	6.15688e-05		1.9543	3.0442	0.00117	1.9654	3.0211	0		1.9537	3.0097	0.00036914	1.9226	3.0991	0.000417537
1.0423	2.8547	4.96968e-05	1.01622	2.9385	0		1.0453	3.0295	0	1.0423	2.9053	7.52494e-05		1.9543	3.0448	0.000583431	1.9654	3.0217	0		1.9537	3.0103	0.00036914	1.9226	3.0997	0.000417537
1.0417	2.8547	4.14139e-05	1.01562	2.9385	1.38399e-05		1.0453	3.0301	0	1.0417	2.9053	0.000102615		1.9543	3.0453	0	1.9654	3.0222	0		1.9537	3.0108	0	1.9226	3.1002	0.000417537
1.0411	2.8547	4.96968e-05	1.01512	2.9385	1.38399e-05		1.0447	2.9399	0	1.0411	2.9053	6.84111e-05		1.9543	3.0459	0	1.9654	3.0228	0		1.9537	3.0114	0.00036914	1.9226	3.1008	0.000417537
1.0405	2.8547	9.93937e-05	1.01452	2.9385	4.15196e-05		1.0447	2.9405	2.20731e-05	1.0405	2.9053	4.78882e-05		1.9543	3.0464	0	1.9654	3.0233	0.000348432		1.9537	3.0119	0.00036914	1.9226	3.1013	0.000417537
1.0399	2.8547	9.93937e-05	1.01402	2.9385	0		1.0447	2.9411	0	1.0399	2.9053	7.52494e-05		1.9543	3.047	0	1.9654	3.0238	0.000696864		1.9537	3.0125	0.00148	1.9226	3.1019	0
1.0393	2.8547	7.45453e-05	1.01342	2.9385	1.38399e-05		1.0447	2.9417	4.41462e-05	1.0393	2.9053	7.52494e-05		1.9543	3.0475	0	1.9654	3.0244	0.000348432		1.9537	3.013	0	1.9226	3.1024	0
1.0387	2.8547	6.62608e-05	1.01292	2.9385	2.76797e-05		1.0447	2.9423	0	1.0387	2.9053	6.84111e-05		1.9543	3.0481	0.00117	1.9654	3.0249	0		1.9537	3.0136	0	1.9226	3.103	0
1.0381	2.8547	3.31314e-05	1.01232	2.9385	0		1.0447	2.9429	0	1.0381	2.9053	4.10458e-05		1.9543	3.0486	0	1.9654	3.0255	0		1.9537	3.0141	0	1.9226	3.1035	0
1.0375	2.8547	4.96968e-05	1.01182	2.9385	2.76797e-05		1.0447	2.9435	4.41462e-05	1.0375	2.9053	2.05229e-05		1.9543	3.0492	0	1.9654	3.026	0.000348432		1.9537	3.0147	0.00036914	1.9226	3.1041	0
1.0369	2.8547	4.96968e-05	1.01122	2.9385	0		1.0447	2.9441	2.20731e-05	1.0369	2.9053	4.78882e-05		1.9543	3.0497	0	1.9654	3.0266	0.000348432		1.9537	3.0152	0.00036914	1.9226	3.1046	0
1.0363	2.8547	4.14139e-05	1.01072	2.9385	1.38399e-05		1.0447	2.9447	2.20731e-05	1.0363	2.9053	6.84111e-05		1.9543	3.0503	0.000583431	1.9654	3.0271	0.000348432		1.9537	3.0158	0	1.9226	3.1052	0
1.0357	2.8547	4.14139e-05	1.01012	2.9385	2.76797e-05		1.0447	2.9453	0	1.0357	2.9053	4.78882e-05		1.9543	3.0508	0.000583431	1.9654	3.0277	0.000348432		1.9537	3.0163	0	1.9232	2.9799	0
1.0351	2.8547	2.48484e-05	1.00962	2.9385	1.38399e-05		1.0447	2.9459	2.20731e-05	1.0351	2.9053	2.7364e-05		1.9543	3.0514	0.000583431	1.9654	3.0282	0		1.9537	3.0169	0	1.9232	2.9804	0
1.0345	2.8547	4.14139e-05	1.00902	2.9385	1.38399e-05		1.0447	2.9465	4.41462e-05	1.0345	2.9053	4.78882e-05		1.9543	3.0519	0.000583431	1.9654	3.0288	0		1.9537	3.0174	0.00036914	1.9232	2.981	0.000835073
1.0339	2.8547	5.79813e-05	1.00852	2.9385	4.15196e-05		1.0447	2.9471	2.20731e-05	1.0339	2.9053	5.47264e-05		1.9543	3.0525	0.000583431	1.9654	3.0293	0		1.9537	3.018	0.00073828	1.9232	2.9815	0
1.0333	2.8547	5.79813e-05	1.00792	2.9385	1.38399e-05		1.0447	2.9477	2.20731e-05	1.0333	2.9053	5.47264e-05		1.9543	3.053	0	1.9654	3.0299	0.000696864		1.9537	3.0185	0	1.9232	2.9821	0
1.0327	2.8547	4.14139e-05	1.00742	2.9385	4.15196e-05		1.0447	2.9483	2.20731e-05	1.0327	2.9053	4.78882e-05		1.9543	3.0536	0	1.9654	3.0304	0		1.9537	3.0191	0	1.9232	2.9826	0.000417537
1.0321	2.8547	4.96968e-05	1.00682	2.9385	0		1.0447	2.9489	0	1.0321	2.9053	5.47264e-05		1.9543	3.0541	0	1.9654	3.031	0.000348432		1.9537	3.0196	0	1.9232	2.9832	0.000417537
1.0315	2.8547	5.79813e-05	1.00627	2.9385	4.15196e-05		1.0447	2.9495	2.20731e-05	1.0315	2.9053	6.84111e-05		1.9543	3.0547	0.00117	1.9654	3.0315	0		1.9537	3.0202	0	1.9232	2.9838	0
1.0309	2.8547	5.79813e-05	1.00572	2.9385	9.68791e-05		1.0447	2.9501	2.20731e-05	1.0309	2.9053	6.15688e-05		1.9543	3.0552	0	1.9654	3.0321	0.000696864		1.9537	3.0208	0.00036914	1.9232	2.9843	0
1.0303	2.8547	4.96968e-05	1.00516	2.9385	4.15196e-05		1.0447	2.9507	4.41462e-05	1.0303	2.9053	5.47264e-05		1.9543	3.0558	0	1.9654	3.0326	0		1.9537	3.0213	0.00036914	1.9232	2.9849	0
1.0297	2.8547	4.14139e-05	1.00461	2.9385	1.38399e-05		1.0447	2.9513	2.20731e-05	1.0297	2.9053	4.10458e-05		1.9543	3.0563	0.000583431	1.9654	3.0332	0.000696864		1.9537	3.0219	0.00036914	1.9232	2.9854	0.000417537
1.0291	2.8547	4.14139e-05	1.00406	2.9385	1.38399e-05		1.0447	2.9519	2.20731e-05	1.0291	2.9053	4.10458e-05		1.9543	3.0569	0.00117	1.9654	3.0337	0.000348432		1.9537	3.0224	0	1.9232	2.986	0.000417537
1.0285	2.8547	3.31314e-05	1.00351	2.9385	2.76797e-05		1.0447	2.9525	6.62193e-05	1.0285	2.9053	5.47264e-05		1.9543	3.0574	0.000583431	1.9654	3.0343	0		1.9537	3.023	0.00036914	1.9232	2.9865	0.000417537
1.0279	2.8547	4.96968e-05	1.00296	2.9385	4.15196e-05		1.0447	2.9531	8.82924e-05	1.0279	2.9053	6.84111e-05		1.9543	3.058	0.00117	1.9654	3.0348	0		1.9537	3.0235	0.00036914	1.9232	2.9871	0.000417537
1.0273	2.8547	5.79813e-05	1.0024	2.9385	0		1.0447	2.9537	0	1.0273	2.9053	6.84111e-05		1.9543	3.0585	0	1.9654	3.0354	0		1.9537	3.0241	0	1.9232	2.9876	0.000835073
1.0267	2.8547	6.62608e-05	1.00185	2.9385	2.76797e-05		1.0447	2.9543	4.41462e-05	1.0267	2.9053	6.84111e-05		1.9543	3.0591	0.000583431	1.9654	3.0359	0		1.9537	3.0246	0.00036914	1.9232	2.9882	0.000835073
1.0261	2.8547	5.79813e-05	1.0013	2.9385	2.76797e-05		1.0447	2.9549	0	1.0261	2.9053	5.47264e-05		1.9543	3.0596	0.00117	1.9654	3.0365	0.000348432		1.9537	3.0252	0	1.9232	2.9887	0
1.0255	2.8547	3.31314e-05	1.00075	2.9385	4.15196e-05		1.0447	2.9555	0	1.0255	2.9053	3.42047e-05		1.9543	3.0602	0	1.9654	3.037	0		1.9537	3.0257	0.00036914	1.9232	2.9893	0
1.0249	2.8547	4.14139e-05	1.0002	2.9385	4.15196e-05		1.0447	2.9561	0	1.0249	2.9053	4.10458e-05		1.9543	3.0607	0.000583431	1.9654	3.0376	0.000348432		1.9537	3.0263	0	1.9232	2.9898	0.000835073
1.0243	2.8547	4.14139e-05	0.99964	2.9385	5.53595e-05		1.0447	2.9567	0	1.0243	2.9053	5.47264e-05		1.9543	3.0613	0.000583431	1.9654	3.0381	0		1.9537	3.0268	0	1.9232	2.9904	0.000835073
1.0237	2.8547	3.31314e-05	0.99909	2.9385	2.76797e-05		1.0447	2.9573	4.41462e-05	1.0237	2.9053	6.15688e-05		1.9543	3.0618	0.00117	1.9654	3.0387	0		1.9537	3.0274	0.00111	1.9232	2.9909	0
1.0231	2.8547	3.31314e-05	0.99854	2.9385	5.53595e-05		1.0447	2.9579	4.41462e-05	1.0231	2.9053	4.78882e-05		1.9543	3.0624	0	1.9654	3.0392	0		1.9537	3.0279	0	1.9232	2.9915	0
1.0225	2.8547	5.79813e-05	0.99799	2.9385	1.38399e-05		1.0447	2.9585	2.20731e-05	1.0225	2.9053	4.10458e-05		1.9543	3.0629	0	1.9654	3.0398	0		1.9537	3.0285	0	1.9232	2.992	0
1.0219	2.8547	7.45453e-05	0.99744	2.9385	8.30392e-05		1.0447	2.9591	2.20731e-05	1.0219	2.9053	5.47264e-05		1.9543	3.0635	0	1.9654	3.0403	0		1.9537	3.029	0	1.9232	2.9926	0
1.0213	2.8547	5.79813e-05	0.99688	2.9385	2.76797e-05		1.0447	2.9597	4.41462e-05	1.0213	2.9053	5.47264e-05		1.9543	3.064	0.000583431	1.9654	3.0409	0.000696864		1.9537	3.0296	0.00036914	1.9232	2.9931	0.000417537
1.0207	2.8547	4.96968e-05	0.99633	2.9385	2.76797e-05		1.0447	2.9603	2.20731e-05	1.0207	2.9053	4.10458e-05		1.9543	3.0646	0.000583431	1.9654	3.0414	0		1.9537	3.0301	0.00073828	1.9232	2.9937	0.000417537
1.0201	2.8547	3.31314e-05	0.99578	2.9385	5.53595e-05		1.0447	2.9609	6.62193e-05	1.0201	2.9053	5.47264e-05		1.9543	3.0651	0.000583431	1.9654	3.042	0		1.9537	3.0307	0	1.9232	2.9942	0
1.0195	2.8547	4.14139e-05	0.99523	2.9385	5.53595e-05		1.0447	2.9615	2.20731e-05	1.0195	2.9053	5.47264e-05		1.9543	3.0657	0	1.9654	3.0425	0.000348432		1.9537	3.0312	0.00036914	1.9232	2.9948	0
1.0189	2.8547	3.31314e-05	0.99468	2.9385	1.38399e-05		1.0447	2.9621	4.41462e-05	1.0189	2.9053	3.42047e-05		1.9543	3.0662	0	1.9654	3.0431	0.000696864		1.9537	3.0318	0	1.9232	2.9953	0.00125
1.0183	2.8547	3.31314e-05	0.99412	2.9385	1.38399e-05		1.0447	2.9627	0	1.0183	2.9053	5.47264e-05		1.9543	3.0668	0.00117	1.9654	3.0436	0.000348432		1.9537	3.0323	0	1.9232	2.9959	0
1.0177	2.8547	4.14139e-05	0.99357	2.9385	4.15196e-05		1.0447	2.9633	2.20731e-05	1.0177	2.9053	8.20917e-05		1.9543	3.0673	0	1.9654	3.0442	0.000348432		1.9537	3.0329	0.00036914	1.9232	2.9964	0
1.0171	2.8547	4.96968e-05	0.99302	2.9385	4.15196e-05		1.0447	2.9639	4.41462e-05	1.0171	2.9053	8.20917e-05		1.9543	3.0679	0	1.9654	3.0447	0.000348432		1.9537	3.0335	0	1.9232	2.997	0.000417537
1.0165	2.8547	6.62608e-05	0.99247	2.9385	5.53595e-05		1.0447	2.9645	4.41462e-05	1.0165	2.9053	7.52494e-05		1.9543	3.0684	0	1.9654	3.0452	0		1.9537	3.034	0	1.9232	2.9976	0
1.0159	2.8547	4.96968e-05	0.99192	2.9385	2.76797e-05		1.0447	2.9651	2.20731e-05	1.0159	2.9053	6.15688e-05		1.9543	3.069	0	1.9654	3.0458	0		1.9537	3.0346	0	1.9232	2.9981	0
1.0153	2.8547	7.45453e-05	0.99136	2.9385	2.76797e-05		1.0447	2.9657	0	1.0153	2.9053	4.78882e-05		1.9543	3.0695	0.000583431	1.9654	3.0463	0		1.9537	3.0351	0	1.9232	2.9987	0
1.0147	2.8547	6.62608e-05	0.99081	2.9385	0		1.0447	2.9664	8.82924e-05	1.0147	2.9053	5.47264e-05		1.9543	3.07	0.000583431	1.9654	3.0469	0		1.9537	3.0357	0	1.9232	2.9992	0
1.0141	2.8547	4.14139e-05	0.99026	2.9385	0		1.0447	2.967	2.20731e-05	1.0141	2.9053	4.78882e-05		1.9549	2.9849	0	1.9654	3.0474	0		1.9537	3.0362	0.00036914	1.9232	2.9998	0.000835073
1.0135	2.8547	3.31314e-05	0.98971	2.9385	2.76797e-05		1.0447	2.9676	0	1.0135	2.9053	4.78882e-05		1.9549	2.9854	0	1.9654	3.048	0		1.9537	3.0368	0.00036914	1.9232	3.0003	0
1.0129	2.8547	4.14139e-05	0.98916	2.9385	1.38399e-05		1.0447	2.9682	4.41462e-05	1.0129	2.9053	4.78882e-05		1.9549	2.986	0	1.9654	3.0485	0.000348432		1.9537	3.0373	0.00073828	1.9232	3.0009	0.000835073
1.0122	2.8547	7.45453e-05	0.9886	2.9385	1.38399e-05		1.0447	2.9688	2.20731e-05	1.0123	2.9053	6.84111e-05		1.9549	2.9865	0.000583431	1.9654	3.0491	0.000696864		1.9537	3.0379	0	1.9232	3.0014	0
1.0116	2.8547	4.96968e-05	0.98805	2.9385	1.38399e-05		1.0447	2.9694	6.62193e-05	1.0117	2.9053	5.47264e-05		1.9549	2.9871	0	1.9654	3.0496	0		1.9537	3.0384	0	1.9232	3.002	0
1.011	2.8547	4.14139e-05	0.9875	2.9385	4.15196e-05		1.0447	2.97	0	1.0111	2.9053	6.84111e-06		1.9549	2.9876	0.000583431	1.9654	3.0502	0.000696864		1.9537	3.039	0.00036914	1.9232	3.0025	0
1.0104	2.8547	4.14139e-05	0.98695	2.9385	2.76797e-05		1.0447	2.9706	0	1.0105	2.9053	4.10458e-05		1.9549	2.9882	0	1.9654	3.0507	0		1.9537	3.0395	0	1.9232	3.0031	0.000835073
1.0098	2.8547	4.14139e-05	0.9864	2.9385	0		1.0447	2.9712	2.20731e-05	1.0099	2.9053	8.8934e-05		1.9549	2.9887	0.000583431	1.9654	3.0513	0		1.9537	3.0401	0	1.9232	3.0036	0.000417537
1.0092	2.8547	5.79813e-05	0.98584	2.9385	2.76797e-05		1.0447	2.9718	4.41462e-05	1.0092	2.9053	8.20917e-05		1.9549	2.9893	0	1.9654	3.0518	0.000696864		1.9537	3.0406	0.00036914	1.9232	3.0042	0
1.0086	2.8547	4.14139e-05	0.98529	2.9385	1.38399e-05		1.0447	2.9724	4.41462e-05	1.0086	2.9053	4.10458e-05		1.9549	2.9898	0	1.9654	3.0524	0.000348432		1.9537	3.0412	0	1.9232	3.0047	0.00167
1.008	2.8547	3.31314e-05	0.98474	2.9385	0		1.0447	2.973	0	1.008	2.9053	2.05229e-05		1.9549	2.9904	0.000583431	1.9654	3.0529	0		1.9537	3.0417	0.00036914	1.9232	3.0053	0
1.0074	2.8547	2.48484e-05	0.98419	2.9385	1.38399e-05		1.0447	2.9736	4.41462e-05	1.0074	2.9053	2.7364e-05		1.9549	2.9909	0	1.9654	3.0535	0.000696864		1.9537	3.0423	0	1.9232	3.0058	0.000417537
1.0068	2.8547	4.14139e-05	0.98364	2.9385	0		1.0447	2.9742	2.20731e-05	1.0068	2.9053	4.10458e-05		1.9549	2.9915	0	1.9654	3.054	0		1.9537	3.0428	0.00111	1.9232	3.0064	0
1.0062	2.8547	6.62608e-05	0.98308	2.9385	0		1.0447	2.9748	2.20731e-05	1.0062	2.9053	4.78882e-05		1.9549	2.992	0.000583431	1.9654	3.0546	0		1.9537	3.0434	0	1.9232	3.0069	0.000417537
1.0056	2.8547	7.45453e-05	0.98253	2.9385	2.76797e-05		1.0447	2.9754	6.62193e-05	1.0056	2.9053	2.7364e-05		1.9549	2.9926	0	1.9654	3.0551	0		1.9537	3.0439	0	1.9232	3.0075	0
1.005	2.8547	7.45453e-05	0.98198	2.9385	2.76797e-05		1.0447	2.976	2.20731e-05	1.005	2.9053	4.78882e-05		1.9549	2.9931	0.000583431	1.966	2.9849	0.00105		1.9537	3.0445	0	1.9232	3.008	0.000417537
1.0044	2.8547	4.96968e-05	0.98143	2.9385	1.38399e-05		1.0447	2.9766	0	1.0044	2.9053	6.15688e-05		1.9549	2.9937	0	1.966	2.9854	0.000348432		1.9537	3.045	0	1.9232	3.0086	0
1.0038	2.8547	6.62608e-05	0.98088	2.9385	0		1.0447	2.9772	2.20731e-05	1.0038	2.9053	7.52494e-05		1.9549	2.9942	0.00117	1.966	2.986	0		1.9537	3.0456	0.00036914	1.9232	3.0091	0.000417537
1.0032	2.8547	7.45453e-05	0.98032	2.9385	2.76797e-05		1.0447	2.9778	2.20731e-05	1.0032	2.9053	9.57723e-05		1.9549	2.9948	0.000583431	1.966	2.9865	0		1.9537	3.0462	0	1.9232	3.0097	0.000417537
1.0026	2.8547	6.62608e-05	0.97977	2.9385	6.91994e-05		1.0447	2.9784	6.62193e-05	1.0026	2.9053	5.47264e-05		1.9549	2.9953	0.00175	1.966	2.9871	0.000348432		1.9537	3.0467	0.00073828	1.9232	3.0102	0.000417537
1.002	2.8547	4.96968e-05	0.97922	2.9385	0		1.0447	2.979	2.20731e-05	1.002	2.9053	4.10458e-05		1.9549	2.9959	0.000583431	1.966	2.9876	0.000348432		1.9537	3.0473	0.00073828	1.9232	3.0108	0
1.0014	2.8547	3.31314e-05	0.97867	2.9385	4.15196e-05		1.0447	2.9796	4.41462e-05	1.0014	2.9053	4.78882e-05		1.9549	2.9964	0	1.966	2.9882	0.000348432		1.9537	3.0478	0.00036914	1.9232	3.0114	0
1.0008	2.8547	5.79813e-05	0.97812	2.9385	0		1.0447	2.9802	2.20731e-05	1.0008	2.9053	5.47264e-05		1.9549	2.997	0	1.966	2.9887	0.000348432		1.9537	3.0484	0.00036914	1.9232	3.0119	0.000417537
1.0002	2.8547	6.62608e-05	0.97756	2.9385	2.76797e-05		1.0447	2.9808	4.41462e-05	1.0002	2.9053	8.8934e-05		1.9549	2.9975	0	1.966	2.9893	0		1.9537	3.0489	0	1.9232	3.0125	0.000417537
0.99962	2.8547	7.45453e-05	0.97701	2.9385	1.38399e-05		1.0447	2.9814	4.41462e-05	0.99963	2.9053	8.20917e-05		1.9549	2.9981	0.00117	1.966	2.9898	0.000348432		1.9537	3.0495	0.00073828	1.9232	3.013	0.000417537
0.99902	2.8547	6.62608e-05	0.97646	2.9385	2.76797e-05		1.0447	2.982	4.41462e-05	0.99903	2.9053	4.10458e-05		1.9549	2.9986	0	1.966	2.9904	0		1.9537	3.05	0	1.9232	3.0136	0
0.99842	2.8547	3.31314e-05	1.03662	2.9391	0		1.0447	2.9826	2.20731e-05	0.99842	2.9053	6.15688e-05		1.9549	2.9992	0.000583431	1.966	2.9909	0		1.9537	3.0506	0	1.9232	3.0141	0
0.99781	2.8547	1.65655e-05	1.03612	2.9391	2.76797e-05		1.0447	2.9832	4.41462e-05	0.99782	2.9053	8.8934e-05		1.9549	2.9997	0	1.966	2.9915	0		1.9537	3.0511	0	1.9232	3.0147	0.000417537
0.99721	2.8547	1.65655e-05	1.03552	2.9391	4.15196e-05		1.0447	2.9838	2.20731e-05	0.99722	2.9053	8.20917e-05		1.9549	3.0003	0	1.966	2.992	0		1.9537	3.0517	0.00036914	1.9232	3.0152	0
0.99661	2.8547	3.31314e-05	1.03502	2.9391	4.15196e-05		1.0447	2.9844	6.62193e-05	0.99662	2.9053	4.78882e-05		1.9549	3.0008	0.000583431	1.966	2.9926	0		1.9537	3.0522	0	1.9232	3.0158	0
0.99601	2.8547	4.96968e-05	1.03442	2.9391	0		1.0447	2.985	6.62193e-05	0.99602	2.9053	2.05229e-05		1.9549	3.0014	0.000583431	1.966	2.9931	0.000348432		1.9537	3.0528	0.00036914	1.9232	3.0163	0
0.99541	2.8547	4.96968e-05	1.03382	2.9391	0		1.0447	2.9856	0	0.99542	2.9053	3.42047e-05		1.9549	3.0019	0	1.966	2.9937	0.000348432		1.9537	3.0533	0	1.9232	3.0169	0.000417537
0.99481	2.8547	7.45453e-05	1.03332	2.9391	5.53595e-05		1.0447	2.9862	2.20731e-05	0.99482	2.9053	4.10458e-05		1.9549	3.0025	0	1.966	2.9942	0.000348432		1.9537	3.0539	0.00036914	1.9232	3.0174	0
0.99421	2.8547	8.28297e-05	1.03272	2.9391	0		1.0447	2.9868	2.20731e-05	0.99421	2.9053	6.84111e-05		1.9549	3.003	0	1.966	2.9948	0.000348432		1.9537	3.0544	0.00036914	1.9232	3.018	0.000417537
0.9936	2.8547	4.96968e-05	1.03222	2.9391	2.76797e-05		1.0447	2.9874	2.20731e-05	0.99361	2.9053	6.84111e-05		1.9549	3.0036	0.000583431	1.966	2.9953	0		1.9537	3.055	0	1.9232	3.0185	0
0.993	2.8547	4.14139e-05	1.03162	2.9391	1.38399e-05		1.0447	2.988	4.41462e-05	0.99301	2.9053	3.42047e-05		1.9549	3.0041	0	1.966	2.9959	0		1.9537	3.0555	0.00111	1.9232	3.0191	0
0.9924	2.8547	3.31314e-05	1.03112	2.9391	2.76797e-05		1.0447	2.9886	6.62193e-05	0.99241	2.9053	3.42047e-05		1.9549	3.0047	0	1.966	2.9964	0.000348432		1.9537	3.0561	0	1.9232	3.0196	0.000417537
0.9918	2.8547	1.65655e-05	1.03052	2.9391	2.76797e-05		1.0447	2.9892	4.41462e-05	0.99181	2.9053	4.10458e-05		1.9549	3.0052	0.00175	1.966	2.997	0.000696864		1.9537	3.0566	0.00036914	1.9232	3.0202	0.000417537
0.9912	2.8547	4.14139e-05	1.03002	2.9391	0		1.0447	2.9898	4.41462e-05	0.99121	2.9053	4.10458e-05		1.9549	3.0058	0.000583431	1.966	2.9975	0.000696864		1.9537	3.0572	0.00036914	1.9232	3.0207	0.000417537
0.9906	2.8547	8.28297e-05	1.02942	2.9391	1.38399e-05		1.0447	2.9904	0	0.9906	2.9053	4.10458e-05		1.9549	3.0063	0	1.966	2.9981	0		1.9537	3.0577	0	1.9232	3.0213	0
0.98999	2.8547	6.62608e-05	1.02892	2.9391	0		1.0447	2.991	0	0.99	2.9053	4.10458e-05		1.9549	3.0069	0.000583431	1.966	2.9986	0		1.9537	3.0583	0.00036914	1.9232	3.0218	0
0.98939	2.8547	3.31314e-05	1.02832	2.9391	2.76797e-05		1.0447	2.9916	0	0.9894	2.9053	4.78882e-05		1.9549	3.0074	0.000583431	1.966	2.9992	0.000348432		1.9537	3.0589	0.00036914	1.9232	3.0224	0.000417537
0.98879	2.8547	3.31314e-05	1.02782	2.9391	1.38399e-05		1.0447	2.9922	2.20731e-05	0.9888	2.9053	4.78882e-05		1.9549	3.008	0	1.966	2.9997	0.000348432		1.9537	3.0594	0	1.9232	3.0229	0.000417537
0.98819	2.8547	4.14139e-05	1.02722	2.9391	0		1.0447	2.9928	2.20731e-05	0.9882	2.9053	5.47264e-05		1.9549	3.0085	0.000583431	1.966	3.0003	0		1.9537	3.06	0.00036914	1.9232	3.0235	0
0.98759	2.8547	2.48484e-05	1.02672	2.9391	5.53595e-05		1.0447	2.9934	6.62193e-05	0.9876	2.9053	5.47264e-05		1.9549	3.0091	0.000583431	1.966	3.0008	0		1.9537	3.0605	0.00073828	1.9232	3.024	0.000417537
0.98699	2.8547	1.65655e-05	1.02612	2.9391	0		1.0447	2.994	4.41462e-05	0.987	2.9053	3.42047e-05		1.9549	3.0096	0.000583431	1.966	3.0014	0		1.9537	3.0611	0	1.9232	3.0246	0
0.98639	2.8547	8.28297e-05	1.02562	2.9391	5.53595e-05		1.0447	2.9946	2.20731e-05	0.98639	2.9053	2.7364e-05		1.9549	3.0102	0	1.966	3.0019	0.000348432		1.9537	3.0616	0.00036914	1.9232	3.0252	0.000835073
0.98578	2.8547	9.11092e-05	1.02502	2.9391	1.38399e-05		1.0447	2.9952	6.62193e-05	0.98579	2.9053	2.7364e-05		1.9549	3.0107	0	1.966	3.0024	0.000348432		1.9537	3.0622	0.00073828	1.9232	3.0257	0.000417537
0.98518	2.8547	4.96968e-05	1.02452	2.9391	0		1.0447	2.9958	6.62193e-05	0.98519	2.9053	3.42047e-05		1.9549	3.0113	0	1.966	3.003	0.000348432		1.9537	3.0627	0.00036914	1.9232	3.0263	0.000417537
0.98458	2.8547	4.96968e-05	1.02392	2.9391	1.38399e-05		1.0447	2.9964	2.20731e-05	0.98459	2.9053	6.15688e-05		1.9549	3.0118	0	1.966	3.0035	0		1.9537	3.0633	0.00036914	1.9232	3.0268	0.00125
0.98398	2.8547	4.14139e-05	1.02342	2.9391	0		1.0447	2.997	4.41462e-05	0.98399	2.9053	8.20917e-05		1.9549	3.0124	0.000583431	1.966	3.0041	0		1.9537	3.0638	0.00036914	1.9232	3.0274	0
0.98338	2.8547	1.65655e-05	1.02282	2.9391	1.38399e-05		1.0447	2.9976	4.41462e-05	0.98339	2.9053	6.15688e-05		1.9549	3.0129	0.000583431	1.966	3.0046	0.000348432		1.9537	3.0644	0	1.9232	3.0279	0
0.98278	2.8547	1.65655e-05	1.02232	2.9391	4.15196e-05		1.0447	2.9982	2.20731e-05	0.98279	2.9053	2.7364e-05		1.9549	3.0135	0.000583431	1.966	3.0052	0.000348432		1.9537	3.0649	0.00036914	1.9232	3.0285	0
0.98218	2.8547	4.96968e-05	1.02172	2.9391	6.91994e-05		1.0447	2.9988	4.41462e-05	0.98218	2.9053	2.7364e-05		1.9549	3.014	0	1.966	3.0057	0.000696864		1.9537	3.0655	0	1.9232	3.029	0
0.98157	2.8547	4.96968e-05	1.02122	2.9391	0		1.0447	2.9994	2.20731e-05	0.98158	2.9053	6.15688e-05		1.9549	3.0146	0	1.966	3.0063	0.000348432		1.9537	3.066	0.00036914	1.9232	3.0296	0
0.98097	2.8547	2.48484e-05	1.02062	2.9391	1.38399e-05		1.0447	3	0.000110366	0.98098	2.9053	6.84111e-05		1.9549	3.0151	0.000583431	1.966	3.0068	0		1.9537	3.0666	0	1.9232	3.0301	0
0.98037	2.8547	2.48484e-05	1.02002	2.9391	4.15196e-05		1.0447	3.0006	6.62193e-05	0.98038	2.9053	4.78882e-05		1.9549	3.0157	0	1.966	3.0074	0.000348432		1.9537	3.0671	0	1.9232	3.0307	0
0.97977	2.8547	5.79813e-05	1.01952	2.9391	0		1.0447	3.0012	0	0.97978	2.9053	4.78882e-05		1.9549	3.0162	0	1.966	3.0079	0		1.9537	3.0677	0	1.9232	3.0312	0.000417537
0.97917	2.8547	4.96968e-05	1.01892	2.9391	0		1.0447	3.0018	0	0.97918	2.9053	3.42047e-05		1.9549	3.0168	0.00117	1.966	3.0085	0.000348432		1.9537	3.0682	0	1.9232	3.0318	0
0.97857	2.8547	3.31314e-05	1.01842	2.9391	2.76797e-05		1.0447	3.0024	0	0.97858	2.9053	3.42047e-05		1.9549	3.0173	0.000583431	1.966	3.009	0		1.9537	3.0688	0	1.9232	3.0323	0
0.97797	2.8547	4.96968e-05	1.01782	2.9391	0		1.0447	3.003	4.41462e-05	0.97797	2.9053	6.15688e-05		1.9549	3.0179	0.00117	1.966	3.0096	0.000348432		1.9537	3.0693	0	1.9232	3.0329	0
0.97736	2.8547	5.79813e-05	1.01732	2.9391	2.76797e-05		1.0447	3.0036	4.41462e-05	0.97737	2.9053	7.52494e-05		1.9549	3.0184	0	1.966	3.0101	0		1.9537	3.0699	0	1.9232	3.0334	0.000835073
0.97676	2.8547	6.62608e-05	1.01672	2.9391	1.38399e-05		1.0447	3.0043	2.20731e-05	0.97677	2.9053	4.78882e-05		1.9549	3.019	0	1.966	3.0107	0		1.9537	3.0704	0	1.9232	3.034	0
0.97616	2.8547	8.28297e-05	1.01622	2.9391	1.38399e-05		1.0447	3.0049	4.41462e-05	0.97617	2.9053	2.05229e-05		1.9549	3.0195	0	1.966	3.0112	0		1.9537	3.071	0.00036914	1.9232	3.0345	0.000835073
0.97556	2.8547	7.45453e-05	1.01562	2.9391	0		1.0447	3.0055	2.20731e-05	0.97557	2.9053	5.47264e-05		1.9549	3.0201	0	1.966	3.0118	0		1.9537	3.0716	0	1.9232	3.0351	0
0.97496	2.8547	5.79813e-05	1.01512	2.9391	2.76797e-05		1.0447	3.0061	4.41462e-05	0.97497	2.9053	4.78882e-05		1.9549	3.0206	0.000583431	1.966	3.0123	0		1.9537	3.0721	0	1.9232	3.0356	0
0.97436	2.8547	8.28297e-05	1.01452	2.9391	2.76797e-05		1.0447	3.0067	4.41462e-05	0.97437	2.9053	6.84111e-06		1.9549	3.0212	0	1.966	3.0129	0		1.9537	3.0727	0.00073828	1.9232	3.0362	0
0.97376	2.8547	6.62608e-05	1.01402	2.9391	1.38399e-05		1.0447	3.0073	2.20731e-05	0.97376	2.9053	2.05229e-05		1.9549	3.0217	0	1.966	3.0134	0		1.9537	3.0732	0	1.9232	3.0367	0
0.97315	2.8547	3.31314e-05	1.01342	2.9391	1.38399e-05		1.0447	3.0079	2.20731e-05	0.97316	2.9053	3.42047e-05		1.9549	3.0223	0.000583431	1.966	3.014	0.000696864		1.9537	3.0738	0.00036914	1.9232	3.0373	0.000417537
0.97255	2.8547	3.31314e-05	1.01292	2.9391	4.15196e-05		1.0447	3.0085	4.41462e-05	0.97256	2.9053	3.42047e-05		1.9549	3.0228	0	1.966	3.0145	0.000348432		1.9537	3.0743	0.00036914	1.9232	3.0378	0.000417537
0.97195	2.8547	2.48484e-05	1.01232	2.9391	2.76797e-05		1.0447	3.0091	2.20731e-05	0.97196	2.9053	4.10458e-05		1.9549	3.0233	0	1.966	3.0151	0.000696864		1.9537	3.0749	0.00036914	1.9232	3.0384	0
0.97135	2.8547	2.48484e-05	1.01182	2.9391	2.76797e-05		1.0447	3.0097	2.20731e-05	0.97136	2.9053	2.7364e-05		1.9549	3.0239	0.000583431	1.966	3.0156	0		1.9537	3.0754	0.00073828	1.9232	3.039	0
0.97075	2.8547	4.14139e-05	1.01122	2.9391	1.38399e-05		1.0447	3.0103	4.41462e-05	0.97076	2.9053	3.42047e-05		1.9549	3.0244	0	1.966	3.0162	0		1.9537	3.076	0.00073828	1.9232	3.0395	0
0.97015	2.8547	5.79813e-05	1.01072	2.9391	2.76797e-05		1.0447	3.0109	2.20731e-05	0.97016	2.9053	6.84111e-05		1.9549	3.025	0.000583431	1.966	3.0167	0		1.9537	3.0765	0.00036914	1.9232	3.0401	0
0.96955	2.8547	4.14139e-05	1.01012	2.9391	2.76797e-05		1.0447	3.0115	2.20731e-05	0.96955	2.9053	7.52494e-05		1.9549	3.0255	0.000583431	1.966	3.0173	0		1.9537	3.0771	0	1.9232	3.0406	0
0.96894	2.8547	3.31314e-05	1.00962	2.9391	4.15196e-05		1.0447	3.0121	2.20731e-05	0.96895	2.9053	5.47264e-05		1.9549	3.0261	0	1.966	3.0178	0		1.9537	3.0776	0	1.9232	3.0412	0.000417537
0.96834	2.8547	6.62608e-05	1.00902	2.9391	4.15196e-05		1.0447	3.0127	4.41462e-05	0.96835	2.9053	3.42047e-05		1.9549	3.0266	0.00117	1.966	3.0184	0.000348432		1.9537	3.0782	0.00036914	1.9232	3.0417	0
0.96774	2.8547	6.62608e-05	1.00852	2.9391	0		1.0447	3.0133	4.41462e-05	0.96775	2.9053	2.05229e-05		1.9549	3.0272	0	1.966	3.0189	0		1.9537	3.0787	0	1.9232	3.0423	0
0.96714	2.8547	4.96968e-05	1.00792	2.9391	2.76797e-05		1.0447	3.0139	4.41462e-05	0.96715	2.9053	4.10458e-05		1.9549	3.0277	0	1.966	3.0195	0		1.9537	3.0793	0	1.9232	3.0428	0.000417537
0.96654	2.8547	4.14139e-05	1.00742	2.9391	4.15196e-05		1.0447	3.0145	2.20731e-05	0.96655	2.9053	4.78882e-05		1.9549	3.0283	0	1.966	3.02	0		1.9537	3.0798	0	1.9232	3.0434	0.000417537
0.96594	2.8547	4.14139e-05	1.00682	2.9391	2.76797e-05		1.0447	3.0151	0	0.96595	2.9053	4.78882e-05		1.9549	3.0288	0	1.966	3.0206	0		1.9537	3.0804	0.00111	1.9232	3.0439	0.000417537
0.96534	2.8547	4.14139e-05	1.00627	2.9391	1.38399e-05		1.0447	3.0157	4.41462e-05	0.96534	2.9053	3.42047e-05		1.9549	3.0294	0.000583431	1.966	3.0211	0		1.9537	3.0809	0.00036914	1.9232	3.0445	0
0.96473	2.8547	4.14139e-05	1.00572	2.9391	2.76797e-05		1.0447	3.0163	6.62193e-05	0.96474	2.9053	2.7364e-05		1.9549	3.0299	0.00117	1.966	3.0217	0		1.9537	3.0815	0.00111	1.9232	3.045	0
0.96413	2.8547	2.48484e-05	1.00516	2.9391	2.76797e-05		1.0447	3.0169	4.41462e-05	0.96414	2.9053	4.10458e-05		1.9549	3.0305	0	1.966	3.0222	0.000348432		1.9537	3.082	0	1.9232	3.0456	0
0.96353	2.8547	3.31314e-05	1.00461	2.9391	1.38399e-05		1.0447	3.0175	8.82924e-05	0.96354	2.9053	4.10458e-05		1.9549	3.031	0.000583431	1.966	3.0228	0		1.9543	2.9799	0	1.9232	3.0461	0.000417537
0.96293	2.8547	4.96968e-05	1.00406	2.9391	1.38399e-05		1.0447	3.0181	0	0.96294	2.9053	4.10458e-05		1.9549	3.0316	0	1.966	3.0233	0		1.9543	2.9804	0.00073828	1.9232	3.0467	0.000417537
0.96233	2.8547	4.14139e-05	1.00351	2.9391	6.91994e-05		1.0447	3.0187	2.20731e-05	0.96234	2.9053	1.36818e-05		1.9549	3.0321	0.000583431	1.966	3.0238	0		1.9543	2.981	0.00036914	1.9232	3.0472	0
0.96173	2.8547	4.96968e-05	1.00296	2.9391	2.76797e-05		1.0447	3.0193	4.41462e-05	0.96174	2.9053	1.36818e-05		1.9549	3.0327	0	1.966	3.0244	0		1.9543	2.9815	0	1.9232	3.0478	0
0.96113	2.8547	6.62608e-05	1.0024	2.9391	0		1.0447	3.0199	4.41462e-05	0.96113	2.9053	3.42047e-05		1.9549	3.0332	0	1.966	3.0249	0		1.9543	2.9821	0.00036914	1.9232	3.0483	0
0.96052	2.8547	6.62608e-05	1.00185	2.9391	0		1.0447	3.0205	2.20731e-05	0.96053	2.9053	2.7364e-05		1.9549	3.0338	0	1.966	3.0255	0.000348432		1.9543	2.9827	0	1.9232	3.0489	0.000417537
0.95992	2.8547	4.14139e-05	1.0013	2.9391	5.53595e-05		1.0447	3.0211	2.20731e-05	0.95993	2.9053	3.42047e-05		1.9549	3.0343	0.000583431	1.966	3.026	0.000348432		1.9543	2.9832	0.00073828	1.9232	3.0494	0
0.95932	2.8547	3.31314e-05	1.00075	2.9391	4.15196e-05		1.0447	3.0217	0	0.95933	2.9053	4.78882e-05		1.9549	3.0349	0.00117	1.966	3.0266	0.00105		1.9543	2.9838	0	1.9232	3.05	0.000417537
0.95872	2.8547	4.96968e-05	1.0002	2.9391	4.15196e-05		1.0447	3.0223	2.20731e-05	0.95873	2.9053	5.47264e-05		1.9549	3.0354	0.00117	1.966	3.0271	0.00105		1.9543	2.9843	0	1.9232	3.0505	0.000417537
0.95812	2.8547	4.96968e-05	0.99964	2.9391	4.15196e-05		1.0447	3.0229	0	0.95813	2.9053	4.78882e-05		1.9549	3.036	0.000583431	1.966	3.0277	0.000696864		1.9543	2.9849	0	1.9232	3.0511	0.000835073
0.95752	2.8547	4.14139e-05	0.99909	2.9391	6.91994e-05		1.0447	3.0235	2.20731e-05	0.95752	2.9053	4.10458e-05		1.9549	3.0365	0	1.966	3.0282	0		1.9543	2.9854	0	1.9232	3.0516	0
0.95692	2.8547	3.31314e-05	0.99854	2.9391	4.15196e-05		1.0447	3.0241	6.62193e-05	0.95692	2.9053	4.78882e-05		1.9549	3.0371	0.000583431	1.966	3.0288	0.000348432		1.9543	2.986	0.00073828	1.9232	3.0522	0
0.95631	2.8547	2.48484e-05	0.99799	2.9391	2.76797e-05		1.0447	3.0247	2.20731e-05	0.95632	2.9053	6.84111e-05		1.9549	3.0376	0	1.966	3.0293	0.000348432		1.9543	2.9865	0.00036914	1.9232	3.0527	0
0.95571	2.8547	4.14139e-05	0.99744	2.9391	1.38399e-05		1.0447	3.0253	4.41462e-05	0.95572	2.9053	8.20917e-05		1.9549	3.0382	0	1.966	3.0299	0		1.9543	2.9871	0.00073828	1.9232	3.0533	0
0.95511	2.8547	5.79813e-05	0.99688	2.9391	4.15196e-05		1.0447	3.0259	2.20731e-05	0.95512	2.9053	6.84111e-05		1.9549	3.0387	0.00117	1.966	3.0304	0.000348432		1.9543	2.9876	0	1.9232	3.0539	0
0.95451	2.8547	5.79813e-05	0.99633	2.9391	4.15196e-05		1.0447	3.0265	0	0.95452	2.9053	5.47264e-05		1.9549	3.0393	0	1.966	3.031	0.000348432		1.9543	2.9882	0	1.9232	3.0544	0
0.95391	2.8547	6.62608e-05	0.99578	2.9391	1.38399e-05		1.0447	3.0271	2.20731e-05	0.95392	2.9053	5.47264e-05		1.9549	3.0398	0.000583431	1.966	3.0315	0		1.9543	2.9887	0	1.9232	3.055	0
0.95331	2.8547	6.62608e-05	0.99523	2.9391	4.15196e-05		1.0447	3.0277	0	0.95331	2.9053	6.15688e-05		1.9549	3.0404	0	1.966	3.0321	0.000348432		1.9543	2.9893	0.00073828	1.9232	3.0555	0.000417537
0.95271	2.8547	5.79813e-05	0.99468	2.9391	1.38399e-05		1.0447	3.0283	2.20731e-05	0.95271	2.9053	4.10458e-05		1.9549	3.0409	0.000583431	1.966	3.0326	0.000348432		1.9543	2.9898	0.00073828	1.9232	3.0561	0
0.9521	2.8547	4.14139e-05	0.99412	2.9391	4.15196e-05		1.0447	3.0289	6.62193e-05	0.95211	2.9053	2.7364e-05		1.9549	3.0415	0.000583431	1.966	3.0332	0		1.9543	2.9904	0.00073828	1.9232	3.0566	0
0.9515	2.8547	3.31314e-05	0.99357	2.9391	4.15196e-05		1.0447	3.0295	4.41462e-05	0.95151	2.9053	6.15688e-05		1.9549	3.042	0	1.966	3.0337	0		1.9543	2.9909	0	1.9232	3.0572	0.000417537
0.9509	2.8547	5.79813e-05	0.99302	2.9391	2.76797e-05		1.0447	3.0301	0	0.95091	2.9053	9.57723e-05		1.9549	3.0426	0.000583431	1.966	3.0343	0		1.9543	2.9915	0	1.9232	3.0577	0
0.9503	2.8547	4.96968e-05	0.99247	2.9391	2.76797e-05		1.0441	2.9399	0	0.95031	2.9053	7.52494e-05		1.9549	3.0431	0.00117	1.966	3.0348	0.000348432		1.9543	2.992	0.00036914	1.9232	3.0583	0.000417537
0.9497	2.8547	4.14139e-05	0.99192	2.9391	1.38399e-05		1.0441	2.9405	2.20731e-05	0.94971	2.9053	4.78882e-05		1.9549	3.0437	0	1.966	3.0354	0.000348432		1.9543	2.9926	0	1.9232	3.0588	0.000417537
1.0501	2.8553	4.96968e-05	0.99136	2.9391	2.76797e-05		1.0441	2.9411	4.41462e-05	1.0501	2.9059	4.10458e-05		1.9549	3.0442	0.000583431	1.966	3.0359	0.000348432		1.9543	2.9931	0	1.9232	3.0594	0
1.0495	2.8553	3.31314e-05	0.99081	2.9391	1.38399e-05		1.0441	2.9417	4.41462e-05	1.0495	2.9059	6.84111e-05		1.9549	3.0448	0.00117	1.966	3.0365	0.000696864		1.9543	2.9937	0	1.9232	3.0599	0.00125
1.0489	2.8553	4.14139e-05	0.99026	2.9391	1.38399e-05		1.0441	2.9423	4.41462e-05	1.0489	2.9059	6.15688e-05		1.9549	3.0453	0.00117	1.966	3.037	0		1.9543	2.9942	0.00073828	1.9232	3.0605	0.000417537
1.0483	2.8553	1.65655e-05	0.98971	2.9391	6.91994e-05		1.0441	2.9429	0	1.0483	2.9059	6.15688e-05		1.9549	3.0459	0	1.966	3.0376	0		1.9543	2.9948	0.00036914	1.9232	3.061	0.000835073
1.0477	2.8553	2.48484e-05	0.98916	2.9391	2.76797e-05		1.0441	2.9435	4.41462e-05	1.0477	2.9059	4.10458e-05		1.9549	3.0464	0.000583431	1.966	3.0381	0		1.9543	2.9954	0.00073828	1.9232	3.0616	0.000417537
1.0471	2.8553	3.31314e-05	0.9886	2.9391	1.38399e-05		1.0441	2.9441	2.20731e-05	1.0471	2.9059	2.7364e-05		1.9549	3.047	0	1.966	3.0387	0		1.9543	2.9959	0	1.9232	3.0621	0
1.0465	2.8553	5.79813e-05	0.98805	2.9391	1.38399e-05		1.0441	2.9447	4.41462e-05	1.0465	2.9059	4.78882e-05		1.9549	3.0475	0	1.966	3.0392	0		1.9543	2.9965	0	1.9232	3.0627	0
1.0459	2.8553	5.79813e-05	0.9875	2.9391	0		1.0441	2.9453	0	1.0459	2.9059	6.15688e-05		1.9549	3.0481	0.000583431	1.966	3.0398	0		1.9543	2.997	0.00036914	1.9232	3.0632	0
1.0453	2.8553	4.14139e-05	0.98695	2.9391	2.76797e-05		1.0441	2.9459	0	1.0453	2.9059	5.47264e-05		1.9549	3.0486	0	1.966	3.0403	0.000348432		1.9543	2.9976	0	1.9232	3.0638	0.000417537
1.0447	2.8553	4.14139e-05	0.9864	2.9391	2.76797e-05		1.0441	2.9465	2.20731e-05	1.0447	2.9059	6.15688e-05		1.9549	3.0492	0.000583431	1.966	3.0409	0.000348432		1.9543	2.9981	0	1.9232	3.0643	0.000417537
1.0441	2.8553	3.31314e-05	0.98584	2.9391	2.76797e-05		1.0441	2.9471	4.41462e-05	1.0441	2.9059	7.52494e-05		1.9549	3.0497	0.00117	1.966	3.0414	0		1.9543	2.9987	0	1.9232	3.0649	0
1.0435	2.8553	3.31314e-05	0.98529	2.9391	2.76797e-05		1.0441	2.9477	4.41462e-05	1.0435	2.9059	6.84111e-05		1.9549	3.0503	0	1.966	3.042	0		1.9543	2.9992	0	1.9232	3.0654	0.000835073
1.0429	2.8553	4.96968e-05	0.98474	2.9391	1.38399e-05		1.0441	2.9483	2.20731e-05	1.0429	2.9059	6.15688e-05		1.9549	3.0508	0	1.966	3.0425	0.000348432		1.9543	2.9998	0.00073828	1.9232	3.066	0
1.0423	2.8553	6.62608e-05	0.98419	2.9391	5.53595e-05		1.0441	2.9489	2.20731e-05	1.0423	2.9059	5.47264e-05		1.9549	3.0514	0.000583431	1.966	3.0431	0.000348432		1.9543	3.0003	0	1.9232	3.0665	0.000417537
1.0417	2.8553	3.31314e-05	0.98364	2.9391	6.91994e-05		1.0441	2.9495	2.20731e-05	1.0417	2.9059	8.20917e-05		1.9549	3.0519	0.000583431	1.966	3.0436	0.00105		1.9543	3.0009	0	1.9232	3.0671	0
1.0411	2.8553	4.14139e-05	0.98308	2.9391	1.38399e-05		1.0441	2.9501	0	1.0411	2.9059	7.52494e-05		1.9549	3.0525	0	1.966	3.0442	0		1.9543	3.0014	0.00073828	1.9232	3.0677	0
1.0405	2.8553	8.28297e-05	0.98253	2.9391	2.76797e-05		1.0441	2.9507	2.20731e-05	1.0405	2.9059	7.52494e-05		1.9549	3.053	0.00117	1.966	3.0447	0.000696864		1.9543	3.002	0	1.9232	3.0682	0
1.0399	2.8553	8.28297e-05	0.98198	2.9391	1.38399e-05		1.0441	2.9513	2.20731e-05	1.0399	2.9059	8.20917e-05		1.9549	3.0536	0.000583431	1.966	3.0452	0		1.9543	3.0025	0.00111	1.9232	3.0688	0
1.0393	2.8553	6.62608e-05	0.98143	2.9391	0		1.0441	2.9519	2.20731e-05	1.0393	2.9059	6.84111e-05		1.9549	3.0541	0.00117	1.966	3.0458	0		1.9543	3.0031	0.00036914	1.9232	3.0693	0.000417537
1.0387	2.8553	4.96968e-05	0.98088	2.9391	4.15196e-05		1.0441	2.9525	0	1.0387	2.9059	8.8934e-05		1.9549	3.0547	0.000583431	1.966	3.0463	0		1.9543	3.0036	0.00036914	1.9232	3.0699	0
1.0381	2.8553	2.48484e-05	0.98032	2.9391	2.76797e-05		1.0441	2.9531	2.20731e-05	1.0381	2.9059	6.84111e-05		1.9549	3.0552	0	1.966	3.0469	0.000348432		1.9543	3.0042	0.00036914	1.9232	3.0704	0
1.0375	2.8553	4.14139e-05	0.97977	2.9391	1.38399e-05		1.0441	2.9537	4.41462e-05	1.0375	2.9059	4.78882e-05		1.9549	3.0558	0	1.966	3.0474	0.000348432		1.9543	3.0047	0.00073828	1.9232	3.071	0.000417537
1.0369	2.8553	4.96968e-05	0.97922	2.9391	1.38399e-05		1.0441	2.9543	4.41462e-05	1.0369	2.9059	5.47264e-05		1.9549	3.0563	0.000583431	1.966	3.048	0		1.9543	3.0053	0.00073828	1.9232	3.0715	0
1.0363	2.8553	4.96968e-05	0.97867	2.9391	4.15196e-05		1.0441	2.9549	4.41462e-05	1.0363	2.9059	7.52494e-05		1.9549	3.0569	0.00117	1.966	3.0485	0.000348432		1.9543	3.0058	0	1.9232	3.0721	0.000417537
1.0357	2.8553	5.79813e-05	0.97812	2.9391	0		1.0441	2.9555	2.20731e-05	1.0357	2.9059	6.84111e-05		1.9549	3.0574	0.000583431	1.966	3.0491	0		1.9543	3.0064	0.00036914	1.9232	3.0726	0.000417537
1.0351	2.8553	3.31314e-05	0.97756	2.9391	0		1.0441	2.9561	4.41462e-05	1.0351	2.9059	2.7364e-05		1.9549	3.058	0.000583431	1.966	3.0496	0.000348432		1.9543	3.0069	0	1.9232	3.0732	0.000835073
1.0345	2.8553	4.14139e-05	0.97701	2.9391	1.38399e-05		1.0441	2.9567	8.82924e-05	1.0345	2.9059	2.7364e-05		1.9549	3.0585	0.000583431	1.966	3.0502	0.000348432		1.9543	3.0075	0	1.9232	3.0737	0
1.0339	2.8553	4.96968e-05	0.97646	2.9391	1.38399e-05		1.0441	2.9573	0	1.0339	2.9059	2.7364e-05		1.9549	3.0591	0.00117	1.966	3.0507	0		1.9543	3.0081	0.00073828	1.9232	3.0743	0
1.0333	2.8553	6.62608e-05	1.03662	2.9396	0		1.0441	2.9579	0	1.0333	2.9059	2.7364e-05		1.9549	3.0596	0.00117	1.966	3.0513	0		1.9543	3.0086	0	1.9232	3.0748	0.000417537
1.0327	2.8553	4.96968e-05	1.03612	2.9396	1.38399e-05		1.0441	2.9585	0	1.0327	2.9059	3.42047e-05		1.9549	3.0602	0.00117	1.966	3.0518	0.000348432		1.9543	3.0092	0.00073828	1.9232	3.0754	0.00167
1.0321	2.8553	5.79813e-05	1.03552	2.9396	1.38399e-05		1.0441	2.9591	2.20731e-05	1.0321	2.9059	3.42047e-05		1.9549	3.0607	0	1.966	3.0524	0		1.9543	3.0097	0.00073828	1.9232	3.0759	0.000835073
1.0315	2.8553	6.62608e-05	1.03502	2.9396	5.53595e-05		1.0441	2.9597	4.41462e-05	1.0315	2.9059	6.15688e-05		1.9549	3.0613	0.00117	1.966	3.0529	0		1.9543	3.0103	0.00036914	1.9232	3.0765	0
1.0309	2.8553	6.62608e-05	1.03442	2.9396	1.38399e-05		1.0441	2.9603	0	1.0309	2.9059	6.15688e-05		1.9549	3.0618	0.000583431	1.966	3.0535	0.000348432		1.9543	3.0108	0.00036914	1.9232	3.077	0.00125
1.0303	2.8553	7.45453e-05	1.03382	2.9396	0		1.0441	2.9609	0	1.0303	2.9059	4.78882e-05		1.9549	3.0624	0	1.966	3.054	0		1.9543	3.0114	0	1.9232	3.0776	0
1.0297	2.8553	4.96968e-05	1.03332	2.9396	4.15196e-05		1.0441	2.9615	4.41462e-05	1.0297	2.9059	4.78882e-05		1.9549	3.0629	0	1.966	3.0546	0.000348432		1.9543	3.0119	0.00036914	1.9232	3.0781	0
1.0291	2.8553	4.14139e-05	1.03272	2.9396	0		1.0441	2.9621	2.20731e-05	1.0291	2.9059	4.10458e-05		1.9549	3.0635	0.00117	1.966	3.0551	0		1.9543	3.0125	0.00036914	1.9232	3.0787	0
1.0285	2.8553	4.14139e-05	1.03222	2.9396	4.15196e-05		1.0441	2.9627	0	1.0285	2.9059	5.47264e-05		1.9549	3.064	0	1.9665	2.9849	0		1.9543	3.013	0.00073828	1.9232	3.0792	0.000417537
1.0279	2.8553	5.79813e-05	1.03162	2.9396	4.15196e-05		1.0441	2.9633	0	1.0279	2.9059	7.52494e-05		1.9549	3.0646	0	1.9665	2.9854	0.000348432		1.9543	3.0136	0.00036914	1.9232	3.0798	0.000417537
1.0273	2.8553	6.62608e-05	1.03112	2.9396	1.38399e-05		1.0441	2.9639	4.41462e-05	1.0273	2.9059	6.84111e-05		1.9549	3.0651	0.000583431	1.9665	2.986	0		1.9543	3.0141	0	1.9232	3.0803	0
1.0267	2.8553	6.62608e-05	1.03052	2.9396	4.15196e-05		1.0441	2.9645	4.41462e-05	1.0267	2.9059	4.78882e-05		1.9549	3.0657	0	1.9665	2.9865	0.000348432		1.9543	3.0147	0.00036914	1.9232	3.0809	0
1.0261	2.8553	6.62608e-05	1.03002	2.9396	1.38399e-05		1.0441	2.9651	0	1.0261	2.9059	4.78882e-05		1.9549	3.0662	0	1.9665	2.9871	0.000348432		1.9543	3.0152	0	1.9232	3.0815	0.000417537
1.0255	2.8553	4.96968e-05	1.02942	2.9396	6.91994e-05		1.0441	2.9657	0	1.0255	2.9059	2.7364e-05		1.9549	3.0668	0	1.9665	2.9876	0.000348432		1.9543	3.0158	0.00036914	1.9232	3.082	0.000417537
1.0249	2.8553	4.14139e-05	1.02892	2.9396	1.38399e-05		1.0441	2.9664	0	1.0249	2.9059	4.10458e-05		1.9549	3.0673	0	1.9665	2.9882	0		1.9543	3.0163	0	1.9232	3.0826	0
1.0243	2.8553	4.14139e-05	1.02832	2.9396	1.38399e-05		1.0441	2.967	2.20731e-05	1.0243	2.9059	6.84111e-05		1.9549	3.0679	0	1.9665	2.9887	0.000696864		1.9543	3.0169	0	1.9232	3.0831	0.000835073
1.0237	2.8553	3.31314e-05	1.02782	2.9396	1.38399e-05		1.0441	2.9676	4.41462e-05	1.0237	2.9059	6.15688e-05		1.9549	3.0684	0	1.9665	2.9893	0		1.9543	3.0174	0.00036914	1.9232	3.0837	0
1.0231	2.8553	4.14139e-05	1.02722	2.9396	4.15196e-05		1.0441	2.9682	0	1.0231	2.9059	5.47264e-05		1.9549	3.069	0.000583431	1.9665	2.9898	0		1.9543	3.018	0	1.9232	3.0842	0
1.0225	2.8553	8.28297e-05	1.02672	2.9396	1.38399e-05		1.0441	2.9688	0	1.0225	2.9059	4.78882e-05		1.9549	3.0695	0	1.9665	2.9904	0.000348432		1.9543	3.0185	0.00036914	1.9232	3.0848	0.000417537
1.0219	2.8553	9.11092e-05	1.02612	2.9396	0		1.0441	2.9694	2.20731e-05	1.0219	2.9059	6.15688e-05		1.9549	3.07	0.00117	1.9665	2.9909	0.000696864		1.9543	3.0191	0.00036914	1.9232	3.0853	0.00167
1.0213	2.8553	4.14139e-05	1.02562	2.9396	1.38399e-05		1.0441	2.97	0	1.0213	2.9059	6.15688e-05		1.9554	2.9849	0	1.9665	2.9915	0		1.9543	3.0196	0	1.9232	3.0859	0.000417537
1.0207	2.8553	3.31314e-05	1.02502	2.9396	2.76797e-05		1.0441	2.9706	2.20731e-05	1.0207	2.9059	4.78882e-05		1.9554	2.9854	0.000583431	1.9665	2.992	0		1.9543	3.0202	0.00036914	1.9232	3.0864	0
1.0201	2.8553	3.31314e-05	1.02452	2.9396	0		1.0441	2.9712	4.41462e-05	1.0201	2.9059	5.47264e-05		1.9554	2.986	0.000583431	1.9665	2.9926	0.000348432		1.9543	3.0208	0	1.9232	3.087	0.000835073
1.0195	2.8553	4.96968e-05	1.02392	2.9396	4.15196e-05		1.0441	2.9718	0	1.0195	2.9059	6.15688e-05		1.9554	2.9865	0.000583431	1.9665	2.9931	0.000348432		1.9543	3.0213	0	1.9232	3.0875	0.000417537
1.0189	2.8553	6.62608e-05	1.02342	2.9396	2.76797e-05		1.0441	2.9724	0	1.0189	2.9059	6.15688e-05		1.9554	2.9871	0	1.9665	2.9937	0		1.9543	3.0219	0.00036914	1.9232	3.0881	0
1.0183	2.8553	6.62608e-05	1.02282	2.9396	4.15196e-05		1.0441	2.973	0	1.0183	2.9059	6.84111e-05		1.9554	2.9876	0	1.9665	2.9942	0		1.9543	3.0224	0	1.9232	3.0886	0.00209
1.0177	2.8553	5.79813e-05	1.02232	2.9396	1.38399e-05		1.0441	2.9736	0	1.0177	2.9059	5.47264e-05		1.9554	2.9882	0.000583431	1.9665	2.9948	0.000348432		1.9543	3.023	0.00073828	1.9232	3.0892	0.000417537
1.0171	2.8553	5.79813e-05	1.02172	2.9396	1.38399e-05		1.0441	2.9742	2.20731e-05	1.0171	2.9059	5.47264e-05		1.9554	2.9887	0	1.9665	2.9953	0.000348432		1.9543	3.0235	0.00036914	1.9232	3.0897	0.000835073
1.0165	2.8553	6.62608e-05	1.02122	2.9396	1.38399e-05		1.0441	2.9748	4.41462e-05	1.0165	2.9059	8.8934e-05		1.9554	2.9893	0.000583431	1.9665	2.9959	0		1.9543	3.0241	0.00036914	1.9232	3.0903	0.000835073
1.0159	2.8553	4.96968e-05	1.02062	2.9396	2.76797e-05		1.0441	2.9754	4.41462e-05	1.0159	2.9059	7.52494e-05		1.9554	2.9898	0.000583431	1.9665	2.9964	0		1.9543	3.0246	0	1.9232	3.0908	0.000417537
1.0153	2.8553	5.79813e-05	1.02002	2.9396	0		1.0441	2.976	6.62193e-05	1.0153	2.9059	4.10458e-05		1.9554	2.9904	0.00175	1.9665	2.997	0		1.9543	3.0252	0	1.9232	3.0914	0
1.0147	2.8553	5.79813e-05	1.01952	2.9396	6.91994e-05		1.0441	2.9766	2.20731e-05	1.0147	2.9059	2.7364e-05		1.9554	2.9909	0.00117	1.9665	2.9975	0		1.9543	3.0257	0	1.9232	3.0919	0.000835073
1.0141	2.8553	4.96968e-05	1.01892	2.9396	2.76797e-05		1.0441	2.9772	2.20731e-05	1.0141	2.9059	2.05229e-05		1.9554	2.9915	0	1.9665	2.9981	0		1.9543	3.0263	0.00073828	1.9232	3.0925	0.000417537
1.0135	2.8553	4.14139e-05	1.01842	2.9396	0		1.0441	2.9778	2.20731e-05	1.0135	2.9059	4.78882e-05		1.9554	2.992	0.000583431	1.9665	2.9986	0.000348432		1.9543	3.0268	0	1.9232	3.093	0.000417537
1.0129	2.8553	4.96968e-05	1.01782	2.9396	1.38399e-05		1.0441	2.9784	4.41462e-05	1.0129	2.9059	6.15688e-05		1.9554	2.9926	0	1.9665	2.9992	0		1.9543	3.0274	0	1.9232	3.0936	0.000417537
1.0122	2.8553	6.62608e-05	1.01732	2.9396	0		1.0441	2.979	2.20731e-05	1.0123	2.9059	6.15688e-05		1.9554	2.9931	0	1.9665	2.9997	0.000348432		1.9543	3.0279	0	1.9232	3.0941	0
1.0116	2.8553	5.79813e-05	1.01672	2.9396	0		1.0441	2.9796	2.20731e-05	1.0117	2.9059	4.78882e-05		1.9554	2.9937	0.000583431	1.9665	3.0003	0		1.9543	3.0285	0	1.9232	3.0947	0
1.011	2.8553	5.79813e-05	1.01622	2.9396	4.15196e-05		1.0441	2.9802	2.20731e-05	1.0111	2.9059	1.36818e-05		1.9554	2.9942	0	1.9665	3.0008	0.000348432		1.9543	3.029	0.00036914	1.9232	3.0953	0
1.0104	2.8553	4.14139e-05	1.01562	2.9396	2.76797e-05		1.0441	2.9808	4.41462e-05	1.0105	2.9059	4.78882e-05		1.9554	2.9948	0	1.9665	3.0014	0		1.9543	3.0296	0.00036914	1.9232	3.0958	0.000835073
1.0098	2.8553	3.31314e-05	1.01512	2.9396	1.38399e-05		1.0441	2.9814	0.000110366	1.0099	2.9059	6.84111e-05		1.9554	2.9953	0.000583431	1.9665	3.0019	0.000348432		1.9543	3.0301	0.00036914	1.9232	3.0964	0.000835073
1.0092	2.8553	4.96968e-05	1.01452	2.9396	4.15196e-05		1.0441	2.982	4.41462e-05	1.0092	2.9059	5.47264e-05		1.9554	2.9959	0.00117	1.9665	3.0024	0.000348432		1.9543	3.0307	0	1.9232	3.0969	0.000417537
1.0086	2.8553	3.31314e-05	1.01402	2.9396	2.76797e-05		1.0441	2.9826	4.41462e-05	1.0086	2.9059	5.47264e-05		1.9554	2.9964	0	1.9665	3.003	0.000696864		1.9543	3.0312	0.00036914	1.9232	3.0975	0.000417537
1.008	2.8553	2.48484e-05	1.01342	2.9396	1.38399e-05		1.0441	2.9832	6.62193e-05	1.008	2.9059	2.7364e-05		1.9554	2.997	0.000583431	1.9665	3.0035	0		1.9543	3.0318	0	1.9232	3.098	0.00125
1.0074	2.8553	1.65655e-05	1.01292	2.9396	1.38399e-05		1.0441	2.9838	0	1.0074	2.9059	4.10458e-05		1.9554	2.9975	0.000583431	1.9665	3.0041	0		1.9543	3.0323	0.00073828	1.9232	3.0986	0
1.0068	2.8553	2.48484e-05	1.01232	2.9396	1.38399e-05		1.0441	2.9844	2.20731e-05	1.0068	2.9059	5.47264e-05		1.9554	2.9981	0.000583431	1.9665	3.0046	0.000348432		1.9543	3.0329	0.00073828	1.9232	3.0991	0.00125
1.0062	2.8553	6.62608e-05	1.01182	2.9396	2.76797e-05		1.0441	2.985	2.20731e-05	1.0062	2.9059	6.15688e-05		1.9554	2.9986	0.00117	1.9665	3.0052	0.000696864		1.9543	3.0335	0.00036914	1.9232	3.0997	0
1.0056	2.8553	8.28297e-05	1.01122	2.9396	1.38399e-05		1.0441	2.9856	6.62193e-05	1.0056	2.9059	5.47264e-05		1.9554	2.9992	0	1.9665	3.0057	0		1.9543	3.034	0	1.9232	3.1002	0
1.005	2.8553	8.28297e-05	1.01072	2.9396	0		1.0441	2.9862	0	1.005	2.9059	4.78882e-05		1.9554	2.9997	0	1.9665	3.0063	0		1.9543	3.0346	0.00036914	1.9232	3.1008	0.00125
1.0044	2.8553	6.62608e-05	1.01012	2.9396	2.76797e-05		1.0441	2.9868	4.41462e-05	1.0044	2.9059	6.15688e-05		1.9554	3.0003	0.000583431	1.9665	3.0068	0		1.9543	3.0351	0	1.9232	3.1013	0.000835073
1.0038	2.8553	5.79813e-05	1.00962	2.9396	4.15196e-05		1.0441	2.9874	6.62193e-05	1.0038	2.9059	4.10458e-05		1.9554	3.0008	0	1.9665	3.0074	0.000696864		1.9543	3.0357	0.00036914	1.9232	3.1019	0
1.0032	2.8553	5.79813e-05	1.00902	2.9396	2.76797e-05		1.0441	2.988	4.41462e-05	1.0032	2.9059	5.47264e-05		1.9554	3.0014	0	1.9665	3.0079	0		1.9543	3.0362	0	1.9232	3.1024	0
1.0026	2.8553	6.62608e-05	1.00852	2.9396	1.38399e-05		1.0441	2.9886	6.62193e-05	1.0026	2.9059	6.84111e-05		1.9554	3.0019	0.00175	1.9665	3.0085	0		1.9543	3.0368	0	1.9232	3.103	0.000417537
1.002	2.8553	4.14139e-05	1.00792	2.9396	1.38399e-05		1.0441	2.9892	6.62193e-05	1.002	2.9059	4.78882e-05		1.9554	3.0025	0.00175	1.9665	3.009	0		1.9543	3.0373	0	1.9232	3.1035	0
1.0014	2.8553	2.48484e-05	1.00742	2.9396	4.15196e-05		1.0441	2.9898	2.20731e-05	1.0014	2.9059	4.10458e-05		1.9554	3.003	0	1.9665	3.0096	0		1.9543	3.0379	0.00036914	1.9232	3.1041	0.000417537
1.0008	2.8553	4.96968e-05	1.00682	2.9396	5.53595e-05		1.0441	2.9904	4.41462e-05	1.0008	2.9059	4.78882e-05		1.9554	3.0036	0.000583431	1.9665	3.0101	0.000348432		1.9543	3.0384	0	1.9232	3.1046	0.000417537
1.0002	2.8553	4.14139e-05	1.00627	2.9396	0		1.0441	2.991	2.20731e-05	1.0002	2.9059	6.84111e-05		1.9554	3.0041	0	1.9665	3.0107	0		1.9543	3.039	0	1.9232	3.1052	0.000417537
0.99962	2.8553	4.96968e-05	1.00572	2.9396	5.53595e-05		1.0441	2.9916	2.20731e-05	0.99963	2.9059	8.20917e-05		1.9554	3.0047	0.000583431	1.9665	3.0112	0.00139		1.9543	3.0395	0	1.9237	2.9799	0
0.99902	2.8553	6.62608e-05	1.00516	2.9396	1.38399e-05		1.0441	2.9922	2.20731e-05	0.99903	2.9059	5.47264e-05		1.9554	3.0052	0.00175	1.9665	3.0118	0		1.9543	3.0401	0	1.9237	2.9804	0
0.99842	2.8553	4.14139e-05	1.00461	2.9396	4.15196e-05		1.0441	2.9928	8.82924e-05	0.99842	2.9059	6.84111e-05		1.9554	3.0058	0	1.9665	3.0123	0		1.9543	3.0406	0.00036914	1.9237	2.981	0
0.99781	2.8553	2.48484e-05	1.00406	2.9396	1.38399e-05		1.0441	2.9934	6.62193e-05	0.99782	2.9059	9.57723e-05		1.9554	3.0063	0.000583431	1.9665	3.0129	0		1.9543	3.0412	0.00036914	1.9237	2.9815	0.000417537
0.99721	2.8553	3.31314e-05	1.00351	2.9396	2.76797e-05		1.0441	2.994	4.41462e-05	0.99722	2.9059	6.15688e-05		1.9554	3.0069	0	1.9665	3.0134	0.000696864		1.9543	3.0417	0	1.9237	2.9821	0.000417537
0.99661	2.8553	3.31314e-05	1.00296	2.9396	2.76797e-05		1.0441	2.9946	4.41462e-05	0.99662	2.9059	2.7364e-05		1.9554	3.0074	0.000583431	1.9665	3.014	0.000696864		1.9543	3.0423	0.00073828	1.9237	2.9826	0
0.99601	2.8553	1.65655e-05	1.0024	2.9396	1.38399e-05		1.0441	2.9952	2.20731e-05	0.99602	2.9059	4.10458e-05		1.9554	3.008	0.000583431	1.9665	3.0145	0.000348432		1.9543	3.0428	0	1.9237	2.9832	0
0.99541	2.8553	1.65655e-05	1.00185	2.9396	1.38399e-05		1.0441	2.9958	2.20731e-05	0.99542	2.9059	7.52494e-05		1.9554	3.0085	0.000583431	1.9665	3.0151	0		1.9543	3.0434	0.00073828	1.9237	2.9838	0
0.99481	2.8553	6.62608e-05	1.0013	2.9396	2.76797e-05		1.0441	2.9964	2.20731e-05	0.99482	2.9059	8.8934e-05		1.9554	3.0091	0.00117	1.9665	3.0156	0		1.9543	3.0439	0	1.9237	2.9843	0.000417537
0.99421	2.8553	9.93937e-05	1.00075	2.9396	5.53595e-05		1.0441	2.997	0	0.99421	2.9059	8.8934e-05		1.9554	3.0096	0.000583431	1.9665	3.0162	0		1.9543	3.0445	0.00036914	1.9237	2.9849	0
0.9936	2.8553	9.11092e-05	1.0002	2.9396	4.15196e-05		1.0441	2.9976	4.41462e-05	0.99361	2.9059	8.20917e-05		1.9554	3.0102	0.000583431	1.9665	3.0167	0		1.9543	3.045	0.00036914	1.9237	2.9854	0.000417537
0.993	2.8553	5.79813e-05	0.99964	2.9396	0		1.0441	2.9982	4.41462e-05	0.99301	2.9059	6.84111e-05		1.9554	3.0107	0.000583431	1.9665	3.0173	0.000348432		1.9543	3.0456	0.00073828	1.9237	2.986	0.000417537
0.9924	2.8553	2.48484e-05	0.99909	2.9396	8.30392e-05		1.0441	2.9988	6.62193e-05	0.99241	2.9059	4.10458e-05		1.9554	3.0113	0.000583431	1.9665	3.0178	0.00105		1.9543	3.0462	0	1.9237	2.9865	0
0.9918	2.8553	1.65655e-05	0.99854	2.9396	8.30392e-05		1.0441	2.9994	2.20731e-05	0.99181	2.9059	3.42047e-05		1.9554	3.0118	0.000583431	1.9665	3.0184	0		1.9543	3.0467	0.00036914	1.9237	2.9871	0.000417537
0.9912	2.8553	2.48484e-05	0.99799	2.9396	2.76797e-05		1.0441	3	0	0.99121	2.9059	2.7364e-05		1.9554	3.0124	0	1.9665	3.0189	0.000348432		1.9543	3.0473	0	1.9237	2.9876	0
0.9906	2.8553	5.79813e-05	0.99744	2.9396	4.15196e-05		1.0441	3.0006	0	0.9906	2.9059	3.42047e-05		1.9554	3.0129	0	1.9665	3.0195	0		1.9543	3.0478	0	1.9237	2.9882	0
0.98999	2.8553	7.45453e-05	0.99688	2.9396	5.53595e-05		1.0441	3.0012	4.41462e-05	0.99	2.9059	3.42047e-05		1.9554	3.0135	0	1.9665	3.02	0.000348432		1.9543	3.0484	0	1.9237	2.9887	0
0.98939	2.8553	6.62608e-05	0.99633	2.9396	1.38399e-05		1.0441	3.0018	4.41462e-05	0.9894	2.9059	2.7364e-05		1.9554	3.014	0.00117	1.9665	3.0206	0		1.9543	3.0489	0.00036914	1.9237	2.9893	0
0.98879	2.8553	5.79813e-05	0.99578	2.9396	2.76797e-05		1.0441	3.0024	0	0.9888	2.9059	4.78882e-05		1.9554	3.0146	0	1.9665	3.0211	0.000348432		1.9543	3.0495	0.00036914	1.9237	2.9898	0
0.98819	2.8553	5.79813e-05	0.99523	2.9396	2.76797e-05		1.0441	3.003	4.41462e-05	0.9882	2.9059	5.47264e-05		1.9554	3.0151	0	1.9665	3.0217	0		1.9543	3.05	0	1.9237	2.9904	0
0.98759	2.8553	4.14139e-05	0.99468	2.9396	1.38399e-05		1.0441	3.0036	4.41462e-05	0.9876	2.9059	4.78882e-05		1.9554	3.0157	0	1.9665	3.0222	0		1.9543	3.0506	0	1.9237	2.9909	0
0.98699	2.8553	1.65655e-05	0.99412	2.9396	5.53595e-05		1.0441	3.0043	4.41462e-05	0.987	2.9059	3.42047e-05		1.9554	3.0162	0	1.9665	3.0228	0		1.9543	3.0511	0.00036914	1.9237	2.9915	0
0.98639	2.8553	7.45453e-05	0.99357	2.9396	1.38399e-05		1.0441	3.0049	4.41462e-05	0.98639	2.9059	2.05229e-05		1.9554	3.0168	0.000583431	1.9665	3.0233	0.000348432		1.9543	3.0517	0.00036914	1.9237	2.992	0
0.98578	2.8553	6.62608e-05	0.99302	2.9396	4.15196e-05		1.0441	3.0055	2.20731e-05	0.98579	2.9059	3.42047e-05		1.9554	3.0173	0.00117	1.9665	3.0238	0		1.9543	3.0522	0.00073828	1.9237	2.9926	0
0.98518	2.8553	3.31314e-05	0.99247	2.9396	1.38399e-05		1.0441	3.0061	6.62193e-05	0.98519	2.9059	6.84111e-05		1.9554	3.0179	0.00175	1.9665	3.0244	0		1.9543	3.0528	0.00036914	1.9237	2.9931	0.000417537
0.98458	2.8553	7.45453e-05	0.99192	2.9396	0		1.0441	3.0067	2.20731e-05	0.98459	2.9059	8.8934e-05		1.9554	3.0184	0	1.9665	3.0249	0.000348432		1.9543	3.0533	0.00036914	1.9237	2.9937	0
0.98398	2.8553	6.62608e-05	0.99136	2.9396	2.76797e-05		1.0441	3.0073	0	0.98399	2.9059	6.15688e-05		1.9554	3.019	0.000583431	1.9665	3.0255	0		1.9543	3.0539	0	1.9237	2.9942	0
0.98338	2.8553	2.48484e-05	0.99081	2.9396	1.38399e-05		1.0441	3.0079	4.41462e-05	0.98339	2.9059	5.47264e-05		1.9554	3.0195	0	1.9665	3.026	0.000348432		1.9543	3.0544	0	1.9237	2.9948	0
0.98278	2.8553	1.65655e-05	0.99026	2.9396	1.38399e-05		1.0441	3.0085	2.20731e-05	0.98279	2.9059	5.47264e-05		1.9554	3.0201	0.000583431	1.9665	3.0266	0		1.9543	3.055	0	1.9237	2.9953	0
0.98218	2.8553	4.14139e-05	0.98971	2.9396	2.76797e-05		1.0441	3.0091	8.82924e-05	0.98218	2.9059	3.42047e-05		1.9554	3.0206	0.000583431	1.9665	3.0271	0.000348432		1.9543	3.0555	0.00036914	1.9237	2.9959	0
0.98157	2.8553	4.14139e-05	0.98916	2.9396	2.76797e-05		1.0441	3.0097	0	0.98158	2.9059	6.84111e-05		1.9554	3.0212	0	1.9665	3.0277	0		1.9543	3.0561	0.00073828	1.9237	2.9964	0.000417537
0.98097	2.8553	1.65655e-05	0.9886	2.9396	1.38399e-05		1.0441	3.0103	4.41462e-05	0.98098	2.9059	0.000102615		1.9554	3.0217	0	1.9665	3.0282	0.000348432		1.9543	3.0566	0.00073828	1.9237	2.997	0.000417537
0.98037	2.8553	3.31314e-05	0.98805	2.9396	1.38399e-05		1.0441	3.0109	2.20731e-05	0.98038	2.9059	8.20917e-05		1.9554	3.0223	0.000583431	1.9665	3.0288	0.000348432		1.9543	3.0572	0	1.9237	2.9976	0
0.97977	2.8553	6.62608e-05	0.9875	2.9396	6.91994e-05		1.0441	3.0115	0	0.97978	2.9059	6.84111e-05		1.9554	3.0228	0	1.9665	3.0293	0.000348432		1.9543	3.0577	0.00036914	1.9237	2.9981	0.000417537
0.97917	2.8553	4.96968e-05	0.98695	2.9396	2.76797e-05		1.0441	3.0121	2.20731e-05	0.97918	2.9059	4.78882e-05		1.9554	3.0233	0.000583431	1.9665	3.0299	0		1.9543	3.0583	0.00036914	1.9237	2.9987	0.000417537
0.97857	2.8553	5.79813e-05	0.9864	2.9396	1.38399e-05		1.0441	3.0127	2.20731e-05	0.97858	2.9059	3.42047e-05		1.9554	3.0239	0.000583431	1.9665	3.0304	0.000348432		1.9543	3.0589	0.00036914	1.9237	2.9992	0
0.97797	2.8553	4.96968e-05	0.98584	2.9396	0		1.0441	3.0133	2.20731e-05	0.97797	2.9059	5.47264e-05		1.9554	3.0244	0.000583431	1.9665	3.031	0.000696864		1.9543	3.0594	0.00111	1.9237	2.9998	0
0.97736	2.8553	4.14139e-05	0.98529	2.9396	4.15196e-05		1.0441	3.0139	2.20731e-05	0.97737	2.9059	6.84111e-05		1.9554	3.025	0.00175	1.9665	3.0315	0.000348432		1.9543	3.06	0.00036914	1.9237	3.0003	0.000835073
0.97676	2.8553	5.79813e-05	0.98474	2.9396	1.38399e-05		1.0441	3.0145	2.20731e-05	0.97677	2.9059	4.78882e-05		1.9554	3.0255	0	1.9665	3.0321	0.000348432		1.9543	3.0605	0.00036914	1.9237	3.0009	0
0.97616	2.8553	5.79813e-05	0.98419	2.9396	1.38399e-05		1.0441	3.0151	6.62193e-05	0.97617	2.9059	2.05229e-05		1.9554	3.0261	0.00175	1.9665	3.0326	0.000348432		1.9543	3.0611	0.00036914	1.9237	3.0014	0.000417537
0.97556	2.8553	4.96968e-05	0.98364	2.9396	2.76797e-05		1.0441	3.0157	4.41462e-05	0.97557	2.9059	4.78882e-05		1.9554	3.0266	0	1.9665	3.0332	0.000348432		1.9543	3.0616	0.00036914	1.9237	3.002	0
0.97496	2.8553	3.31314e-05	0.98308	2.9396	0		1.0441	3.0163	4.41462e-05	0.97497	2.9059	5.47264e-05		1.9554	3.0272	0.00175	1.9665	3.0337	0.000348432		1.9543	3.0622	0.00073828	1.9237	3.0025	0.000417537
0.97436	2.8553	4.14139e-05	0.98253	2.9396	2.76797e-05		1.0441	3.0169	2.20731e-05	0.97437	2.9059	3.42047e-05		1.9554	3.0277	0	1.9665	3.0343	0.000348432		1.9543	3.0627	0.00073828	1.9237	3.0031	0
0.97376	2.8553	7.45453e-05	0.98198	2.9396	0		1.0441	3.0175	2.20731e-05	0.97376	2.9059	3.42047e-05		1.9554	3.0283	0.000583431	1.9665	3.0348	0		1.9543	3.0633	0.00111	1.9237	3.0036	0.000835073
0.97315	2.8553	5.79813e-05	0.98143	2.9396	0		1.0441	3.0181	0	0.97316	2.9059	2.7364e-05		1.9554	3.0288	0	1.9665	3.0354	0.000696864		1.9543	3.0638	0.00036914	1.9237	3.0042	0.000417537
0.97255	2.8553	2.48484e-05	0.98088	2.9396	1.38399e-05		1.0441	3.0187	2.20731e-05	0.97256	2.9059	1.36818e-05		1.9554	3.0294	0.00233	1.9665	3.0359	0		1.9543	3.0644	0	1.9237	3.0047	0.000417537
0.97195	2.8553	2.48484e-05	0.98032	2.9396	1.38399e-05		1.0441	3.0193	0	0.97196	2.9059	3.42047e-05		1.9554	3.0299	0	1.9665	3.0365	0		1.9543	3.0649	0	1.9237	3.0053	0
0.97135	2.8553	4.14139e-05	0.97977	2.9396	0		1.0441	3.0199	2.20731e-05	0.97136	2.9059	3.42047e-05		1.9554	3.0305	0	1.9665	3.037	0		1.9543	3.0655	0.00073828	1.9237	3.0058	0.000835073
0.97075	2.8553	4.96968e-05	0.97922	2.9396	1.38399e-05		1.0441	3.0205	4.41462e-05	0.97076	2.9059	6.15688e-05		1.9554	3.031	0.00117	1.9665	3.0376	0		1.9543	3.066	0	1.9237	3.0064	0.00125
0.97015	2.8553	3.31314e-05	0.97867	2.9396	2.76797e-05		1.0441	3.0211	2.20731e-05	0.97016	2.9059	6.84111e-05		1.9554	3.0316	0.00117	1.9665	3.0381	0.000696864		1.9543	3.0666	0	1.9237	3.0069	0.000417537
0.96955	2.8553	3.31314e-05	0.97812	2.9396	2.76797e-05		1.0441	3.0217	4.41462e-05	0.96955	2.9059	4.10458e-05		1.9554	3.0321	0	1.9665	3.0387	0.000348432		1.9543	3.0671	0.00073828	1.9237	3.0075	0
0.96894	2.8553	3.31314e-05	0.97756	2.9396	2.76797e-05		1.0441	3.0223	4.41462e-05	0.96895	2.9059	5.47264e-05		1.9554	3.0327	0.00117	1.9665	3.0392	0		1.9543	3.0677	0	1.9237	3.008	0
0.96834	2.8553	4.96968e-05	0.97701	2.9396	4.15196e-05		1.0441	3.0229	6.62193e-05	0.96835	2.9059	4.10458e-05		1.9554	3.0332	0	1.9665	3.0398	0.000348432		1.9543	3.0682	0	1.9237	3.0086	0.00125
0.96774	2.8553	4.96968e-05	0.97646	2.9396	0		1.0441	3.0235	0	0.96775	2.9059	2.05229e-05		1.9554	3.0338	0	1.9665	3.0403	0		1.9543	3.0688	0	1.9237	3.0091	0.000417537
0.96714	2.8553	4.14139e-05	1.03662	2.9402	4.15196e-05		1.0441	3.0241	4.41462e-05	0.96715	2.9059	4.10458e-05		1.9554	3.0343	0	1.9665	3.0409	0		1.9543	3.0693	0	1.9237	3.0097	0
0.96654	2.8553	4.14139e-05	1.03612	2.9402	1.38399e-05		1.0441	3.0247	0.000110366	0.96655	2.9059	6.84111e-05		1.9554	3.0349	0	1.9665	3.0414	0		1.9543	3.0699	0.00073828	1.9237	3.0102	0
0.96594	2.8553	4.96968e-05	1.03552	2.9402	1.38399e-05		1.0441	3.0253	2.20731e-05	0.96595	2.9059	6.15688e-05		1.9554	3.0354	0.000583431	1.9665	3.042	0		1.9543	3.0704	0.00036914	1.9237	3.0108	0
0.96534	2.8553	4.96968e-05	1.03502	2.9402	4.15196e-05		1.0441	3.0259	2.20731e-05	0.96534	2.9059	2.7364e-05		1.9554	3.036	0.000583431	1.9665	3.0425	0		1.9543	3.071	0.00036914	1.9237	3.0114	0
0.96473	2.8553	4.14139e-05	1.03442	2.9402	2.76797e-05		1.0441	3.0265	0	0.96474	2.9059	6.84111e-06		1.9554	3.0365	0.000583431	1.9665	3.0431	0.000696864		1.9543	3.0716	0.00073828	1.9237	3.0119	0
0.96413	2.8553	4.14139e-05	1.03382	2.9402	4.15196e-05		1.0441	3.0271	0	0.96414	2.9059	3.42047e-05		1.9554	3.0371	0	1.9665	3.0436	0.000696864		1.9543	3.0721	0.00073828	1.9237	3.0125	0
0.96353	2.8553	4.14139e-05	1.03332	2.9402	1.38399e-05		1.0441	3.0277	4.41462e-05	0.96354	2.9059	4.10458e-05		1.9554	3.0376	0.000583431	1.9665	3.0442	0		1.9543	3.0727	0.00073828	1.9237	3.013	0.000417537
0.96293	2.8553	3.31314e-05	1.03272	2.9402	1.38399e-05		1.0441	3.0283	0	0.96294	2.9059	4.10458e-05		1.9554	3.0382	0	1.9665	3.0447	0		1.9543	3.0732	0.00036914	1.9237	3.0136	0.000417537
0.96233	2.8553	3.31314e-05	1.03222	2.9402	2.76797e-05		1.0441	3.0289	0	0.96234	2.9059	2.7364e-05		1.9554	3.0387	0	1.9665	3.0452	0		1.9543	3.0738	0	1.9237	3.0141	0.000417537
0.96173	2.8553	4.96968e-05	1.03162	2.9402	2.76797e-05		1.0441	3.0295	0	0.96174	2.9059	1.36818e-05		1.9554	3.0393	0.000583431	1.9665	3.0458	0		1.9543	3.0743	0.00036914	1.9237	3.0147	0
0.96113	2.8553	4.96968e-05	1.03112	2.9402	4.15196e-05		1.0441	3.0301	4.41462e-05	0.96113	2.9059	4.78882e-05		1.9554	3.0398	0.00117	1.9665	3.0463	0.000696864		1.9543	3.0749	0	1.9237	3.0152	0
0.96052	2.8553	6.62608e-05	1.03052	2.9402	5.53595e-05		1.0435	2.9399	4.41462e-05	0.96053	2.9059	4.78882e-05		1.9554	3.0404	0	1.9665	3.0469	0		1.9543	3.0754	0	1.9237	3.0158	0
0.95992	2.8553	5.79813e-05	1.03002	2.9402	1.38399e-05		1.0435	2.9405	0	0.95993	2.9059	4.10458e-05		1.9554	3.0409	0.000583431	1.9665	3.0474	0.000348432		1.9543	3.076	0.00073828	1.9237	3.0163	0
0.95932	2.8553	4.14139e-05	1.02942	2.9402	2.76797e-05		1.0435	2.9411	0	0.95933	2.9059	4.78882e-05		1.9554	3.0415	0	1.9665	3.048	0.000348432		1.9543	3.0765	0.00036914	1.9237	3.0169	0.000417537
0.95872	2.8553	5.79813e-05	1.02892	2.9402	1.38399e-05		1.0435	2.9417	6.62193e-05	0.95873	2.9059	6.15688e-05		1.9554	3.042	0.000583431	1.9665	3.0485	0		1.9543	3.0771	0.00036914	1.9237	3.0174	0.000417537
0.95812	2.8553	4.96968e-05	1.02832	2.9402	2.76797e-05		1.0435	2.9423	2.20731e-05	0.95813	2.9059	6.84111e-05		1.9554	3.0426	0.00117	1.9665	3.0491	0		1.9543	3.0776	0	1.9237	3.018	0
0.95752	2.8553	3.31314e-05	1.02782	2.9402	2.76797e-05		1.0435	2.9429	2.20731e-05	0.95752	2.9059	5.47264e-05		1.9554	3.0431	0.000583431	1.9665	3.0496	0.000348432		1.9543	3.0782	0.00073828	1.9237	3.0185	0.000417537
0.95692	2.8553	2.48484e-05	1.02722	2.9402	2.76797e-05		1.0435	2.9435	4.41462e-05	0.95692	2.9059	4.78882e-05		1.9554	3.0437	0	1.9665	3.0502	0		1.9543	3.0787	0.00036914	1.9237	3.0191	0.000417537
0.95631	2.8553	2.48484e-05	1.02672	2.9402	4.15196e-05		1.0435	2.9441	2.20731e-05	0.95632	2.9059	6.15688e-05		1.9554	3.0442	0	1.9665	3.0507	0.000696864		1.9543	3.0793	0.00073828	1.9237	3.0196	0.000835073
0.95571	2.8553	3.31314e-05	1.02612	2.9402	4.15196e-05		1.0435	2.9447	0	0.95572	2.9059	4.78882e-05		1.9554	3.0448	0.000583431	1.9665	3.0513	0		1.9543	3.0798	0.00036914	1.9237	3.0202	0
0.95511	2.8553	4.14139e-05	1.02562	2.9402	4.15196e-05		1.0435	2.9453	0	0.95512	2.9059	2.7364e-05		1.9554	3.0453	0	1.9665	3.0518	0		1.9543	3.0804	0.00073828	1.9237	3.0207	0.000417537
0.95451	2.8553	4.14139e-05	1.02502	2.9402	2.76797e-05		1.0435	2.9459	4.41462e-05	0.95452	2.9059	4.10458e-05		1.9554	3.0459	0	1.9665	3.0524	0		1.9543	3.0809	0	1.9237	3.0213	0
0.95391	2.8553	5.79813e-05	1.02452	2.9402	2.76797e-05		1.0435	2.9465	0	0.95392	2.9059	4.78882e-05		1.9554	3.0464	0.00117	1.9665	3.0529	0.000348432		1.9543	3.0815	0.00036914	1.9237	3.0218	0.000835073
0.95331	2.8553	7.45453e-05	1.02392	2.9402	2.76797e-05		1.0435	2.9471	2.20731e-05	0.95331	2.9059	4.78882e-05		1.9554	3.047	0.000583431	1.9665	3.0535	0		1.9543	3.082	0	1.9237	3.0224	0.000417537
0.95271	2.8553	6.62608e-05	1.02342	2.9402	1.38399e-05		1.0435	2.9477	2.20731e-05	0.95271	2.9059	4.78882e-05		1.9554	3.0475	0	1.9665	3.054	0.000348432		1.9549	2.9799	0	1.9237	3.0229	0.000417537
0.9521	2.8553	4.96968e-05	1.02282	2.9402	1.38399e-05		1.0435	2.9483	2.20731e-05	0.95211	2.9059	4.10458e-05		1.9554	3.0481	0.000583431	1.9665	3.0546	0.000696864		1.9549	2.9804	0.00036914	1.9237	3.0235	0
0.9515	2.8553	5.79813e-05	1.02232	2.9402	1.38399e-05		1.0435	2.9489	2.20731e-05	0.95151	2.9059	4.10458e-05		1.9554	3.0486	0.00175	1.9665	3.0551	0.000348432		1.9549	2.981	0	1.9237	3.024	0.000835073
0.9509	2.8553	9.93937e-05	1.02172	2.9402	6.91994e-05		1.0435	2.9495	2.20731e-05	0.95091	2.9059	6.84111e-05		1.9554	3.0492	0	1.9671	2.9849	0		1.9549	2.9815	0	1.9237	3.0246	0
0.9503	2.8553	8.28297e-05	1.02122	2.9402	2.76797e-05		1.0435	2.9501	2.20731e-05	0.95031	2.9059	8.20917e-05		1.9554	3.0497	0.000583431	1.9671	2.9854	0.000696864		1.9549	2.9821	0.00036914	1.9237	3.0252	0
0.9497	2.8553	4.96968e-05	1.02062	2.9402	2.76797e-05		1.0435	2.9507	2.20731e-05	0.94971	2.9059	6.84111e-05		1.9554	3.0503	0.00117	1.9671	2.986	0.000348432		1.9549	2.9827	0	1.9237	3.0257	0.000417537
1.0501	2.8559	4.96968e-05	1.02002	2.9402	1.38399e-05		1.0435	2.9513	2.20731e-05	1.0501	2.9065	4.10458e-05		1.9554	3.0508	0.00117	1.9671	2.9865	0		1.9549	2.9832	0	1.9237	3.0263	0.000417537
1.0495	2.8559	4.96968e-05	1.01952	2.9402	1.38399e-05		1.0435	2.9519	0	1.0495	2.9065	7.52494e-05		1.9554	3.0514	0	1.9671	2.9871	0.000696864		1.9549	2.9838	0	1.9237	3.0268	0
1.0489	2.8559	3.31314e-05	1.01892	2.9402	2.76797e-05		1.0435	2.9525	6.62193e-05	1.0489	2.9065	7.52494e-05		1.9554	3.0519	0.000583431	1.9671	2.9876	0		1.9549	2.9843	0.00073828	1.9237	3.0274	0
1.0483	2.8559	8.28297e-06	1.01842	2.9402	1.38399e-05		1.0435	2.9531	2.20731e-05	1.0483	2.9065	6.15688e-05		1.9554	3.0525	0	1.9671	2.9882	0		1.9549	2.9849	0.00036914	1.9237	3.0279	0.000835073
1.0477	2.8559	4.14139e-05	1.01782	2.9402	1.38399e-05		1.0435	2.9537	0	1.0477	2.9065	4.10458e-05		1.9554	3.053	0	1.9671	2.9887	0		1.9549	2.9854	0.00036914	1.9237	3.0285	0
1.0471	2.8559	4.96968e-05	1.01732	2.9402	0		1.0435	2.9543	6.62193e-05	1.0471	2.9065	2.7364e-05		1.9554	3.0536	0	1.9671	2.9893	0		1.9549	2.986	0.00073828	1.9237	3.029	0.000417537
1.0465	2.8559	4.96968e-05	1.01672	2.9402	2.76797e-05		1.0435	2.9549	2.20731e-05	1.0465	2.9065	6.15688e-05		1.9554	3.0541	0.000583431	1.9671	2.9898	0.000696864		1.9549	2.9865	0.00036914	1.9237	3.0296	0.000417537
1.0459	2.8559	6.62608e-05	1.01622	2.9402	2.76797e-05		1.0435	2.9555	6.62193e-05	1.0459	2.9065	8.20917e-05		1.9554	3.0547	0.00175	1.9671	2.9904	0.000348432		1.9549	2.9871	0	1.9237	3.0301	0
1.0453	2.8559	7.45453e-05	1.01562	2.9402	1.38399e-05		1.0435	2.9561	2.20731e-05	1.0453	2.9065	7.52494e-05		1.9554	3.0552	0.000583431	1.9671	2.9909	0		1.9549	2.9876	0.00036914	1.9237	3.0307	0
1.0447	2.8559	7.45453e-05	1.01512	2.9402	2.76797e-05		1.0435	2.9567	0	1.0447	2.9065	6.84111e-05		1.9554	3.0558	0.000583431	1.9671	2.9915	0		1.9549	2.9882	0.00036914	1.9237	3.0312	0
1.0441	2.8559	4.96968e-05	1.01452	2.9402	9.68791e-05		1.0435	2.9573	0	1.0441	2.9065	5.47264e-05		1.9554	3.0563	0.00117	1.9671	2.992	0		1.9549	2.9887	0	1.9237	3.0318	0
1.0435	2.8559	4.96968e-05	1.01402	2.9402	1.38399e-05		1.0435	2.9579	2.20731e-05	1.0435	2.9065	5.47264e-05		1.9554	3.0569	0.00175	1.9671	2.9926	0.000696864		1.9549	2.9893	0.00148	1.9237	3.0323	0
1.0429	2.8559	6.62608e-05	1.01342	2.9402	1.38399e-05		1.0435	2.9585	2.20731e-05	1.0429	2.9065	6.15688e-05		1.9554	3.0574	0.00233	1.9671	2.9931	0		1.9549	2.9898	0	1.9237	3.0329	0.000417537
1.0423	2.8559	4.14139e-05	1.01292	2.9402	0		1.0435	2.9591	2.20731e-05	1.0423	2.9065	6.84111e-05		1.9554	3.058	0.000583431	1.9671	2.9937	0.000696864		1.9549	2.9904	0.00036914	1.9237	3.0334	0
1.0417	2.8559	2.48484e-05	1.01232	2.9402	4.15196e-05		1.0435	2.9597	0	1.0417	2.9065	8.20917e-05		1.9554	3.0585	0	1.9671	2.9942	0		1.9549	2.9909	0.00036914	1.9237	3.034	0.000417537
1.0411	2.8559	6.62608e-05	1.01182	2.9402	2.76797e-05		1.0435	2.9603	0	1.0411	2.9065	6.84111e-05		1.9554	3.0591	0.00117	1.9671	2.9948	0		1.9549	2.9915	0	1.9237	3.0345	0.000417537
1.0405	2.8559	8.28297e-05	1.01122	2.9402	5.53595e-05		1.0435	2.9609	0	1.0405	2.9065	7.52494e-05		1.9554	3.0596	0	1.9671	2.9953	0.000696864		1.9549	2.992	0	1.9237	3.0351	0.000835073
1.0399	2.8559	6.62608e-05	1.01072	2.9402	0		1.0435	2.9615	0	1.0399	2.9065	7.52494e-05		1.9554	3.0602	0	1.9671	2.9959	0.000348432		1.9549	2.9926	0	1.9237	3.0356	0
1.0393	2.8559	4.96968e-05	1.01012	2.9402	4.15196e-05		1.0435	2.9621	2.20731e-05	1.0393	2.9065	6.15688e-05		1.9554	3.0607	0.000583431	1.9671	2.9964	0		1.9549	2.9931	0	1.9237	3.0362	0
1.0387	2.8559	5.79813e-05	1.00962	2.9402	4.15196e-05		1.0435	2.9627	0	1.0387	2.9065	8.8934e-05		1.9554	3.0613	0	1.9671	2.997	0		1.9549	2.9937	0.00111	1.9237	3.0367	0
1.0381	2.8559	4.96968e-05	1.00902	2.9402	2.76797e-05		1.0435	2.9633	2.20731e-05	1.0381	2.9065	8.20917e-05		1.9554	3.0618	0.000583431	1.9671	2.9975	0.000348432		1.9549	2.9942	0	1.9237	3.0373	0
1.0375	2.8559	4.96968e-05	1.00852	2.9402	1.38399e-05		1.0435	2.9639	0.000110366	1.0375	2.9065	4.78882e-05		1.9554	3.0624	0	1.9671	2.9981	0.000348432		1.9549	2.9948	0	1.9237	3.0378	0
1.0369	2.8559	4.14139e-05	1.00792	2.9402	0		1.0435	2.9645	0	1.0369	2.9065	3.42047e-05		1.9554	3.0629	0.000583431	1.9671	2.9986	0		1.9549	2.9954	0.00036914	1.9237	3.0384	0.000417537
1.0363	2.8559	3.31314e-05	1.00742	2.9402	2.76797e-05		1.0435	2.9651	2.20731e-05	1.0363	2.9065	4.10458e-05		1.9554	3.0635	0.000583431	1.9671	2.9992	0.000348432		1.9549	2.9959	0	1.9237	3.039	0.000835073
1.0357	2.8559	4.96968e-05	1.00682	2.9402	5.53595e-05		1.0435	2.9657	8.82924e-05	1.0357	2.9065	4.78882e-05		1.9554	3.064	0.000583431	1.9671	2.9997	0.000696864		1.9549	2.9965	0	1.9237	3.0395	0.000417537
1.0351	2.8559	4.14139e-05	1.00627	2.9402	8.30392e-05		1.0435	2.9664	2.20731e-05	1.0351	2.9065	4.10458e-05		1.9554	3.0646	0.00117	1.9671	3.0003	0		1.9549	2.997	0.00073828	1.9237	3.0401	0
1.0345	2.8559	4.96968e-05	1.00572	2.9402	5.53595e-05		1.0435	2.967	0	1.0345	2.9065	5.47264e-05		1.9554	3.0651	0	1.9671	3.0008	0		1.9549	2.9976	0	1.9237	3.0406	0
1.0339	2.8559	4.14139e-05	1.00516	2.9402	2.76797e-05		1.0435	2.9676	6.62193e-05	1.0339	2.9065	5.47264e-05		1.9554	3.0657	0.00175	1.9671	3.0014	0.000696864		1.9549	2.9981	0.00036914	1.9237	3.0412	0
1.0333	2.8559	4.96968e-05	1.00461	2.9402	6.91994e-05		1.0435	2.9682	0	1.0333	2.9065	2.7364e-05		1.9554	3.0662	0.000583431	1.9671	3.0019	0		1.9549	2.9987	0.00036914	1.9237	3.0417	0
1.0327	2.8559	5.79813e-05	1.00406	2.9402	4.15196e-05		1.0435	2.9688	4.41462e-05	1.0327	2.9065	3.42047e-05		1.9554	3.0668	0	1.9671	3.0024	0.000696864		1.9549	2.9992	0.00036914	1.9237	3.0423	0
1.0321	2.8559	5.79813e-05	1.00351	2.9402	6.91994e-05		1.0435	2.9694	4.41462e-05	1.0321	2.9065	4.10458e-05		1.9554	3.0673	0	1.9671	3.003	0.000348432		1.9549	2.9998	0.00036914	1.9237	3.0428	0.000417537
1.0315	2.8559	4.14139e-05	1.00296	2.9402	5.53595e-05		1.0435	2.97	2.20731e-05	1.0315	2.9065	4.78882e-05		1.9554	3.0679	0.00117	1.9671	3.0035	0.000696864		1.9549	3.0003	0	1.9237	3.0434	0.000417537
1.0309	2.8559	5.79813e-05	1.0024	2.9402	8.30392e-05		1.0435	2.9706	0	1.0309	2.9065	4.78882e-05		1.9554	3.0684	0	1.9671	3.0041	0.000348432		1.9549	3.0009	0.00073828	1.9237	3.0439	0
1.0303	2.8559	6.62608e-05	1.00185	2.9402	2.76797e-05		1.0435	2.9712	4.41462e-05	1.0303	2.9065	4.10458e-05		1.9554	3.069	0.00117	1.9671	3.0046	0		1.9549	3.0014	0	1.9237	3.0445	0
1.0297	2.8559	3.31314e-05	1.0013	2.9402	5.53595e-05		1.0435	2.9718	0	1.0297	2.9065	4.10458e-05		1.9554	3.0695	0.000583431	1.9671	3.0052	0		1.9549	3.002	0.00073828	1.9237	3.045	0
1.0291	2.8559	3.31314e-05	1.00075	2.9402	4.15196e-05		1.0435	2.9724	0	1.0291	2.9065	2.7364e-05		1.9554	3.07	0	1.9671	3.0057	0.000348432		1.9549	3.0025	0	1.9237	3.0456	0.000417537
1.0285	2.8559	3.31314e-05	1.0002	2.9402	2.76797e-05		1.0435	2.973	4.41462e-05	1.0285	2.9065	2.7364e-05		1.956	2.9849	0	1.9671	3.0063	0		1.9549	3.0031	0.00036914	1.9237	3.0461	0.000417537
1.0279	2.8559	3.31314e-05	0.99964	2.9402	0		1.0435	2.9736	4.41462e-05	1.0279	2.9065	6.15688e-05		1.956	2.9854	0.000583431	1.9671	3.0068	0.000348432		1.9549	3.0036	0	1.9237	3.0467	0
1.0273	2.8559	4.14139e-05	0.99909	2.9402	4.15196e-05		1.0435	2.9742	0.000132439	1.0273	2.9065	5.47264e-05		1.956	2.986	0.000583431	1.9671	3.0074	0.000348432		1.9549	3.0042	0	1.9237	3.0472	0.000417537
1.0267	2.8559	4.14139e-05	0.99854	2.9402	8.30392e-05		1.0435	2.9748	0	1.0267	2.9065	4.10458e-05		1.956	2.9865	0.000583431	1.9671	3.0079	0		1.9549	3.0047	0	1.9237	3.0478	0.000835073
1.0261	2.8559	4.96968e-05	0.99799	2.9402	6.91994e-05		1.0435	2.9754	0	1.0261	2.9065	6.15688e-05		1.956	2.9871	0.000583431	1.9671	3.0085	0.000696864		1.9549	3.0053	0.00073828	1.9237	3.0483	0
1.0255	2.8559	4.14139e-05	0.99744	2.9402	8.30392e-05		1.0435	2.976	2.20731e-05	1.0255	2.9065	4.10458e-05		1.956	2.9876	0	1.9671	3.009	0		1.9549	3.0058	0.00148	1.9237	3.0489	0.000417537
1.0249	2.8559	2.48484e-05	0.99688	2.9402	5.53595e-05		1.0435	2.9766	6.62193e-05	1.0249	2.9065	3.42047e-05		1.956	2.9882	0.00117	1.9671	3.0096	0.000348432		1.9549	3.0064	0.00036914	1.9237	3.0494	0.000835073
1.0243	2.8559	1.65655e-05	0.99633	2.9402	5.53595e-05		1.0435	2.9772	4.41462e-05	1.0243	2.9065	4.78882e-05		1.956	2.9887	0.000583431	1.9671	3.0101	0		1.9549	3.0069	0	1.9237	3.05	0.000417537
1.0237	2.8559	2.48484e-05	0.99578	2.9402	4.15196e-05		1.0435	2.9778	0	1.0237	2.9065	5.47264e-05		1.956	2.9893	0.000583431	1.9671	3.0107	0		1.9549	3.0075	0	1.9237	3.0505	0
1.0231	2.8559	5.79813e-05	0.99523	2.9402	2.76797e-05		1.0435	2.9784	2.20731e-05	1.0231	2.9065	4.78882e-05		1.956	2.9898	0	1.9671	3.0112	0		1.9549	3.0081	0.00036914	1.9237	3.0511	0
1.0225	2.8559	0.000115958	0.99468	2.9402	4.15196e-05		1.0435	2.979	2.20731e-05	1.0225	2.9065	4.78882e-05		1.956	2.9904	0.00117	1.9671	3.0118	0		1.9549	3.0086	0	1.9237	3.0516	0
1.0219	2.8559	0.000115958	0.99412	2.9402	1.38399e-05		1.0435	2.9796	4.41462e-05	1.0219	2.9065	7.52494e-05		1.956	2.9909	0	1.9671	3.0123	0.000348432		1.9549	3.0092	0.00036914	1.9237	3.0522	0.000417537
1.0213	2.8559	4.96968e-05	0.99357	2.9402	1.38399e-05		1.0435	2.9802	0	1.0213	2.9065	8.8934e-05		1.956	2.9915	0.000583431	1.9671	3.0129	0		1.9549	3.0097	0	1.9237	3.0527	0.000417537
1.0207	2.8559	4.96968e-05	0.99302	2.9402	5.53595e-05		1.0435	2.9808	2.20731e-05	1.0207	2.9065	5.47264e-05		1.956	2.992	0	1.9671	3.0134	0.000696864		1.9549	3.0103	0.00148	1.9237	3.0533	0.000417537
1.0201	2.8559	4.96968e-05	0.99247	2.9402	2.76797e-05		1.0435	2.9814	2.20731e-05	1.0201	2.9065	3.42047e-05		1.956	2.9926	0	1.9671	3.014	0		1.9549	3.0108	0.00036914	1.9237	3.0539	0
1.0195	2.8559	4.96968e-05	0.99192	2.9402	0		1.0435	2.982	0	1.0195	2.9065	4.10458e-05		1.956	2.9931	0.000583431	1.9671	3.0145	0		1.9549	3.0114	0	1.9237	3.0544	0
1.0189	2.8559	6.62608e-05	0.99136	2.9402	2.76797e-05		1.0435	2.9826	0	1.0189	2.9065	6.15688e-05		1.956	2.9937	0.000583431	1.9671	3.0151	0		1.9549	3.0119	0	1.9237	3.055	0.000417537
1.0183	2.8559	5.79813e-05	0.99081	2.9402	2.76797e-05		1.0435	2.9832	6.62193e-05	1.0183	2.9065	6.15688e-05		1.956	2.9942	0	1.9671	3.0156	0.000348432		1.9549	3.0125	0	1.9237	3.0555	0
1.0177	2.8559	4.14139e-05	0.99026	2.9402	1.38399e-05		1.0435	2.9838	2.20731e-05	1.0177	2.9065	2.05229e-05		1.956	2.9948	0	1.9671	3.0162	0		1.9549	3.013	0.00073828	1.9237	3.0561	0.000417537
1.0171	2.8559	8.28297e-05	0.98971	2.9402	2.76797e-05		1.0435	2.9844	4.41462e-05	1.0171	2.9065	2.7364e-05		1.956	2.9953	0	1.9671	3.0167	0		1.9549	3.0136	0	1.9237	3.0566	0.000417537
1.0165	2.8559	9.93937e-05	0.98916	2.9402	1.38399e-05		1.0435	2.985	4.41462e-05	1.0165	2.9065	6.84111e-05		1.956	2.9959	0	1.9671	3.0173	0.00105		1.9549	3.0141	0	1.9237	3.0572	0
1.0159	2.8559	4.14139e-05	0.9886	2.9402	1.38399e-05		1.0435	2.9856	4.41462e-05	1.0159	2.9065	8.8934e-05		1.956	2.9964	0.000583431	1.9671	3.0178	0.000348432		1.9549	3.0147	0	1.9237	3.0577	0
1.0153	2.8559	3.31314e-05	0.98805	2.9402	4.15196e-05		1.0435	2.9862	6.62193e-05	1.0153	2.9065	6.84111e-05		1.956	2.997	0	1.9671	3.0184	0.000696864		1.9549	3.0152	0	1.9237	3.0583	0
1.0147	2.8559	4.14139e-05	0.9875	2.9402	0		1.0435	2.9868	6.62193e-05	1.0147	2.9065	2.7364e-05		1.956	2.9975	0	1.9671	3.0189	0		1.9549	3.0158	0	1.9237	3.0588	0.000417537
1.0141	2.8559	4.14139e-05	0.98695	2.9402	1.38399e-05		1.0435	2.9874	2.20731e-05	1.0141	2.9065	2.7364e-05		1.956	2.9981	0.000583431	1.9671	3.0195	0.000348432		1.9549	3.0163	0.00036914	1.9237	3.0594	0
1.0135	2.8559	4.14139e-05	0.9864	2.9402	1.38399e-05		1.0435	2.988	0.000110366	1.0135	2.9065	6.84111e-05		1.956	2.9986	0.000583431	1.9671	3.02	0.000348432		1.9549	3.0169	0.00036914	1.9237	3.0599	0
1.0129	2.8559	4.14139e-05	0.98584	2.9402	1.38399e-05		1.0435	2.9886	6.62193e-05	1.0129	2.9065	7.52494e-05		1.956	2.9992	0.00117	1.9671	3.0206	0.000348432		1.9549	3.0174	0.00036914	1.9237	3.0605	0.00125
1.0122	2.8559	4.96968e-05	0.98529	2.9402	0		1.0435	2.9892	6.62193e-05	1.0123	2.9065	4.78882e-05		1.956	2.9997	0	1.9671	3.0211	0.000348432		1.9549	3.018	0.00036914	1.9237	3.061	0.000417537
1.0116	2.8559	4.96968e-05	0.98474	2.9402	2.76797e-05		1.0435	2.9898	4.41462e-05	1.0117	2.9065	4.78882e-05		1.956	3.0003	0.00117	1.9671	3.0217	0		1.9549	3.0185	0	1.9237	3.0616	0
1.011	2.8559	5.79813e-05	0.98419	2.9402	0		1.0435	2.9904	4.41462e-05	1.0111	2.9065	2.7364e-05		1.956	3.0008	0.000583431	1.9671	3.0222	0		1.9549	3.0191	0	1.9237	3.0621	0.000417537
1.0104	2.8559	3.31314e-05	0.98364	2.9402	1.38399e-05		1.0435	2.991	4.41462e-05	1.0105	2.9065	4.78882e-05		1.956	3.0014	0.000583431	1.9671	3.0228	0.000348432		1.9549	3.0196	0	1.9237	3.0627	0.000417537
1.0098	2.8559	1.65655e-05	0.98308	2.9402	1.38399e-05		1.0435	2.9916	2.20731e-05	1.0099	2.9065	6.15688e-05		1.956	3.0019	0	1.9671	3.0233	0		1.9549	3.0202	0	1.9237	3.0632	0
1.0092	2.8559	4.14139e-05	0.98253	2.9402	1.38399e-05		1.0435	2.9922	0	1.0092	2.9065	3.42047e-05		1.956	3.0025	0	1.9671	3.0238	0		1.9549	3.0208	0	1.9237	3.0638	0
1.0086	2.8559	3.31314e-05	0.98198	2.9402	5.53595e-05		1.0435	2.9928	4.41462e-05	1.0086	2.9065	4.10458e-05		1.956	3.003	0	1.9671	3.0244	0.000348432		1.9549	3.0213	0	1.9237	3.0643	0
1.008	2.8559	4.14139e-05	0.98143	2.9402	0		1.0435	2.9934	0	1.008	2.9065	4.10458e-05		1.956	3.0036	0.00117	1.9671	3.0249	0		1.9549	3.0219	0.00036914	1.9237	3.0649	0.000835073
1.0074	2.8559	3.31314e-05	0.98088	2.9402	4.15196e-05		1.0435	2.994	0	1.0074	2.9065	6.15688e-05		1.956	3.0041	0.00175	1.9671	3.0255	0		1.9549	3.0224	0	1.9237	3.0654	0
1.0068	2.8559	1.65655e-05	0.98032	2.9402	0		1.0435	2.9946	2.20731e-05	1.0068	2.9065	6.15688e-05		1.956	3.0047	0	1.9671	3.026	0		1.9549	3.023	0.00036914	1.9237	3.066	0
1.0062	2.8559	4.96968e-05	0.97977	2.9402	2.76797e-05		1.0435	2.9952	4.41462e-05	1.0062	2.9065	6.15688e-05		1.956	3.0052	0.000583431	1.9671	3.0266	0.000348432		1.9549	3.0235	0	1.9237	3.0665	0
1.0056	2.8559	9.93937e-05	0.97922	2.9402	1.38399e-05		1.0435	2.9958	4.41462e-05	1.0056	2.9065	4.78882e-05		1.956	3.0058	0	1.9671	3.0271	0		1.9549	3.0241	0	1.9237	3.0671	0.000417537
1.005	2.8559	0.000107678	0.97867	2.9402	0		1.0435	2.9964	2.20731e-05	1.005	2.9065	3.42047e-05		1.956	3.0063	0.000583431	1.9671	3.0277	0.000348432		1.9549	3.0246	0	1.9237	3.0677	0
1.0044	2.8559	5.79813e-05	0.97812	2.9402	0		1.0435	2.997	4.41462e-05	1.0044	2.9065	6.84111e-05		1.956	3.0069	0.00117	1.9671	3.0282	0		1.9549	3.0252	0	1.9237	3.0682	0
1.0038	2.8559	4.14139e-05	0.97756	2.9402	2.76797e-05		1.0435	2.9976	0	1.0038	2.9065	6.84111e-05		1.956	3.0074	0	1.9671	3.0288	0		1.9549	3.0257	0.00148	1.9237	3.0688	0
1.0032	2.8559	7.45453e-05	0.97701	2.9402	1.38399e-05		1.0435	2.9982	0	1.0032	2.9065	7.52494e-05		1.956	3.008	0.00117	1.9671	3.0293	0		1.9549	3.0263	0.00073828	1.9237	3.0693	0
1.0026	2.8559	8.28297e-05	0.97646	2.9402	2.76797e-05		1.0435	2.9988	2.20731e-05	1.0026	2.9065	7.52494e-05		1.956	3.0085	0	1.9671	3.0299	0		1.9549	3.0268	0	1.9237	3.0699	0.000417537
1.002	2.8559	4.14139e-05	1.03662	2.9407	1.38399e-05		1.0435	2.9994	0	1.002	2.9065	4.78882e-05		1.956	3.0091	0.00117	1.9671	3.0304	0		1.9549	3.0274	0	1.9237	3.0704	0.000417537
1.0014	2.8559	4.14139e-05	1.03612	2.9407	1.38399e-05		1.0435	3	2.20731e-05	1.0014	2.9065	5.47264e-05		1.956	3.0096	0	1.9671	3.031	0		1.9549	3.0279	0	1.9237	3.071	0.000417537
1.0008	2.8559	5.79813e-05	1.03552	2.9407	1.38399e-05		1.0435	3.0006	2.20731e-05	1.0008	2.9065	5.47264e-05		1.956	3.0102	0.00117	1.9671	3.0315	0.000696864		1.9549	3.0285	0	1.9237	3.0715	0.000417537
1.0002	2.8559	3.31314e-05	1.03502	2.9407	0		1.0435	3.0012	2.20731e-05	1.0002	2.9065	6.84111e-05		1.956	3.0107	0	1.9671	3.0321	0		1.9549	3.029	0	1.9237	3.0721	0.000417537
0.99962	2.8559	4.96968e-05	1.03442	2.9407	4.15196e-05		1.0435	3.0018	2.20731e-05	0.99963	2.9065	8.20917e-05		1.956	3.0113	0	1.9671	3.0326	0.000348432		1.9549	3.0296	0	1.9237	3.0726	0.000417537
0.99902	2.8559	7.45453e-05	1.03382	2.9407	0		1.0435	3.0024	0	0.99903	2.9065	4.78882e-05		1.956	3.0118	0.000583431	1.9671	3.0332	0		1.9549	3.0301	0	1.9237	3.0732	0
0.99842	2.8559	4.96968e-05	1.03332	2.9407	4.15196e-05		1.0435	3.003	2.20731e-05	0.99842	2.9065	4.78882e-05		1.956	3.0124	0.000583431	1.9671	3.0337	0.000348432		1.9549	3.0307	0	1.9237	3.0737	0
0.99781	2.8559	4.14139e-05	1.03272	2.9407	2.76797e-05		1.0435	3.0036	6.62193e-05	0.99782	2.9065	8.8934e-05		1.956	3.0129	0.000583431	1.9671	3.0343	0		1.9549	3.0312	0.00036914	1.9237	3.0743	0
0.99721	2.8559	5.79813e-05	1.03222	2.9407	1.38399e-05		1.0435	3.0043	4.41462e-05	0.99722	2.9065	7.52494e-05		1.956	3.0135	0.000583431	1.9671	3.0348	0		1.9549	3.0318	0.00073828	1.9237	3.0748	0
0.99661	2.8559	5.79813e-05	1.03162	2.9407	4.15196e-05		1.0435	3.0049	0	0.99662	2.9065	3.42047e-05		1.956	3.014	0	1.9671	3.0354	0		1.9549	3.0323	0	1.9237	3.0754	0.000417537
0.99601	2.8559	3.31314e-05	1.03112	2.9407	4.15196e-05		1.0435	3.0055	4.41462e-05	0.99602	2.9065	4.10458e-05		1.956	3.0146	0.000583431	1.9671	3.0359	0		1.9549	3.0329	0.00036914	1.9237	3.0759	0.000417537
0.99541	2.8559	1.65655e-05	1.03052	2.9407	1.38399e-05		1.0435	3.0061	0	0.99542	2.9065	6.84111e-05		1.956	3.0151	0	1.9671	3.0365	0		1.9549	3.0335	0	1.9237	3.0765	0
0.99481	2.8559	4.14139e-05	1.03002	2.9407	5.53595e-05		1.0435	3.0067	2.20731e-05	0.99482	2.9065	8.8934e-05		1.956	3.0157	0	1.9671	3.037	0		1.9549	3.034	0.00036914	1.9237	3.077	0.000417537
0.99421	2.8559	8.28297e-05	1.02942	2.9407	4.15196e-05		1.0435	3.0073	0	0.99421	2.9065	6.84111e-05		1.956	3.0162	0	1.9671	3.0376	0.000348432		1.9549	3.0346	0.00036914	1.9237	3.0776	0
0.9936	2.8559	7.45453e-05	1.02892	2.9407	1.38399e-05		1.0435	3.0079	2.20731e-05	0.99361	2.9065	5.47264e-05		1.956	3.0168	0	1.9671	3.0381	0		1.9549	3.0351	0	1.9237	3.0781	0.000417537
0.993	2.8559	3.31314e-05	1.02832	2.9407	2.76797e-05		1.0435	3.0085	2.20731e-05	0.99301	2.9065	6.84111e-05		1.956	3.0173	0	1.9671	3.0387	0.000348432		1.9549	3.0357	0.00073828	1.9237	3.0787	0.000417537
0.9924	2.8559	4.14139e-05	1.02782	2.9407	1.38399e-05		1.0435	3.0091	0	0.99241	2.9065	5.47264e-05		1.956	3.0179	0.000583431	1.9671	3.0392	0		1.9549	3.0362	0.00073828	1.9237	3.0792	0.00125
0.9918	2.8559	5.79813e-05	1.02722	2.9407	0		1.0435	3.0097	0	0.99181	2.9065	4.10458e-05		1.956	3.0184	0	1.9671	3.0398	0.000348432		1.9549	3.0368	0	1.9237	3.0798	0.000417537
0.9912	2.8559	4.96968e-05	1.02672	2.9407	4.15196e-05		1.0435	3.0103	4.41462e-05	0.99121	2.9065	3.42047e-05		1.956	3.019	0	1.9671	3.0403	0.000348432		1.9549	3.0373	0	1.9237	3.0803	0
0.9906	2.8559	4.96968e-05	1.02612	2.9407	4.15196e-05		1.0435	3.0109	2.20731e-05	0.9906	2.9065	3.42047e-05		1.956	3.0195	0	1.9671	3.0409	0.000348432		1.9549	3.0379	0.00036914	1.9237	3.0809	0
0.98999	2.8559	6.62608e-05	1.02562	2.9407	0		1.0435	3.0115	8.82924e-05	0.99	2.9065	4.78882e-05		1.956	3.0201	0	1.9671	3.0414	0		1.9549	3.0384	0.00073828	1.9237	3.0815	0
0.98939	2.8559	9.93937e-05	1.02502	2.9407	0		1.0435	3.0121	2.20731e-05	0.9894	2.9065	4.78882e-05		1.956	3.0206	0.000583431	1.9671	3.042	0		1.9549	3.039	0	1.9237	3.082	0
0.98879	2.8559	7.45453e-05	1.02452	2.9407	4.15196e-05		1.0435	3.0127	6.62193e-05	0.9888	2.9065	5.47264e-05		1.956	3.0212	0.000583431	1.9671	3.0425	0		1.9549	3.0395	0.00036914	1.9237	3.0826	0.000417537
0.98819	2.8559	4.14139e-05	1.02392	2.9407	1.38399e-05		1.0435	3.0133	6.62193e-05	0.9882	2.9065	6.15688e-05		1.956	3.0217	0.00117	1.9671	3.0431	0		1.9549	3.0401	0.00036914	1.9237	3.0831	0
0.98759	2.8559	4.96968e-05	1.02342	2.9407	2.76797e-05		1.0435	3.0139	0	0.9876	2.9065	4.78882e-05		1.956	3.0223	0.000583431	1.9671	3.0436	0.000348432		1.9549	3.0406	0	1.9237	3.0837	0
0.98699	2.8559	4.14139e-05	1.02282	2.9407	1.38399e-05		1.0435	3.0145	8.82924e-05	0.987	2.9065	2.7364e-05		1.956	3.0228	0.000583431	1.9671	3.0442	0.000696864		1.9549	3.0412	0	1.9237	3.0842	0
0.98639	2.8559	6.62608e-05	1.02232	2.9407	4.15196e-05		1.0435	3.0151	2.20731e-05	0.98639	2.9065	1.36818e-05		1.956	3.0233	0	1.9671	3.0447	0.000696864		1.9549	3.0417	0.00073828	1.9237	3.0848	0
0.98578	2.8559	6.62608e-05	1.02172	2.9407	0		1.0435	3.0157	4.41462e-05	0.98579	2.9065	4.10458e-05		1.956	3.0239	0.000583431	1.9671	3.0452	0.000348432		1.9549	3.0423	0.00036914	1.9237	3.0853	0.000835073
0.98518	2.8559	4.14139e-05	1.02122	2.9407	2.76797e-05		1.0435	3.0163	2.20731e-05	0.98519	2.9065	6.84111e-05		1.956	3.0244	0	1.9671	3.0458	0		1.9549	3.0428	0	1.9237	3.0859	0
0.98458	2.8559	6.62608e-05	1.02062	2.9407	2.76797e-05		1.0435	3.0169	0	0.98459	2.9065	7.52494e-05		1.956	3.025	0.00117	1.9671	3.0463	0.000348432		1.9549	3.0434	0	1.9237	3.0864	0.000417537
0.98398	2.8559	5.79813e-05	1.02002	2.9407	1.38399e-05		1.0435	3.0175	0	0.98399	2.9065	5.47264e-05		1.956	3.0255	0	1.9671	3.0469	0		1.9549	3.0439	0	1.9237	3.087	0.000417537
0.98338	2.8559	3.31314e-05	1.01952	2.9407	1.38399e-05		1.0435	3.0181	0	0.98339	2.9065	6.15688e-05		1.956	3.0261	0	1.9671	3.0474	0		1.9549	3.0445	0.00036914	1.9237	3.0875	0.000835073
0.98278	2.8559	3.31314e-05	1.01892	2.9407	5.53595e-05		1.0435	3.0187	6.62193e-05	0.98279	2.9065	6.84111e-05		1.956	3.0266	0.000583431	1.9671	3.048	0		1.9549	3.045	0	1.9237	3.0881	0.00167
0.98218	2.8559	5.79813e-05	1.01842	2.9407	0		1.0435	3.0193	2.20731e-05	0.98218	2.9065	4.78882e-05		1.956	3.0272	0.000583431	1.9671	3.0485	0		1.9549	3.0456	0	1.9237	3.0886	0.000835073
0.98157	2.8559	4.96968e-05	1.01782	2.9407	0		1.0435	3.0199	2.20731e-05	0.98158	2.9065	6.15688e-05		1.956	3.0277	0.000583431	1.9671	3.0491	0.000348432		1.9549	3.0462	0.00036914	1.9237	3.0892	0.000835073
0.98097	2.8559	1.65655e-05	1.01732	2.9407	0		1.0435	3.0205	0	0.98098	2.9065	9.57723e-05		1.956	3.0283	0	1.9671	3.0496	0		1.9549	3.0467	0	1.9237	3.0897	0.00125
0.98037	2.8559	3.31314e-05	1.01672	2.9407	2.76797e-05		1.0435	3.0211	0	0.98038	2.9065	8.8934e-05		1.956	3.0288	0.000583431	1.9671	3.0502	0		1.9549	3.0473	0.00111	1.9237	3.0903	0
0.97977	2.8559	6.62608e-05	1.01622	2.9407	0		1.0435	3.0217	8.82924e-05	0.97978	2.9065	6.15688e-05		1.956	3.0294	0.000583431	1.9671	3.0507	0.000348432		1.9549	3.0478	0.00036914	1.9237	3.0908	0
0.97917	2.8559	6.62608e-05	1.01562	2.9407	0		1.0435	3.0223	6.62193e-05	0.97918	2.9065	6.15688e-05		1.956	3.0299	0.000583431	1.9671	3.0513	0		1.9549	3.0484	0.00036914	1.9237	3.0914	0.000835073
0.97857	2.8559	5.79813e-05	1.01512	2.9407	2.76797e-05		1.0435	3.0229	8.82924e-05	0.97858	2.9065	7.52494e-05		1.956	3.0305	0.00117	1.9671	3.0518	0		1.9549	3.0489	0	1.9237	3.0919	0
0.97797	2.8559	5.79813e-05	1.01452	2.9407	2.76797e-05		1.0435	3.0235	0	0.97797	2.9065	7.52494e-05		1.956	3.031	0	1.9671	3.0524	0		1.9549	3.0495	0	1.9237	3.0925	0
0.97736	2.8559	4.14139e-05	1.01402	2.9407	0		1.0435	3.0241	2.20731e-05	0.97737	2.9065	5.47264e-05		1.956	3.0316	0	1.9671	3.0529	0.000696864		1.9549	3.05	0.00036914	1.9237	3.093	0
0.97676	2.8559	4.14139e-05	1.01342	2.9407	2.76797e-05		1.0435	3.0247	2.20731e-05	0.97677	2.9065	2.7364e-05		1.956	3.0321	0	1.9671	3.0535	0.000348432		1.9549	3.0506	0	1.9237	3.0936	0.000417537
0.97616	2.8559	5.79813e-05	1.01292	2.9407	1.38399e-05		1.0435	3.0253	0	0.97617	2.9065	3.42047e-05		1.956	3.0327	0.000583431	1.9671	3.054	0.000348432		1.9549	3.0511	0	1.9237	3.0941	0
0.97556	2.8559	5.79813e-05	1.01232	2.9407	1.38399e-05		1.0435	3.0259	2.20731e-05	0.97557	2.9065	8.20917e-05		1.956	3.0332	0.000583431	1.9671	3.0546	0.000348432		1.9549	3.0517	0.00036914	1.9237	3.0947	0.000417537
0.97496	2.8559	4.14139e-05	1.01182	2.9407	5.53595e-05		1.0435	3.0265	4.41462e-05	0.97497	2.9065	7.52494e-05		1.956	3.0338	0	1.9671	3.0551	0		1.9549	3.0522	0	1.9237	3.0953	0.000417537
0.97436	2.8559	4.14139e-05	1.01122	2.9407	2.76797e-05		1.0435	3.0271	0	0.97437	2.9065	4.10458e-05		1.956	3.0343	0.00117	1.9676	2.9849	0		1.9549	3.0528	0.00036914	1.9237	3.0958	0.000417537
0.97376	2.8559	8.28297e-05	1.01072	2.9407	1.38399e-05		1.0435	3.0277	2.20731e-05	0.97376	2.9065	4.10458e-05		1.956	3.0349	0	1.9676	2.9854	0.000348432		1.9549	3.0533	0	1.9237	3.0964	0.000417537
0.97315	2.8559	6.62608e-05	1.01012	2.9407	1.38399e-05		1.0435	3.0283	0	0.97316	2.9065	4.10458e-05		1.956	3.0354	0.000583431	1.9676	2.986	0.000348432		1.9549	3.0539	0.00036914	1.9237	3.0969	0.000835073
0.97255	2.8559	4.14139e-05	1.00962	2.9407	1.38399e-05		1.0435	3.0289	6.62193e-05	0.97256	2.9065	1.36818e-05		1.956	3.036	0	1.9676	2.9865	0.000348432		1.9549	3.0544	0.00036914	1.9237	3.0975	0
0.97195	2.8559	4.14139e-05	1.00902	2.9407	5.53595e-05		1.0435	3.0295	8.82924e-05	0.97196	2.9065	4.10458e-05		1.956	3.0365	0.000583431	1.9676	2.9871	0.00105		1.9549	3.055	0	1.9237	3.098	0
0.97135	2.8559	4.14139e-05	1.00852	2.9407	4.15196e-05		1.0435	3.0301	2.20731e-05	0.97136	2.9065	4.78882e-05		1.956	3.0371	0.000583431	1.9676	2.9876	0		1.9549	3.0555	0.00036914	1.9237	3.0986	0
0.97075	2.8559	5.79813e-05	1.00792	2.9407	4.15196e-05		1.0429	2.9399	0	0.97076	2.9065	7.52494e-05		1.956	3.0376	0	1.9676	2.9882	0		1.9549	3.0561	0.00073828	1.9237	3.0991	0
0.97015	2.8559	4.14139e-05	1.00742	2.9407	0		1.0429	2.9405	4.41462e-05	0.97016	2.9065	7.52494e-05		1.956	3.0382	0	1.9676	2.9887	0.000348432		1.9549	3.0566	0	1.9237	3.0997	0.000835073
0.96955	2.8559	2.48484e-05	1.00682	2.9407	5.53595e-05		1.0429	2.9411	2.20731e-05	0.96955	2.9065	3.42047e-05		1.956	3.0387	0.00175	1.9676	2.9893	0.000348432		1.9549	3.0572	0	1.9237	3.1002	0.000417537
0.96894	2.8559	3.31314e-05	1.00627	2.9407	1.38399e-05		1.0429	2.9417	4.41462e-05	0.96895	2.9065	4.78882e-05		1.956	3.0393	0.000583431	1.9676	2.9898	0		1.9549	3.0577	0.00036914	1.9237	3.1008	0.000417537
0.96834	2.8559	4.96968e-05	1.00572	2.9407	1.38399e-05		1.0429	2.9423	2.20731e-05	0.96835	2.9065	3.42047e-05		1.956	3.0398	0.000583431	1.9676	2.9904	0.000348432		1.9549	3.0583	0.00036914	1.9237	3.1013	0
0.96774	2.8559	4.96968e-05	1.00516	2.9407	4.15196e-05		1.0429	2.9429	0	0.96775	2.9065	3.42047e-05		1.956	3.0404	0	1.9676	2.9909	0		1.9549	3.0589	0	1.9237	3.1019	0.000417537
0.96714	2.8559	5.79813e-05	1.00461	2.9407	2.76797e-05		1.0429	2.9435	4.41462e-05	0.96715	2.9065	6.15688e-05		1.956	3.0409	0.000583431	1.9676	2.9915	0.000348432		1.9549	3.0594	0	1.9237	3.1024	0
0.96654	2.8559	5.79813e-05	1.00406	2.9407	6.91994e-05		1.0429	2.9441	2.20731e-05	0.96655	2.9065	7.52494e-05		1.956	3.0415	0.00117	1.9676	2.992	0		1.9549	3.06	0.00036914	1.9237	3.103	0
0.96594	2.8559	4.14139e-05	1.00351	2.9407	5.53595e-05		1.0429	2.9447	2.20731e-05	0.96595	2.9065	4.78882e-05		1.956	3.042	0	1.9676	2.9926	0.000348432		1.9549	3.0605	0	1.9237	3.1035	0.000417537
0.96534	2.8559	3.31314e-05	1.00296	2.9407	0		1.0429	2.9453	2.20731e-05	0.96534	2.9065	3.42047e-05		1.956	3.0426	0.00117	1.9676	2.9931	0.000348432		1.9549	3.0611	0.00036914	1.9237	3.1041	0.000417537
0.96473	2.8559	3.31314e-05	1.0024	2.9407	5.53595e-05		1.0429	2.9459	0	0.96474	2.9065	3.42047e-05		1.956	3.0431	0.000583431	1.9676	2.9937	0.000348432		1.9549	3.0616	0	1.9237	3.1046	0
0.96413	2.8559	4.14139e-05	1.00185	2.9407	6.91994e-05		1.0429	2.9465	4.41462e-05	0.96414	2.9065	4.10458e-05		1.956	3.0437	0	1.9676	2.9942	0		1.9549	3.0622	0	1.9237	3.1052	0
0.96353	2.8559	4.14139e-05	1.0013	2.9407	6.91994e-05		1.0429	2.9471	0	0.96354	2.9065	3.42047e-05		1.956	3.0442	0	1.9676	2.9948	0.000348432		1.9549	3.0627	0.00036914	1.9243	2.9799	0
0.96293	2.8559	1.65655e-05	1.00075	2.9407	4.15196e-05		1.0429	2.9477	6.62193e-05	0.96294	2.9065	3.42047e-05		1.956	3.0448	0.00117	1.9676	2.9953	0		1.9549	3.0633	0	1.9243	2.9804	0
0.96233	2.8559	1.65655e-05	1.0002	2.9407	2.76797e-05		1.0429	2.9483	0	0.96234	2.9065	2.7364e-05		1.956	3.0453	0	1.9676	2.9959	0.00105		1.9549	3.0638	0.00073828	1.9243	2.981	0
0.96173	2.8559	5.79813e-05	0.99964	2.9407	5.53595e-05		1.0429	2.9489	8.82924e-05	0.96174	2.9065	2.7364e-05		1.956	3.0459	0.000583431	1.9676	2.9964	0		1.9549	3.0644	0.00073828	1.9243	2.9815	0.000417537
0.96113	2.8559	5.79813e-05	0.99909	2.9407	6.91994e-05		1.0429	2.9495	2.20731e-05	0.96113	2.9065	6.15688e-05		1.956	3.0464	0	1.9676	2.997	0.000348432		1.9549	3.0649	0.00036914	1.9243	2.9821	0
0.96052	2.8559	4.14139e-05	0.99854	2.9407	6.91994e-05		1.0429	2.9501	4.41462e-05	0.96053	2.9065	4.78882e-05		1.956	3.047	0.00175	1.9676	2.9975	0		1.9549	3.0655	0.00073828	1.9243	2.9826	0.000417537
0.95992	2.8559	4.96968e-05	0.99799	2.9407	4.15196e-05		1.0429	2.9507	2.20731e-05	0.95993	2.9065	4.10458e-05		1.956	3.0475	0	1.9676	2.9981	0		1.9549	3.066	0.00036914	1.9243	2.9832	0.000417537
0.95932	2.8559	4.96968e-05	0.99744	2.9407	5.53595e-05		1.0429	2.9513	2.20731e-05	0.95933	2.9065	4.10458e-05		1.956	3.0481	0.000583431	1.9676	2.9986	0		1.9549	3.0666	0	1.9243	2.9838	0
0.95872	2.8559	3.31314e-05	0.99688	2.9407	4.15196e-05		1.0429	2.9519	2.20731e-05	0.95873	2.9065	4.78882e-05		1.956	3.0486	0	1.9676	2.9992	0.00105		1.9549	3.0671	0	1.9243	2.9843	0
0.95812	2.8559	4.14139e-05	0.99633	2.9407	6.91994e-05		1.0429	2.9525	4.41462e-05	0.95813	2.9065	6.84111e-05		1.956	3.0492	0	1.9676	2.9997	0		1.9549	3.0677	0	1.9243	2.9849	0.000417537
0.95752	2.8559	4.96968e-05	0.99578	2.9407	1.38399e-05		1.0429	2.9531	0	0.95752	2.9065	6.15688e-05		1.956	3.0497	0.000583431	1.9676	3.0003	0.000348432		1.9549	3.0682	0	1.9243	2.9854	0
0.95692	2.8559	2.48484e-05	0.99523	2.9407	2.76797e-05		1.0429	2.9537	4.41462e-05	0.95692	2.9065	4.78882e-05		1.956	3.0503	0	1.9676	3.0008	0		1.9549	3.0688	0.00073828	1.9243	2.986	0.000417537
0.95631	2.8559	2.48484e-05	0.99468	2.9407	2.76797e-05		1.0429	2.9543	8.82924e-05	0.95632	2.9065	4.78882e-05		1.956	3.0508	0	1.9676	3.0014	0.000696864		1.9549	3.0693	0.00036914	1.9243	2.9865	0.000417537
0.95571	2.8559	4.14139e-05	0.99412	2.9407	1.38399e-05		1.0429	2.9549	0	0.95572	2.9065	3.42047e-05		1.956	3.0514	0.00117	1.9676	3.0019	0		1.9549	3.0699	0	1.9243	2.9871	0
0.95511	2.8559	2.48484e-05	0.99357	2.9407	5.53595e-05		1.0429	2.9555	8.82924e-05	0.95512	2.9065	2.05229e-05		1.956	3.0519	0	1.9676	3.0024	0		1.9549	3.0704	0.00036914	1.9243	2.9876	0
0.95451	2.8559	2.48484e-05	0.99302	2.9407	1.38399e-05		1.0429	2.9561	4.41462e-05	0.95452	2.9065	3.42047e-05		1.956	3.0525	0.000583431	1.9676	3.003	0.000348432		1.9549	3.071	0.00073828	1.9243	2.9882	0
0.95391	2.8559	4.96968e-05	0.99247	2.9407	2.76797e-05		1.0429	2.9567	8.82924e-05	0.95392	2.9065	6.84111e-05		1.956	3.053	0.000583431	1.9676	3.0035	0.00105		1.9549	3.0716	0	1.9243	2.9887	0.000417537
0.95331	2.8559	4.96968e-05	0.99192	2.9407	1.38399e-05		1.0429	2.9573	2.20731e-05	0.95331	2.9065	7.52494e-05		1.956	3.0536	0.000583431	1.9676	3.0041	0.000696864		1.9549	3.0721	0	1.9243	2.9893	0.000835073
0.95271	2.8559	4.96968e-05	0.99136	2.9407	6.91994e-05		1.0429	2.9579	0	0.95271	2.9065	5.47264e-05		1.956	3.0541	0.000583431	1.9676	3.0046	0.000348432		1.9549	3.0727	0.00148	1.9243	2.9898	0
0.9521	2.8559	4.96968e-05	0.99081	2.9407	2.76797e-05		1.0429	2.9585	2.20731e-05	0.95211	2.9065	3.42047e-05		1.956	3.0547	0.000583431	1.9676	3.0052	0.000348432		1.9549	3.0732	0	1.9243	2.9904	0
0.9515	2.8559	4.96968e-05	0.99026	2.9407	1.38399e-05		1.0429	2.9591	2.20731e-05	0.95151	2.9065	4.10458e-05		1.956	3.0552	0.000583431	1.9676	3.0057	0.000348432		1.9549	3.0738	0.00036914	1.9243	2.9909	0.000835073
0.9509	2.8559	7.45453e-05	0.98971	2.9407	0		1.0429	2.9597	2.20731e-05	0.95091	2.9065	4.78882e-05		1.956	3.0558	0	1.9676	3.0063	0.000348432		1.9549	3.0743	0.00036914	1.9243	2.9915	0.000417537
0.9503	2.8559	6.62608e-05	0.98916	2.9407	1.38399e-05		1.0429	2.9603	2.20731e-05	0.95031	2.9065	4.10458e-05		1.956	3.0563	0	1.9676	3.0068	0.000348432		1.9549	3.0749	0.00036914	1.9243	2.992	0
0.9497	2.8559	4.96968e-05	0.9886	2.9407	5.53595e-05		1.0429	2.9609	2.20731e-05	0.94971	2.9065	5.47264e-05		1.956	3.0569	0.000583431	1.9676	3.0074	0		1.9549	3.0754	0	1.9243	2.9926	0
1.0501	2.8565	4.96968e-05	0.98805	2.9407	1.38399e-05		1.0429	2.9615	2.20731e-05	1.0501	2.9071	4.10458e-05		1.956	3.0574	0.000583431	1.9676	3.0079	0		1.9549	3.076	0.00073828	1.9243	2.9931	0
[truncated: 63,686 more rows]

## Sheet: Figure 2b
LSAT_Pristine									LSAT_reduced
[truncated: 603 more rows]

## Sheet: Figure 3a
Thickness (nm)	Population density (um-2)	OOP strain (%)
100	170	0.66
500	152	0.53
1300	131	0.49

[truncated: 2 more sheets: Figure 3b, Figure 3c]
